# Supplementary material for: Classification and diagnostic prediction of breast cancer metastasis on clinical data using machine learning algorithms
Source: Sci Rep. 2023 Jan 10;13:485. doi: 10.1038/s41598-023-27548-w (PMC9831019; doi:10.1038/s41598-023-27548-w)
Supplement: Supplementary file 1 — Supplementary Table S1. [file 41598_2023_27548_MOESM1_ESM.csv]

	MR No.	Hist_report
2	FN16000008	CLINICAL DETAILS: Carcinoma left breast.SPECIMEN:A) Left breast wide excision of the previous lumpectomy.B) Left axillary dissection.GROSS FINDINGS:A) Received single skin covered soft tissue bits measuring 7.5x5.5x3.5cm.Skin flap measures 6x3cm.Surface shows scar measuring 3.5cm.Cut surface shows greywhite ill defined lesion with fibrosis measuring 2x2x1.5cm, located at the following distance fr…
3	FN16000054	H16-5197SPECIMEN :Left breast, Core biopsy.GROSS FINDINGS :Received multiple grey white to grey brown linear cores measuring 0.3 to 1.8cm.Entire tissue processed.Microscopy :Section shows cores of breast tissue infiltrated by tumour cells in nests and cords. Individual cells have hyperchromatic nuclei and moderate amount of cytoplasm.IMPRESSION :Left breast, Core biopsy :Invasive Ductal Carcinoma…
4	FN16000080	CLINICAL HISTORY :Right breast lump - carcinoma.SPECIMEN:Biopsy of Right breast lump.GROSS FINDINGS:Received multiple grey white to grey brown linear cores measures 0.8 to 1 cm. Entire tissue is processed.MICROSCOPIC FINDINGS:Section shows cores of breast tissue infiltrated by tumor cells in nests and cords. Individual cells have hyperchromatic nuclei and moderate amount of cytoplasm.IMPRESSION:R…
5	FN16000122	CLINICAL DETAILS:Carcinoma breast - Post Chemo and Post Lumpectomy.SPECIMEN:A) Left breast, Left Modified Radical Mastectomy.B) Left axilla scar tissue.GROSS FINDINGS:A) Left breast, Left modified radical mastectomy :Received in á á á á áá :á Formalin.Procedureáá á á á á áá : Modified Radical Mastectomy.Lateralityá á á á á á á áá : Left breast.Total dimensions : Medial-lateralááá á á áá : 16 cm.á…
7	FN1700015	CLINICAL HISTORY:Carcinoma right breastSPECIMEN:Right modified radical mastectomyGROSS FINDINGS:Received in : FormalinProcedure : Mastectomy Laterality : Right Total dimensions : Medial - lateral -12.5cm Superficial - Deep -3.5cm Superior - Inferior -12cm Skin ellipse : 11.5x5cm Nipple : ulcerated, retractedScar/ Surgical defect : Not seenTumor : SingleTumour Size : 3.6x3x2cm Location of tumor : …
8	FN1700017	CLINICAL HISTORY :Mass in Right Breast - Carcinoma breast.SPECIMEN:Biopsy from Right Breast.GROSS FINDINGS:Received 3 grey white to grey brown linear cores 1 to 1.2cm. Entire tissue processed.MICROSCOPIC FINDINGS:Section shows linear cores of tissue harboring a lesion arranged as cords, nests and tubules. The cells have round to oval hyperchromatic nucleus with moderate atypia and scanty cytoplas…
9	FN1703934	CLINICAL HISTORY :Known case of carcinoma breast Multiple liver space occupying lesion - ? Metastasis.SPECIMEN:Biopsy from Liver lesion.GROSS FINDINGS:Received multipleá grey white to grey browná linear cores measures 1 to 1.5cm. Entire tissue processed.MICROSCOPIC FINDINGS:Linear cores of fibrous tissue harboring a neoplasm arranged as clusters and tubules. The neoplastic cells have hyperchromat…
10	FN1704890	CLINICAL HISTORY :Left breast retroareolar mass.SPECIMEN:Biopsy from left breast mass.GROSS FINDINGS:Received 4 grey white linear cores measuring 0.5 to 1cm. Entire tissue processed.MICROSCOPIC FINDINGS:Section shows multiple fragments of breast parenchyma having a neoplastic lesion arranged in cords, nests, trabecular and in tubules. The cells round to oval hyperchromatic to vesicular nuclei wit…
11	FN1707208	CLINICAL HISTORY :Right breast mass.Carcinoma breast / ? lobular carcinoma.SPECIMEN:Right Breast Mass, Core Biopsy.GROSS FINDINGS:Received five grey white to grey yellow linear cores measuring 1 to 1.5cm. Entire tissue processed.MICROSCOPIC FINDINGS:Section shows tumor cells in cords and occasional nests. Individual cells have hyperchromatic nuclei and moderate amount of cytoplasm.IMPRESSION:Righ…
12	FN1707532	CLINICAL HISTORY :Right breast lesion.SPECIMEN:Biopsy from right breast.GROSS FINDINGS:Received multiple grey white to grey brown linear cores measuring 0.5 to 1.2cm. Entire tissue processed.MICROSCOPIC FINDINGS:Linear cores of breast parenchyma infiltrated by a neoplasm arranged as clusters and islands. The neoplastic cells exhibit moderate nuclear pleomorphism have vesicular nuclei conspicuous …
13	FN1713378	CLINICAL HISTORY :Left breast lump.SPECIMEN:Biopsy from left breast lump.GROSS FINDINGS:Received 6 greywhite linear cores measuring 0.7 to 1cm. Entire tissue processed.MICROSCOPIC FINDINGS:Linear cores of breast tissue infiltrated by a neoplasm arranged in tubules clusters floating in lakes of mucin. The neoplastic cells have hyperchromatic nuclei and moderate cytoplasm.IMPRESSION:Biopsy from lef…
14	FN1715063	CLINICAL HISTORY:Carcinoma left breast.SPECIMEN:Biopsy from left breast.GROSS FINDINGS:Received multiple grey white to grey brown linear cores measures 0.8 to 0.8cm. Entire tissue processed.MICROSCOPIC FINDINGS:Section shows linear tissue cores harboring an infiltrative lesion arranged as nests, sheets and focal glands. The individual tumor cells show increased nucleo cytoplasm ratio, nuclear hyp…
15	FN1717819	CLINICAL HISTORY :Carcinoma right breast - postlesion in left breast - Carcinoma breast.SPECIMEN:Biopsy from Left BreastGROSS FINDINGS:Received 5 grey white to grey brown linear cores measures 0.8 to 1cm. Entire tissue processed.MICROSCOPIC FINDINGS:Section shows cores of breast tissue with an invasive neoplasm in nests and cords. The cells show moderate eosinophilic neoplasm pleomorphic hyperchr…
16	FN1719118	CLINICAL HISTORY :Right breast lump - ? Carcinoma breast SPECIMEN:Biopsy from right breast lump.GROSS FINDINGS:Received 5 grey white linear cores measures 1-1.2cm. Entire tissue processed.MICROSCOPIC FINDINGS:Section show multiple linear cores with tumor cells arranged in sheets and nests.The tumor cells have increased nuclear cytoplasmic ratio,round nuclei and scant to moderate amount of cytopla…
17	FN1802496	CLINICAL HISTORY :Right Breast lung mass with cyst and cleft - Carcinoma breast - ? MalignantSPECIMEN:Right Breast Core BiopsyGROSS FINDINGS:Received 5grey white to grey brown linear cores measures 1-1.2cm. Entire tissue processed.MICROSCOPIC FINDINGS:Section shows cores of breast tissue infiltrated by tumor cells in diffuse sheets and nests. Individual tumor cells have hyperchromatic nuclei and …
18	FN1802638	CLINICAL HISTORY :Right breast lump - possibility of carcinoma breast.SPECIMEN:Right Breast, Core Biopsy.GROSS FINDINGS:Received 4 grey white linear cores measures 0.8-1cm. Entire tissue processed.MICROSCOPIC FINDINGS:Section shows tumor cells in diffuse sheets and nests . Individual cells have hyperchromatic nucleus and moderate amount of cytoplasm.IMPRESSION:Right Breast, Core Biopsy:Invasive D…
19	FN1803315	CLINICAL HISTORY:Carcinoma left breast post NACT.SPECIMEN:A) Left mastectomyB) Axilla node.GROSS FINDINGS:A)Received in : Formalin Procedure : Mastectomy Laterality : Left Total dimensions : Medial to lateral :23.5cm Superficial to Deep :9.5cm Superior to Inferior :19cmSkin ellipse :23.5x9cm shows ulceropolypoidal lesion measures 9.5x8x5.5cm Nipple :Normal, another nodule present at nipple measur…
20	FN1804690	CLINICAL HISTORY:Left breast lump - possibility of carcinoma breast.SPECIMEN:Left breast lump.GROSS FINDINGS:Received 3 grey white linear cores measures 0.7 to 1 cm, entire tissue processed.MICROSCOPIC FINDINGS:Sections of linear cores of breast parenchyma is infiltrated by neoplastic cells arranged in tubules and cords. The lesional cells have round to irregular hyperchromatic nucleus, inconspic…
21	FN1805388	CLINICAL HISTORY :Known case of carcinoma right breast.SPECIMEN:Biopsy from Right chest wall lesion.GROSS FINDINGS:Received multiple grey white to grey brown linear cores measures 0.4-0.6cm. Entire tissue processed.MICROSCOPIC FINDINGS:Section shows cores of fibroadipose tissue infiltrated by a lesion arranged in sheets, nests. The cells have moderately pleomorphic hyperchromatic nuclei and moder…
22	FN1806700	CLINICAL HISTORY :Carcinoma both breast. SPECIMEN :A) Right Modified Radical Mastectomy. B) Level 3 nodes. C) Left Modified Radical Mastectomy.D) Level 3 nodes. GROSS FINDINGS : A) Right Modified Radical Mastectomy :Received in : Formalin.Procedure : Right Modified Radical Mastectomy post lumpectomy. Laterality : Right breast. Total dimensions : Medial to lateral : 16 cm. Superficial to Deep : 5 …
23	FN1812840	CLINICAL HISTORY :Lump left breast. SPECIMEN :Lumpectomy (Wide local excision). GROSS FINDINGS :Received single globular measures 4x4x3cm. Skin measures 2x1cm. Cutsurface grey white to grey brown areas of tumor measures 1x0.5cm. MICROSCOPIC FINDINGS :Section studied show breast parenchyma harboring an infiltrating lesion arranged in nests and sheets and cords. The cells are ovoid having moderate …
24	FN1813611	CLINICAL HISTORY:Carcinoma left breast, post NACT.SPECIMEN:Left Breast, Left Modified Radical Mastectomy(Post NACT).GROSS FINDINGS:Received in : FormalinProcedure : Left Modified Radical Mastectomy, Post NACT.Laterality : Left.Total dimensions : Medial to lateral -- 21 cm Superficial to Deep -- 4 cm. Superior to Inferior -- 12 cm.Skin ellipse : 12 x 9 cm. Nipple : Normal Scar/ Surgical defect : A…
25	FN1815927	CLINICAL HISTORY :Left breast lump. SPECIMEN:Left breast lump biopsy. GROSS FINDINGS:Received 4 grey white linear core measures 0.5 to 1cm. Entire tissue processed. MICROSCOPIC FINDINGS:Section shows cores of breast tissue harboring an invasive neoplasm in nests and tubules. The neoplastic cells show increased N:C ratio, moderate eosinophilic cytoplasm, pleomorphic hyperchromatic nuclei with few …
26	FN1816775	CLINICAL HISTORY :Left breast lump - ? carcinoma breast. SPECIMEN:Biopsy from Left breast lump. GROSS FINDINGS:Received 4 grey white linear cores measures 1 to 1.5cm. Entire tissue processed. MICROSCOPIC FINDINGS:Section shows cores of breast tissue harboring an invasive neoplasm in tubular pattern and in cords .The lining neoplastic cells show moderate cytoplasm moderatelyá pleomorphic hyperchro…
27	FN1901311	CLINICAL HISTORY :History of lumpectomy.Left axillary lymph node.SPECIMEN:Biopsy from left axillary lymph node.GROSS FINDINGS:Received multiple fragment cores measures 1.3 to 1.4cm. Entire tissue processed.MICROSCOPIC FINDINGS:Section studied shows linear cores of lymphoid tissue harboring an invasive neoplasm arranged in glandular pattern, trabeculae and nests. The lesional cells are round to po…
28	FN1911480	>right breast lump biopsy >invasive carcinoma, nst, grade 2 >modified bloom richardson score is 69. >tubule formation -- 3 >nuclear pleomorphism -- 2 >mitotic figures -- 1 > ----------- > 69 > -----------
29	MR160000025	CLINICAL DETAILS PROVIDED: Small right breast lump ? Carcinoma.SPECIMEN: Biopsy from right breast lump.GROSS FINDINGS:Received multiple greywhite to greybright linear cores measuring 0.5 to 0.8cm. Entire tissue processed.MICROSCOPIC FINDINGS:Linear cores of breast parenchyma infiltrated by a neoplasm arranged as tubules and clusters. The neoplastic cells exhibit moderate nuclear pleomorphism, hav…
30	MR160000035	CLINICAL DETAILS PROVIDED: Case of lump in left breast ? Carcinoma left breast.SPECIMEN: Biopsy from left breast.GROSS FINDINGS:Received 4 grey-white, grey-brown, grey-yellow linear core each measuring 1.2 cm. Entire tissue processed.MICROSCOPIC FINDINGS:Section shows cores of breast tissue infiltrated by tumor cells in nests and tubules. Individual cells have hyperchromatic nuclei and moderate a…
31	MR160000071	SPECIMEN:Lump left breast.GROSS FINDINGS :A) Received single skin covered soft tissue bit measuring 0.8x0.5x0.5cm.Entire tissue is processed.B) Received 3 greywhite linear cores measuring 1 to 1.5cm. Entire tissue processed.MICROSCOPIC FINDINGS :A) Section shows large, atypical cells spread throughout the epidermis. Individual cells have round to oval nuclei with moderate to abundant clear to lig…
32	MR160000085	CLINICAL HISTORY :Left breast lump - ? carcinoma.SPECIMEN :Biopsy from left breast.GROSS FINDINGS :Received 3 greywhite linear cores measuring 1 to 1.5cm. Entire tissue processed.IMPRESSION :Infiltrating ductal carcinoma ,left breastModified BR score is 6/9, grade 2.Tubule formation : 3Nuclear pleomorphism : 2Mitotic figures : 1 __________ 6/9 ________
33	MR160000090	CLINICAL DETAILS PROVIDED: Case of lump in left breast ? Carcinoma left breast.SPECIMEN: Biopsy from left breast mass.GROSS FINDINGS:Received 3 grey-white linear core measuring 1 to 1.5cm. Entire tissue processed.MICROSCOPIC FINDINGS:Section shows cores of breast tissue infiltrated by tumor cells in diffuse sheets and nests. Individual cells have hyperchromatic nuclei and moderate amount of cytop…
34	MR160000101	CLINICAL DETAILS : Case of mass in left breast.SPECIMEN: Left breast, Core biopsy.Received multiple grey-white to grey-brown cores measuring 0.4 to 0.8cm. Entire tissue processed.MICROSCOPIC FINDINGS:Section shows cores of breast tissue infiltrated by tumor cells in nests and cords. Individual cells have hyperchromatic nuclei and moderate amount of cytoplasm.IMPRESSION: Left breast, Core biopsy :…
35	MR160000120	CLINICAL HISTORY :Left breast lump - ? carcinoma.SPECIMEN :Biopsy from left breast.GROSS FINDINGS :Received 4 greywhite to greybrown linear cores measuring 1 to 1.5cm. Entire tissue processed.MICROSCOPIC FINDINGS :Linear cores of breast parenchyma infiltrated by a neoplasm arranged as tubules and islands neoplasm arranged. The meoplastic cells exhibit moderate nuclear pleomorphism have vesicular …
36	MR160000124	H16-2524SPECIMEN :Biopsy from right breast.GROSS FINDINGS :Received 4 greywhite linear cores measuring 0.5 to 1.5cm. Entire tissue processed.MICROSCOPIC FINDINGS :Linear cores of breast parenchyma showing cellular lesion arranged nests and sheets. The cells have illepular hyperchromatic nuclei inconspicuous nucleolus and moderate amount of cytoplasm. No lymphovascular invasion and perineural inva…
37	MR160000127	CLINICAL HISTORY :Case of lump in left breast.SPECIMEN :Biopsy from left breast.GROSS FINDINGS :Received 4 greywhite linear cores measuring 0.7 to 1cm. Entire tissue processed.MICROSCOPIC FINDINGS :Linear cores of breast parenchyma infiltrated by a neoplasm arranged as clusters and sheets. The neoplastic cells exhibit moderate nuclear pleomorphism have hyperchromatic nuclei and moderate cytoplasm…
38	MR160000140	CLINICAL DIAGNOSIS : Left breast lump -?Carcinoma.SPECIMEN : Trucut biopsy of left breast lump.GROSS FINDINGS : Received 3 greywhite linear cores measuring 4.5 to 1.8 cm.MICROSCOPIC FINDINGS : Section shows cores of breast tissue infiltrated by tumor cells in diffuse sheets and nests.Individual cells have hyperchromatic nuclei and moderate amount of cytoplasm.Few large bizarre forms are seen.IMPR…
39	MR160000142	CLINICAL DIAGNOSIS : Carcinoma left breast(Post 3NACT).SPECIMEN :Left breast and axilla.GROSS FINDINGS:Received in : Formalin Time of receipt at lab : 12:50pm,21-04-16.Time to formalin Procedure :Mastectomy Laterality : Left Total dimensions : Medial ?lateral:22cm Superficial ?Deep:4.5cm Superior-Inferior:17cm.Skin ellipse :17x10cm.Nipple :Normal Scar/ Surgical defect : Not seen.Tumor : : Single.…
40	MR160000145	CLINICAL HISTORY :Right breast lump -? carcinoma.SPECIMEN :Biopsy from right breast.GROSS FINDINGS :Received 3 greywhite linear cores measuring 1 to 1.5cm. Entire tissue processed.MICROSCOPIC FINDINGS :Linear cores of breast parenchyma infiltrated by a neoplasm arranged as tubules and cords. The neoplastic cells exhibit moderate nuclear pleomorphism have hyperchromatic to vesicular nuclei with co…
41	MR160000147	CLINICAL DETAILS PROVIDED:Known case of paget's disease, right breast with underlying lump.SPECIMEN:A) Lumpectomy with nipple and areola complex.B) Right breast, Right Modified Radical Mastectomy.GROSS FINDINGS:A) Received skin covered fibrofatty tissue measuring 9x8x2.5cm.Skin ellipse measures 4.5x3.5cm.Nipple and areola show ulcerated lesion and excision measuring 1.5x1cm. Cut surface shows gre…
42	MR160000153	SPECIMEN:Left breast lump.GROSS FINDINGS:Received 3 grey white linear cores measuring 1.5 to 1.8cm.MICROSCOPIC FINDINGS:Linear cores of breast parenchyma infiltrated by a neoplasm arranged as clusters of islands. The neoplastic cell exhibit moderate nuclear pleomorphism, have vesicular nuclei, conspicuous nucleoli and moderate cytoplasm. Occasional large bizzare cells are noted.IMPRESSION:Infiltr…
43	MR160000160	SPECIMEN:Biopsy from supraclavicular lymph node.GROSS FINDINGS:Received 5 tiny grey white to grey brown linear cores measuring 0.2 to 0.5cm. Entire tissue processed.MICROSCOPIC FINDINGS:Needle core biopsy from left supraclavicular lymph node reveals pleomorphic cells arranged in clusters. The cells show vesicular nucleus prominent nucleoli and eosinophilic cytoplasm.IMPRESSION:Metastatic carcinom…
44	MR160000165	CLINICAL HISTORY :Left breast lump - ? carcinoma.SPECIMEN :Biopsy from left breast lesion.GROSS FINDINGS :Received 5 greywhite linear cores measuring 0.5 to 1cm. Entire tissue processed.MICROSCOPIC FINDINGS :Linear cores of breast parenchyma exhibiting a neoplastic lesion arranged in nests, tubules and islands consisting of ovoid cells demonstrating moderate atypia and eosinophilic cytoplasm. Mit…
45	MR160000183	CLINICAL DETAILS:Lump right breast.SPECIMEN:Right breast, Right modified radical mastectomy.GROSS FINDINGS:Received in : Formalin.Procedure : Right MRM.Laterality : Right breast.Total dimensions : Medial to lateral : 19cm. Superficial to deep : 5cm. Superior to inferior: 17cm.Skin ellipse : 13.5x9.5cm.Nipple : Normal.Scar : Longitudinal in 6 '0' clock position measures 3cm.Tumor : Single.Tumor si…
46	MR160000197	SPECIMEN :Left Breast Mass, Core Biopsy.GROSS FINDINGS :Received 3 greywhite to greybrown linear core measuring 1 to 1.5cm. Entire tissue processed.MICROSCOPIC FINDINGS :Section shows cores of tissue infiltrated by tumour cells in nests and diffuse sheets. Individual tumour cells have hyperchromatic nuclei and moderate amount of cytoplasm.IMPRESSION :Left Breast Mass, Core Biopsy :Invasive Ductal…
47	MR160000215	SPECIMEN :Left breast lump - Trucut biopsy.GROSS FINDINGS :Received 3 grey white linear core measuring 1 to 1.5cm. Entire tissue processed.MICROSCOPIC FINDINGS :Section shows cores of tissue showing infiltrative lesion arranged in sheets and cords. Individual cells are mild to moderately pleomorphic, hyperchromatic nuclei with moderate amount of granular eosinophilic cytoplasm.IMPRESSION :Left br…
48	MR160000225	SPECIMEN :Right Breast, Core Biopsy.GROSS FINDINGS :Received 3 grey-white linear core measuring 1 to 1.3 cm. Entire tissue processed.MICROSCOPIC FINDINGS :Section shows cores of tissue infiltrated by tumour cells in cords and nests. Individual cells have hyperchromatic nuclei and moderate amount of cytoplasm.IMPRESSION :Right Breast, Core Biopsy :Invasive Carcinoma with Lobular features, Grade 2-…
49	MR160000229	SR-16-2529SPECIMEN :Biopsy from left breast.GROSS FINDINGS :Received 3 grey-white linear cores measuring 1 to 1.5cm. Entire tissue processed.MICROSCOPIC FINDINGS :Section shows linear cores of breast parenchyma harboring cellular lesion arranged as nests and sheets. The cells have hyperchromatic nuclei inconspicuous nucleolus and moderate amount of cytoplasm. No lymphovascular invasion and perine…
50	MR160000246	SPECIMEN :Right breast mass, biopsy.GROSS FINDINGS :Received 5 greywhite linear core measuring 1 to 1.5cm. Entire tissue processed.MICROSCOPIC FINDINGS :Section shows linear cores of breast parenchyma harboring a lesion arranged in sheets containing ovoid cells with moderate amount of exhibiting cytoplasm, hyperchromatic to vesicular nucleus, few exhibiting prominent nucleoli. Atypical mitotic fi…
52	MR160000285	CLINICAL DETAILS :Carcinoma left breast.SPECIMEN :Left Breast, Left Modified Radical Mastectomy.GROSS FINDINGS :Received in : Formalin.Time of receipt at lab : 3:30pm.Procedure : Mastectomy MRM.Laterality : Left breast.Total dimensions :Medial-lateral : 17cm. Superficial - deep : 3cm. Superior-inferior : 21cm.Skin ellipse : 15 x 8 cm.Nipple : Normal.Scar/ Surgical defect : Not seen.Tumor : Single…
53	MR160000289	CLINICAL DIAGNOSIS: Carcinoma of left breast.SPECIMEN: Left Modified Radical Mastectomy.GROSS FINDINGS:Received ináááááááááááááááááááááááá : Formalin.Procedureááááááááááááááááááááááááááá Mastectomy á Lateralityáááááááááá ááá á ááá ááááááá : Left MRM.Total dimensionsáá á ááá ááááááá : Medial to lateral:19cm áááááááááááááááááááááááááááááááááááááááááááá Superficial to Deep:3cm. ááá ááááááááááááááááá…
54	MR160000301	H16- 2522SPECIMEN :Biopsy from right breast.GROSS FINDINGS :Received 3 greywhite linear cores measuring 1 to 1.5cm. Entire tissue processed.MICROSCOPIC FINDINGS :Linear cores of breast parenchyma showing cellular lesion arranged as sheets. The cells have irrepular hyperchromatic nuclei inconspicuous nucleolus and moderate amount of cytoplasm. Foci of ductal carcinoma in situ seen.IMPRESSION:Invas…
55	MR160000305	SR 16- 2530SPECIMEN :Biopsy from right breast.GROSS FINDINGS :Received 2 skin and covered soft tissue bit measuring 1.5x1x0.6cm. Entire tissue processed.MICROSCOPIC FINDINGS :Section show breast parenchyma with the overlying skin which is ulcerated because of cellular lesion. The lesion is arranged nests and sheets. The cells have pleomorphic vesicular nuclear prominent nucleoli and moderate amou…
56	MR160000350	SPECIMEN:Biopsy from right breast lump.GROSS FINDINGS:Received 3 grey white to grey brown linear core measuring 1 to 1.5cm. Entire tissue processed.MICROSCOPIC FINDINGS:Linear cores from breast parenchyma shows tumor arranged in tubules, nest. Show moderate to abundant amount of cytoplasm with hyperchromatic nuclei depicting moderate degree of nuclear pleomorphism. Areas of hemorrhage seen.IMPRES…
57	MR160000362	CLINICAL DETAILS : Carcinoma of left breast.SPECIMEN: A) Left breast, Left Modified Radical Mastectomy.B) Level III lymph nodes.GROSS FINDINGS:A) Left breast, Left Modified Radical Mastectomy:Received in : Formalin. Procedure : Mastectomy MRM. Laterality : Left breast. Total dimensions : Medial -lateral : 16cm. Superficial -Deep : 5cm. Superior-Inferior : 15cm.Skin ellipse : 12.5x7cm. Nipple :Nor…
58	MR160000390	SPECIMEN:Left Breast, Core Biopsy .GROSS FINDINGS:Received 3 grey white to grey browná linear coreá measuring 0.8 to 1cm. Entire tissueá processed.IMPRESSION:Left Breast, Core Biopsy :Invasive Ductal Carcinoma, Grade 2á- Modified Bloom Richardson score is 6(3+2+1).
59	MR160000395	CLINICAL HISTORY:Known case of carcinoma left breast. Post BCS, CT,RT. Lower defined lesion underlying the scar.SPECIMEN:Left Breast lesion underneath the scar.GROSS FINDINGS:Received 4 grey whit4e linear cores measures 0.5-1cm. Entire tissue processed.MICROSCOPIC FINDINGS:Section shows linear cores of fibrofatty tissue with extensive areas of hyalinisation and histiocytes. No evidence of maligna…
60	MR160000407	CLINICAL DETAILS:Known case of carcinoma, right breast (Post lumpectomy on 31/3/16).SPECIMEN: Sentinel lymph node biopsy.GROSS FINDINGS:Received single fibrofatty tissue measuring 3x3x2cm.The biggest lymph node measuring 1.5x1x1cm. Cut surface shows fatty infiltration.Dissected 8 nodes.IMPRESSION:8 Nodes show reactive hyperplasia- No deposits of tumor (0/8).
61	MR160000427	SPECIMEN:Right breast lump, Biopsy.GROSS FINDINGS:Received 4 grey white linear cores measuring 0.5 to 1.5cm. Entire tissue processed.MICROSCOPIC FINDINGS:Sections shows linear cores of breast parenchyma harboring a neoplastic lesion arranged as nests, cords and tubules. Individual cells are round to oval with hyperchromatic nucleus, inconspicuous nucleoli and moderate cytoplasm. Stroma shows area…
62	MR160000436	CLINICAL HISTORY :Case of lump is right breast ?carcinoma right breast.SPECIMEN:Biopsy from right breast.GROSS FINDINGS:Received 3 grey whiteá to grey brown linear cores measuring 0.8 to 0.5cm. Entire tissueá processed.MICROSCOPIC FINDINGS:Linear cores of breast parenchyma infiltrated by a neoplasm arranged as cords and nests. The neoplastic cells exhibit moderate nuclear pleomorphism have hyperc…
63	MR160000438	Clinical details:Right breast lump ? carcinomaSPECIMEN:Biopsy from right breast.GROSS FINDINGS:Received 4 grey white linear cores measuring 1 to 1.5cm. Entire tissueá processed.MICROSCOPIC FINDINGS:Linear core of breast parenchyma infiltrated by a neoplasm arranged as cords and nests. The neoplastic cells are round to polygonal have vesicular nuclei conspicuous nucleoli and moderate cytoplasm. Fo…
66	MR160000531	CLINICAL HISTORY :Hetrogenous irregular mass lesion in lateral aspect of right breast - likely malignancy.SPECIMEN:Biopsy from right breast.GROSS FINDINGS:Received 3 grey white to grey brown linear cores measuring 0.8 to 1cm. Entire tissue processed.MICROSCOPIC FINDINGS:Linear cores of breast parenchyma infiltrated by a neoplasm arranged as clusters, cords and tubules. The neoplastic cells exhibi…
67	MR160000532	CLINICAL HISTORY :Left breast lump - ? carcinoma.SPECIMEN : Biopsy from left breast.GROSS FINDINGS :Received 3 grey white to grey brown linear core measuring 0.2 to 0.8cm. Entire tissue processed.MICROSCOPIC FINDINGS :Linear core of breast parenchyma infiltrated by a neoplasm arranged as cords and clusters. The neoplastic cells exhibit moderate nuclear pleomorphism have hyperchromatic nuclei and …
68	MR160000549	CLINICAL HISTORY :Mass in left breast -Carcinoma breast.SPECIMEN:Biopsy from left breast mass.GROSS FINDINGS:Received 4 greywhite to greybrown linear cores measuring 0.5 to 1cm. Entire tissue processed.IMPRESSION:Infiltrating ductal carcinoma, biopsy from left breast.Modified BR score : 6/9, grade 2.Tubule formation á á á áá :á 3Nuclear pleomorphism :á 2Mitotic figuresáááááááááááááá :á 1ááááááááá…
69	MR160000557	CLINICAL DETAILS:Carcinoma right breast 6 months.SPECIMEN:Right breast, Right modified radical mastectomy.GROSS FINDINGS:Received in : Formalin.Procedure : Mastectomy.Laterality : Right breast.Total dimensions : Medial-lateral : 16cm. Superficial - deep : 3cm. Superior-inferior : 9cm.Skin ellipse : 10.5x4.5cm.Nipple : Discolouration and distorted nipple.Scar/ Surgical defect : Not seen. Tumor : S…
70	MR160000598	H16-2657SPECIMEN:Biopsy from left breast.GROSS FINDINGS:Received 3 grey white linear core measuring 1.2 to 1.4cm. Entire tissue processed.MICROSCOPIC FINDINGS:Linear cores of breast parenchyma show cellular lesion arranged as nests and sheets. The cells have irregular hyper chromatic nuclei inconspicuous nucleoli and moderate amount of cytoplasm. Lymphovascular invasion and perineural invasion no…
71	MR160000605	SPECIMEN:Right Breast, Core Biopsy.GROSS FINDINGS:Received 5 grey white to grey brown linear core measuring 0.5 to 1cm. Entire tissue processed.IMPRESSION:Right Breast, Core Biopsy :Invasive Ductal Carcinoma, Grade 2á- Modified Bloom Richardson score is 6(3+2+1).
72	MR160000609	H16-5792SPECIMEN:A) Wide local excision.B) Revised deep margin.C) Revised deep margin.D) Left mastectomy specimen.E) Left axillary clearance.GROSS FINDINGS:A) Wide local excision:Received lumpectomy specimen measuring 7.5x7x3.5cm.Overlying skin ellipse measuring 5x1cm.Scar seen measuring 3cm in length.Tumor is present measuring 2x1.5cm.Solid other areas sectioning shows fibrotic areas noted measu…
73	MR160000629	H16-2661SPECIMEN:Biopsy from left breast.GROSS FINDINGS:Received 5 grey white linear core measuring 0.4 to 1cm. Entire tissue processed.MICROSCOPIC FINDINGS:Section shows linear cores of breast tissue showing a cellular lesion arranged in cords and nests with individual cells exhibiting moderate to marked pleomorphism, irregular round to oval hyper chromatic nuclei inconspicuous nucleoli, few wit…
74	MR160000634	H16-2659SPECIMEN:Biopsy from left breast.GROSS FINDINGS:Received 3 grey white to grey brown linear core measuring 0.3 to 0.8cm. Entire tissue processed.MICROSCOPIC FINDINGS:Section shows linear cores of breast parenchyma with cellular lesion arranged as nests. The cells have hyper chromatic nuclei inconspicuous nucleoli and moderate amount of cytoplasm. Focus of solid pattern of ductal carcinoma …
75	MR160000650	SPECIMEN:Biopsy from right breast lesion.GROSS FINDINGS:Received 4 grey white to grey brown linear cores measuring 0.5 to 1.5cm. Entire tissue processed.MICROSCOPIC FINDINGS:Section shows linear cores of breast tissue harboring a lesion arranged in nests, cords and vague tubular pattern. The cells are ovoid with moderate amount of eosinophilic cytoplasm, hyperchromatic nucleus and few with promin…
76	MR160000671	H16-6881SPECIMEN :Right Breast, Right Modified Radical Mastectomy.GROSS FINDINGS :Received inááá ááá ááá áá á á á á á á : Formalin.Procedureááá ááá ááá áá á á á á á áá :á Modified radical Mastectomy.Lateralityááá ááá ááá ááááááááááááááááá :ááá Right Total dimensionsááá ááá áá á á áá : Medial to lateralá -2.2cmáááááááááááááááááááááááááááááááááááááááááá áá Superficialá to Deep - 4cm á ááááááááááááá…
77	MR160000675	CLINICAL HISTORY :Right breast lump - ? carcinoma.SPECIMEN:Biopsy from right breast.GROSS FINDINGS:Received 5 grey white to grey brown linear core 0.5 to 1cm. Entire tissue processedMICROSCOPIC FINDINGS:Linear cores of breast tissue infiltrated by a neoplasm arranged as clusters cells cords and tubules. The neoplastic cells exhibit moderate nuclear pleomorphism have hyperchromatic nuclei and vacu…
78	MR160000705	SPECIMEN:Right Breast Lesion, Core Biopsy.GROSS FINDINGS:Received 3 grey white to grey brown linear core measuring 0.8 to 1.4cm. Entire tissue processed.IMPRESSION:Right Breast Lesion, Core Biopsy :Invasive Ductal Carcinoma, Grade 2- Modified Bloom Richardson score is 6(3+2+1).
79	MR160000713	SPECIMEN:Left Breast mass, Biopsy.GROSS FINDINGS:Received 5 grywhit linear cores measuring 0.5 to 15 cm. Entire tissue is processed.MICROSCOPIC FINDINGS:Section sows linear cores of breast parenchyma, harboring a lesion arranged in sheets cords and nests. Individual tumour cells are ovoid having moderate amount of cytoplasm, hyperchromatic nucleus and prominent nucleoli in few. Stroma shows desmo…
80	MR160000718	SPECIMEN:Right Breast, Core Biopsy.GROSS FINDINGS:Received 5 grey white to grey brown linear core measuring 0.8 to 1cm. Entire tissue processed.MICROSCOPIC FINDINGS:Section shows cores of tissue infiltrated by tumor cells in diffuse sheets. Individual cells have hyperchromatic pleomorphic nuclei and moderate amount of cytoplasm. Brisk mitotic activity is seen.IMPRESSION:Right Breast, Core Biopsy …
81	MR160000723	CLINICAL HISTORY:Carcinoma left breast.SPECIMEN:Left modified radical mastectomy.GROSS FINDINGS:Received in : Formalin Procedure : Modified radical mastectomy post NACT Laterality : left Total dimensions : Medial - lateral -16cm Superficial - Deep - 4.5cm Superior - Inferior - 14cmSkin ellipse : 14x10cm Nipple and areola : unremarkable Scar/ Surgical defect : seen measures 1x0.5cm in outer quadra…
82	MR160000729	CLINICAL HISTORY :Carcinoma breastSpecimen: Modified radical mastectomyReceived 13 blocks labelled as 180/16.IMPRESSION :Sub optimally processed tissue Infiltrating ductal carcinoma(laterality not mentioned)Modified BR score is 6/9, grade 2.Tubule formation : 3Nuclear pleomorphism : 2Mitotic figures : 1 __________ 6/9 ____________No lymphovascular emboli seen.Nipple areola : free of tumorFor tumo…
83	MR160000750	CLINICAL HISTORY:Carcinoma Right Breast, post NACT.SPECIMEN:A) Right Modified Radical Mastectomy.B) Level III lymph nodes.GROSS FINDINGS:A) Received in : FormalinProcedure : Mastectomy Mastectomy post NACT Laterality : Right Total dimensions : Medial - lateral -16cm Superficial - Deep - 3cm Superior - Inferior - 13cmSkin ellipse : 9x7cm Nipple : Normal Scar/ Surgical defect : AbsentTumor : Single…
84	MR160000758	SPECIMEN:Left Breast, Core Biopsy.GROSS FINDINGS:Received multiple tiny grey white to grey brown linear cores measuring 0.2 to 0.8 cm. Entire tissue processed.MICROSCOPIC FINDINGS:Section show cores of tissue infiltrated by tumor cells in nests and occasional tubules. Individual cells have hyperchromatic nuclei and moderate amount of cytoplasm.IMPRESSION:Left Breast, Core Biopsy :Invasive Ductal …
85	MR160000768	CLINICAL DETAILS : Carcinoma right breastSPECIMEN:A) Right modified radical mastectomy specimen.B) Level III right axillary lymph nodes.GROSS FINDINGS:A) Received ináááááááááááááááááááááááá : Formalin. Procedureáááááááááááááááááááááá :ááá modified radical mastectomy specimen.áááááááááááááááááááááááááááááááááááá Lateralityáááááááááá ááá á ááá ááááááá : Right á Total dimensionsáá á ááá ááááááá : Me…
86	MR160000790	CLINICAL DIAGNOSIS: Carcinoma left breast.SPECIMEN: Left Modified Radical Mastectomy.GROSS FINDINGS:BREASTReceived in : Formalin Procedure : Mastectomy MRM. Laterality : Left.Total dimensions : Medial - lateral:20cm. Superficial - Deep:3cm. Superior-Inferior:18cm.Skin ellipse : 11x7cm. Nipple : Normal Scar/ Surgical defect : Not seen.Tumor : : Single.Tumour Size : 2x1.5x1cm. Location of tumor : U…
87	MR160000818	SPECIMEN:Biopsy from left breast lesion.GROSS FINDINGS:Received 3 grey white linear cores each measuring 1cm in . Entire tissue processed.MICROSCOPIC FINDINGS:Section shows linear cores of breast parenchyma infiltrated by a neoplastic lesion arranged as nests, cords, tubules and sheets. Individual cells are oval to round with hyper chromatic nuclei few with prominent nucleoli and moderate to abun…
88	MR160000856	CLINICAL HISTORY : Mass in right breast/ Carcinoma right breast.SPECIMEN: Biopsy from right breast mass.GROSS FINDINGS:Received 3 greywhite linear core measuring 1x1.2cm.MICROSCOPIC FINDINGS:Section shows linear cores of breast parechyma harboring a lesion arranged as cords, tubules, nests and sheets. Individual cells have hyperchromatic, moderately pleomorphic nuclei, inconspicuous nucleoli and …
89	MR160000890	CLINICAL HISTORY:Carcinoma right breast - post lumpectomy - post NACT.SPECIMEN:Right Modified Radical Mastectomy.GROSS FINDINGS:Received in : Formalin Procedure : Mastectomy post NACT Total dimensions : Medial ?lateral - 18cm Superficial ?Deep - 3cm Superior-Inferior - 2cmSkin ellipse : 1x7cmNipple : Hypopigmentation seen in areola. Scar seen measuring 2.5cm, inferior to nipple areola.Scar/ Surgi…
90	MR160000897	CLINICAL HISTORY : Left breast mass, carcinoma breastSPECIMEN: Biopsy from left breast massGROSS FINDINGS:Received 4 grey white linear cores measuring 1 to 1.5cm. Entire tissue processed.MICROSCOPIC FINDINGS:Section shows linear cores of breast parenchyma with a neoplastic lesion arranged as sheets, cords and tubules. Individual cells have hyperchromatic nucleus with inconspicuous nucleoli. Mitot…
92	MR160000933	SPECIMEN : Left Breast Lump, Core Biopsy.GROSS FINDINGS :Received 4 greywhite linear cores measuring 0.5 to 1.02. Entire tissue is processed.MICROSCOPIC FINDINGS :Section shows cores of breast tissue infiltrated by tumor cells in nests and cords. Individual cells have hyperchromatic nuclei and moderate amount of cytoplasm.IMPRESSION :Left Breast Lump, Core Biopsy :Invasive Ductal Carcinoma, Grade…
93	MR160000935	SPECIMEN:Trucut biopsy of right breast lump.GROSS FINDINGS:Received 4 greywhite linear cores measuring 1.2 to 1.52.Entire tissue is processed.MICROSCOPIC FINDINGS :Section shows cores of breast tissue infiltrated by tumor cells in nests and cords.Individual cells have hyperchromatic nuclei and moderate amount of cytoplasm.IMPRESSION :Right Breast Lump, Core Biopsy :Invasive Ductal Carcinoma,Grade…
94	MR160000937	CLINICAL HISTORY : Irregulará lesion in leftá breast with nipple retraction- neoplastic.SPECIMEN:Biopsy from left breast.GROSS FINDINGS:Received 4 grey white to grey brown linear cores measuring 0.5 to 1cm. Entire tissue processed.áIMPRESSION:Infiltrating ductal carcinoma, Biopsy from left breast.Modified BR score is 7/9, grade 2Tubule formationáááááááááááááá : 3Nuclear pleomorphismááááá : 2Mitot…
95	MR160000938	CLINICAL HISTORY : Left breast lump ? carcinoma.SPECIMEN :Biopsy from left breast lump.GROSS FINDINGS :Received 2 greywhite linear cores measuring 0.8 to 1 cm. Entire tissue processed.MICROSCOPIC FINDINGS :Section shows cores of tissue infiltrated by tumor cells in tubules, nests and cords. Individual cells have hyperchromatic nuclei and moderate amount of cytoplasm.IMPRESSION :Left breast lump, …
96	MR160000939	CLINICAL DETAILS: Carcinoma right breast/ HPE: IDC, Grade II.SPECIMEN:A) Right breast lump, wide excision.B) Revised deep margin of the lump.C) Axillary clearance.GROSS FINDINGS:A) Received skin covered soft tissue bits measuring 5.5x4.5x2.5cm.Skin ellipse measures 4.5x2cm. Surface is unremarkable, cut surface shows ill defined greywhite firm area measuring 3x1.5x1.5cm, located at the following d…
97	MR160000940	SPECIMEN:Trucut biopsy of left breast lesion.GROSS FINDINGS:Received 4 greywhite linear cores measuring 1 to 1.5 cm.IMPRESSION :Left Breast, Core Biopsy :Invasive Ductal Carcinoma, Grade 2.- Modified Bloom Richardson score is 6 (3+2+1).- Ductal Carcinoma in situ of solid and cribriform pattern with intermediate nuclear grade is seen.
98	MR160000949	CLINICAL HISTORY :? Bilateral breast cancer.SPECIMENA) Left breast.B) Left Breast.á GROSS FINDINGSA) Received skin covered soft tissue bit measuring 1.4x0.7x0.5cm. Entire tissue processed.B) Received 6 linear cores measuring between 0.7 to 1cm. Entire tissue processed.MICROSCOPIC FINDINGSA) Section show skin exhibiting ulceration and incorporating an underlying neoplasm arranged as islands and sh…
99	MR160000966	CLINICAL HISTORY : Right breast lump? carcinomaSPECIMEN:Biopsy from right breast.GROSS FINDINGS:Received 4 grey white to grey brown linear cores measuring 0.5 to 1cm. Entire tissue processed.MICROSCOPIC FINDINGS:Linear cores of breast parenchyma infiltrated by a neoplasm arranged as clusters cords and tubules. The neoplastic cells have hyperchromatic nuclei and moderate cytoplasm . Lymphovascular…
100	MR160000972	CLINICAL HISTORY :Irregular mass in the left breast-NeoplasticSPECIMEN :Biopsy from left breast mass.GROSS FINDINGS :Received four grey white to grey brown linear cores measuring 1 to 1.5 cm. Entire tissue processed.MICROSCOPIC FINDINGS :Section shows cores of tissue infiltrated by diffuse sheets, cords and nests. Individual cells have hyperchromatic nuclei and moderate amount of cytoplasm. IMPRE…
101	MR160001027	SPECIMEN:Right Breast, Core Biopsy.GROSS FINDINGS:Received 3 grey white to grey brown linear cores measuring 1 to 1.5cm. Entire tissue processed.MICROSCOPIC FINDINGS:Section shows cores of tissue infiltrated by tumor cells in nests and cords. Individual cells have hyper chromatic nuclei and moderate amount of cytoplasm. IMPRESSION:Right Breast, Core biopsy :Invasive Ductal Carcinoma, Grade 2- Mod…
102	MR160001039	CLINICAL HISTORY :Multiple irregular lesion in right breast - carcinoma.SPECIMEN : A)Biopsy from right breast.GROSS FINDINGS:Received 6 grey white to grey brown linear core measuring 0.5 to 1cm. Entire tissue processed.MICROSCOPIC FINDINGS:A) Section shows linear cores of breast tissue harboring a neoplastic lesion arranged as nested andá vague acinar pattern. Individual cells are oval to round w…
103	MR160001042	CLINICAL DETAILS: Left nipple discharge.SPECIMEN :Microdochectomy left breast.GROSS FINDINGS :Received fibrofatty tissue measuring 7.5x5.5x0.5cmCut surface shows ill defined grey white areas and occasional ducts largest measuring 0.2cm diameter. Entire tissue processed.MICROSCOPIC FINDINGS :Section reveal breast parenchyma exhibiting ducts with papillary proliferation of ovoid to cuboidal cells h…
105	MR160001054	CLINICAL HISTORY :Large mass lesion --right breast - neoplastic.SPECIMEN:Biopsy from right breast.GROSS FINDINGS:Received multipleá grey white to grey brown soft tissue bits altogetherá measuring 0.5x0.5x0.5cm.Entire tissue processed.áIMPRESSION:Invasive carcinoma, Biopsy from right breast.Modified BR score is 6/9, grade 2Tubule formationáááááááááááááá : 3Nuclear pleomorphismááááá : 2Mitotic figu…
106	MR160001064	CLINICAL HISTORY :Multifocal irregular lesion in left breast - neoplastic.SPECIMEN:Biopsy from left breast.GROSS FINDINGS:Received 3 grey whiteá linear core measuring 0.5 to 1cm. Entire tissue processed.áIMPRESSION:Invasive ductal carcinoma, Biopsy from left breast.Modified BR score is 7/9, grade 2Tubule formationáááááááááááááá : 3Nuclear pleomorphismááááá : 2Mitotic figuresáááááááááááááááááá : 2…
107	MR160001085	H16-2941SPECIMEN:Right breastGROSS FINDINGS:Received 3 greywhite liner core measuring 1 to 1.5cm. Etire tissue processed.MICROSCOPIC FINDINGS:Sections shows 3 cores of breast parenchyma harboring a lesion arranged in nests, cords, trabeculaeand vague tubules . Individual cells have round to oval large pleomorphic vesicular nucleus, prominent nucleoli and moderate amount nucleus, prominent nucleol…
108	MR160001104	H16-2904SPECIMEN :Left breast, core biopsy.GROSS FINDINGS :Received 4 grey white linear cores soft tissue bits measuring 1 to 1.5cm. Entire tissue processed.MICROSCOPIC FINDINGS :Section shows linear cores of breast parenchyma harboring a neoplastic lesion arranged as tubules, cords and nests of oval to round cells with hyper chromatic, pleomorphic nuclei and moderate cytoplasm. Stroma shows lymp…
109	MR160001109	H16-2903SPECIMEN :Right breast mass, Core biopsy.GROSS FINDINGS :Received 4 grey white linear soft tissue bits measuring 1 to 1.5cm. Entire tissue processed.MICROSCOPIC FINDINGS :Section shows linear cores of breast parenchyma harboring a neoplastic lesion arranged as tubules nests and cords. Individual cells have hyper chromatic moderately pleomorphic nuclei, few with prominent nucleoli and mode…
110	MR160001121	CLINICAL DETAILS:Carcinoma right breast.SPECIMEN:Right breast, Right modified radical mastectomy.GROSS FINDINGS:Received in : Formalin.Time of receipt at lab : 2:15pm.Procedure : Mastectomy MRM.Laterality : Right breast.Total dimensions : Medial-lateral : 19cm. Superficial - deep : 2.5cm. Superior-inferior : 15cm.Skin ellipse : 11.5X4.5cm.Nipple : Normal.Scar : 6.5cm. Tumor : Single.Tumor size : …
111	MR160001124	SPECIMEN:Biopsy from right axillary lymph node.GROSS FINDINGS:Received 6 grey white linear core measuring 1.5 to 1.8cm. Entire tissue processed.MICROSCOPIC FINDINGS:Linear cores of tissue demonstrating sheets and lobular pproliferation of large round monotonous population of neoplastic cells with vesicular nuclei, prominent eosinophilic nucleoli and moderate amount of eosinophilic cytoplasm trave…
112	MR160001163	SPECIMEN:Biopsy from left breast lesion.GROSS FINDINGS:Received 3 grey white linear core measuring 1 to 1.5cm. Entire tissue processed.MICROSCOPIC FINDINGS:Section shows linear cores of breast parenchyma harboring a neoplastic lesion arranged as sheets and vague tubular pattern. Individual tumor cells are ovoid to columnar with hyper chromatic, Mild pleomorphic nuclei, few with prominent nucleoli…
113	MR160001169	H16-2922SPECIMEN :Left breast, lump biopsy.GROSS FINDINGS :Received 4 grey white linear core measuring 1 to 1.5cm. Entire tissue processed.MICROSCOPIC FINDINGS :Section shows tumor cells in nests and diffuse sheets. Individual cells have hyperchromatic nuclei and moderate amount of cytoplasm.IMPRESSION:Left breast lump, biopsy :Invasive ductal carcinoma, Grade 2- Modified Bloom Richardson score i…
114	MR160001176	CLINICAL HISTORY :Right breast mass - carcinoma breast.SPECIMEN:Biopsy from right breast.GROSS FINDINGS:Received 5 grey white to grey brown linear cores measuring 1 to 1.5cm. Entire tissue processed.MICROSCOPIC FINDINGS:Linear cores of breast parenchyma infiltrated by a neoplasm arranged as sheets and islands. The neoplastic cells exhibit moderate nuclear pleomorphism have hyperchromatic nuclei a…
115	MR160001183	SPECIMEN:Biopsy from right breast.GROSS FINDINGS:Received 3 grey white to grey brown linear core measuring 1.5 to 1.8cm. Entire tissue processed.MICROSCOPIC FINDINGS:Section shows linear cores of breast parenchyma with a neoplastic lesion arranged in nest and sheets. The tumor cells have hyper chromatic pleomorphic nuclei and moderate amount of cytoplasm. Atypical mitoses noted.áIMPRESSION:Invasi…
116	MR160001200	CLINICAL HISTORY :Right breast mass - carcinoma breast.SPECIMEN:Biopsy from right breast mass.GROSS FINDINGS:Received 4 grey white to grey brown linear core measuring 0.5 to 1cm. Entire tissue processed.MICROSCOPIC FINDINGS:Linear cores of breast parenchyma infiltrated by a neoplasm arranged as nests and islands. The neoplastic cells exhibit moderate nuclear pleomorphism have hyperchromatic nucle…
117	MR160001212	CLINICAL HISTORY :Left breast mass with nipple dischange.Carcinoma breast / ? papillary mass.SPECIMEN:Biopsy from left breast.GROSS FINDINGS:Received 5 grey whiteá linear core measuring 1 to 1.5cm. Entire tissue processed.IMPRESSION:Invasive carcinoma, Biopsy from left breast.Modified BR score is 7/9, grade 2Tubule formationáááááááááááááá : 3Nuclear pleomorphismááááá : 2Mitotic figuresááááááááááá…
118	MR160001224	CLINICAL HISTORY :Left breast solid cystic lesion - ? carcinoma.SPECIMEN :Biopsy from left breast.GROSS FINDINGS :Received multiple tiny grey white linear cores measuring 0.2 to 0.5cm. Entire tissue processed.MICROSCOPIC FINDINGS :Linear cores of neoplasm arranged in papillary pattern bearing fibrovascular cores. These cores are lined by cubocolumnar epithelium exhibiting nuclear stratification a…
119	MR160001234	SPECIMEN:Biopsy from right breast lump.GROSS FINDINGS:Received 3 grey white to grey brown linear core measuring 0.5 to 1.5cm. Entire tissue processed.MICROSCOPIC FINDINGS:Section shows linear cores of breast parenchyma harboring a neoplastic lesion arranged as sheets, tubules with acinar and cribriform pattern. The cells are oval to round with hyper chromatic, pleomorphic nuclei and moderate amou…
120	MR160001243	CLINICAL FINDINGS:Carcinoma Right Breast (post lumpectomy) ( post NACT) SPECIMEN:Right Modified Radical Mastectomy.GROSS FINDINGS:Received in : FormalinProcedure : MRM, Mastectomy post NACT Laterality : Right Total dimensions : Medial - lateral -16cm Superficial - Deep - 3cm Superior - Inferior -10cmSkin ellipse : 14x7cm (lateral to scar nodule noted measuring 0.6x0.5cm) Nipple : Normal Scar/ Sur…
121	MR160001246	CLINICAL HISTORY :Left breast lump - ? carcinoma.SPECIMEN:Biopsy from left breast.GROSS FINDINGS:Received 3 grey white linear cores measuring 1 to 1.5cm. Entire tissue processed.MICROSCOPIC FINDINGS:Linear cores of breast parenchyma infiltrated by a neoplasm arranged as cords,á tubules and clusters. The neoplastic cells exhibit moderate nuclear pleomorphism have hyper chromatic nuclei and moderat…
122	MR160001256	CLINICAL DETAILS : Has lump in the breast since 7 months.SPECIMEN:A) Wide local excision- Post lumpectomy.B) Revised inferior margin.C) Revised deep margin.D) Axillary lymph nodes (I,II,III).GROSS FINDINGS:A) Received lumpectomy specimen measuring 9.5x5x3cm.Skin ellipse measures 6x2cm. Hypopigmentation seen on the skin.Cut surface shows ill defined greyyellow areas measuring 1x1x0.5cm with surrou…
123	MR160001269	CLINICAL HISTORY :Right breast irregular lesion - ? malignancy.SPECIMEN:Biopsy from right breast.GROSS FINDINGS:Received 5 grey white linear cores measuring 1 to 1.5cm. Entire tissue processed.IMPRESSION:IInfiltrating ductal carcinoma, Biopsy from right breast.Modified BR score is 7/9, grade 2Tubule formationáááááááááááááá : 3Nuclear pleomorphismááááá : 2Mitotic figuresáááááááááááááááááá : 2ááááá…
124	MR160001293	CLINICAL HISTORY :Follow up caseá of carcinoma breast Multiple liver lesions ? metastasisáSPECIMEN:Biopsy from liver carcinoma breast.GROSS FINDINGS: Resceived 4 grey white to grey brown linear cores measuring 0.6 to 0.9cmMICROSCOPIC FINDINGS:Section shows linear cores of liver parenchyma harboring a lesion arranged in tubules and cords. The cells are ovoid with moderate amount of cytoplasm hyper…
125	MR160001311	H16-3376SPECIMEN :Left suprclaviculará lymph node.GROSS FINDINGS :Received 2 lymph nodes largest measuring 1.5x1x0.6cm.Cut surfaceáá - grey white Smaller one measuring 1x1x0.3cm.Cut surface - grey white. Entire tissue processed.MICROSCOPIC FINDINGS :Section show lymph nodes with complete effacement of architecture by sheets and islands of cells with moderate to abundant cytoplasm, round to oval n…
126	MR160001322	SPECIMEN:Left breast lump, Biopsy.GROSS FINDINGS:Received 3 grey white linear core measuring 1.2 to 1.5cm. Entire tissue processed.MICROSCOPIC FINDINGS:Section shows linear cores of breast parenchyma harboring a lesion arranged in sheets and nests. The cells are ovoid having moderate amount of cytoplasm, hyperchromatic nucleus and prominent nucleoli in few. Atypical mitotic figures are discerned.…
128	MR160001338	CLINICAL HISTORY :Largr irregular Left breast mass.SPECIMEN:Biopsy from left breast.GROSS FINDINGS:Received 3 grey white to grey brown linear cores measuring 0.4 to 0.7cm. Entire tissue processed.MICROSCOPIC FINDINGS:Section shows linear cores of breast parenchyma harboring a lesion arranged in sheets and nests. The cells are ovoid with moderate amount of cytoplasm, hyperchromatic nucleus and pro…
129	MR160001348	SPECIMEN :Right breast lump, biopsy.GROSS FINDINGS :Received 4 grey white to grey brown linear cores measuring 0.5 to 1.0cm. Entire tissue processed.MICROSCOPIC FINDINGS :Section shows linear cores of breast parenchyma harboring a lesion arranged in cords and sheets. The cells are ovoid having moderate amount of cytoplasm, hyperchromatic nucleus and prominent nucleoli. Atypical mitotic figures ar…
130	MR160001353	CLINICAL HISTORY :USG guided biopsy from left breast lesion - carcinoma left breast.SPECIMEN:Biopsy from left breast.GROSS FINDINGS:Received 4 grey white to grey brown linear cores measuring 0.5 to 1cm. Entire tissue processed.IMPRESSION:Infiltrating ductal carcinoma, Biopsy from left breast.Modified BR score is 7/9, grade 2Tubule formationáááááááááááááá : 3Nuclear pleomorphismááááá : 2Mitotic fi…
131	MR160001369	SPECIMEN:Left Breast Lump, Core Biopsy.GROSS FINDINGS:Received 5 grey white to grey brown linear cores measuring 0.5 to 1cm. Entire tissue processed.IMPRESSION:Left Breast Lump, Core Biopsy :Invasive Ductal Carcinoma, Grade 2.- Modified Bloom Richardson score is 6(3+2+1).
133	MR160001400	CLINICAL HISTORY :Left breast lump ?CarcinomaSPECIMEN: Left breast biopsy.GROSS FINDINGS:Received 4 greywhite liner cores measuring 0.5 to 1 cm. Entire tissue is processed.IMPRESSION:Invasive ductal carcinoma, Biopsy left breast.Modified BR score is 7/9,Grade -2 Tubule formation - 3Nuclear pleomorphism- 2Mitotic figures - 2 ____ 7/9 ____
134	MR160001403	CLINICAL HISTORY :Left breast lunp - ? carcinoma.SPECIMEN:Biopsy from left breast.GROSS FINDINGS:Received 3 grey white linear cores measuring 1 to 1.2cm. Entire tissue processed.MICROSCOPIC FINDINGS:Linear cores of breast parenchyma infiltrated by a neoplasm arranged as clusters cords and clusters. The neoplastic cells exhibit moderate nuclear pleomorphism have hyperchromatic nuclei and moderate …
135	MR160001414	SPECIMEN : Right breast mass, Biopsy.GROSS FINDINGS :Received 4 greywhite liner cores measuring 1 to 1.2 cm. Entire tissue is processed.IMPRESSION :Right breast mass, Biopsy :Invasive Ductal Carcinoma, Grade 2 - Modified Bloom Richardson score is 7(3+2+2).
136	MR160001415	CLINICAL HISTORY :Left breast lunp - ? carcinoma.SPECIMEN:Biopsy from left breast.GROSS FINDINGS:Received 3 grey white linear coresá measuring 1 to 1.5cm. Entire tissue processed.MICROSCOPIC FINDINGS:Linear cores of breast parenchyma infiltrated by a neoplasm arranged as cords, islands. The neoplastic cells exhibit moderate nuclear pleomorphism have hyperchromatic nuclei and moderate cytoplasm. T…
138	MR160001436	SPECIMEN : Left Breast, Core Biopsy.GROSS FINDINGS:Receiving grey white liner core measuring 1 to 1.5 cm. Entire tissue is processed.IMPRESSION :Left Breast, Core Biopsy :Invasive Ductal Carcinoma, Grade 2- Modified Bloom Richardson score is 6(3+2+1).
139	MR160001438	CLINICAL HISTORY :Left breast mass - carcinoma.SPECIMEN:Biopsy from left breast.GROSS FINDINGS:Received 5 grey white to grey brown linear cores measuring 0.5 to 0.8cm. Entire tissue processed.IMPRESSION:Infiltrating ductal carcinoma, Biopsy from left breast.Modified BR score is 7/9, grade 2Tubule formationáááááááááááááá : 3Nuclear pleomorphismááááá : 2Mitotic figuresáááááááááááááááááá : 2áááááááá…
140	MR160001444	CLINICAL HISTORY :Large right breast fungating mass .SPECIMEN: Right BreastGROSS FINDINGS:Received 5 greywhite linear cores measuring 1á to 1.5 cm. Entire tissue is processed.IMPRESSION:Invasive Ductal carcinoma, right breast Grade 2Tubule formation á á á á á -- 3Nuclear pleomorphismá -- 2Mitotic figuresááááááááááááááá -- 1áááááááááááááááááááááááááááááááááááááááá _____áááááááááááááááááááááááááááá…
141	MR160001449	CLINICAL HISTORY:Left breast post mastectomy status.Carcinoma left breast post lumpectomy.SPECIMEN:Left completion mastectomy with left axillary lymph node dissectionGROSS FINDINGS:Received in : FormalinProcedure : Completion Mastectomy Laterality : Left Total dimensions : Medial - lateral -14cm Superficial - Deep -2cm Superior - Inferior -11cmSkin ellipse : 13x3.5cm Nipple and areola : absentSca…
142	MR160001483	CLINICAL HISTORY :Mass right breast - carcinoma.SPECIMEN:Biopsy from right breast.GROSS FINDINGS:Received 6 grey white linear cores measuring 1 to 1.2cm. Entire tissue processed.MICROSCOPIC FINDINGS:Section shows linear cores of breast parenchyma harboring a lesion arranged as tubules floating in a mucinous background. The cells are ovoid with moderate amount of eosinophilic cytoplasm hyperchroma…
144	MR160001489	SPECIMEN :Right Breast, core biopsy.GROSS FINDINGS :Received 4 grey white to grey brown linear core measuring 0.6 to 1cm. Entire tissue processed.MICROSCOPIC FINDINGS :Section shows cores of breast tissue infiltrated by tumor cells in diffuse sheets and nests. Individual cells have hyperchromatic nuclei and moderate amount of cytoplasm.IMPRESSION :Right Breast, Core Biopsy :Invasive Dutcal Carcin…
145	MR160001494	SPECIMEN :Right breast, Core biopsy.GROSS FINDINGS :Received 5 linear cores grey white to grey yellow measuring 0.4 to 1 cm. Entire tissue processed.MICROSCOPIC FINDINGS :Section studied shows cores of tissue infiltrated by tumor cells arranged in diffuse sheets. Individual cells have moderate amount of eosinophilic cytoplasm and hyperchromatic nuclei. Mitotic figures are discerned.IMPRESSION:Rig…
146	MR160001495	SPECIMEN:Right breast lump, biopsy.GROSS FINDINGS:Received 4 grey white to grey brown linear cores measuring 1 to 1.2cm. Entire tissue processed.MICROSCOPIC FINDINGS:Section studied shows cores of tissue infiltrated by tumor cells arranged in sheets. Individual cells have moderate amount of eosinophilic cytoplasm and hyperchromatic pleomorphic nuclei. Mitotic figures are discerned.IMPRESSION:Righ…
147	MR160001501	H16-3369SPECIMEN :Left breast lumpectomy.GROSS FINDINGS :Received lumpecotmy specimen measuring 4.5x4x2cm.On serial slicing shows cystic and solid area, cyst measuring 3.5x2.5x2.5cm.Solid area measuring 1.5x1.5x0.7cmDistance from margins :Superior -- 0.5cmInferior -- 0.3cmMedial -- 0.5cmLateral -- 0.5cmDeep -- 0.5cmMICROSCOPIC FINDINGS :Multiple sections reveal a capsulated neoplastic lesion cons…
148	MR160001502	SPECIMEN :Left breast lump, Core biopsy.GROSS FINDINGS :Received 4 grey white to grey brown linear cores measuring 0.9 to 1.3cm. Entire tissue processed.MICROSCOPIC FINDINGS :Section studied shows cores of tissue infiltrated by tumor cells arranged in diffuse sheets. Individual cells have moderate amount of eosinophilic cytoplasm and hyperchromatic pleomorphic nuclei. Mitotic figures are discerne…
149	MR160001506	CLINICAL HISTORY :Mass right breast - carcinomaSPECIMEN:Biopsy from right breast.GROSS FINDINGS:Received 4 grey white to grey brown linear cores measuring 1 to 1.3cm. Entire tissue processed.MICROSCOPIC FINDINGS:Section shows linear cores of breast parenchyma harboring a lesion arranged in sheets, tubules and cords.The cells are ovoid with moderate amount of cytoplasm, hyperchromatic nucleus and …
150	MR160001507	CLINICAL HISTORY :Right breast mass - carcinoma.SPECIMEN:Biopsy from right breast.GROSS FINDINGS:Received 4 grey white to grey brown linear core measuring 0.9 to 1.3cm. Entire tissue processed.MICROSCOPIC FINDINGS:Section shows linear cores of breast parenchyma harboring a lesion arranged in sheets and nests. The cells are ovoid with moderate amount of cytoplasm, hyperchromatic nucleus and conspi…
151	MR160001509	CLINICAL HISTORY :Left breast mass. FNAC:infiltrating ductal carcinomaSPECIMEN:Biopsy from left breast.GROSS FINDINGS:Received 5 grey white to grey brown linear cores measuring 0.8 to 1cm. Entire tissue processed.MICROSCOPIC FINDINGS:Section show linear cores of tissue with a lesion arranged in cords,á nests and sheets. Individualá cells areá moderately pleomorphic with hyperchromatic nuclei. inc…
153	MR160001534	H16-3466SPECIMEN:Biopsy from right beast.GROSS FINDINGS:Received multiple tiny grey white linear core measuring 0.2 to 0.4cm. Entire tissue processed.MICROSCOPIC FINDINGS:Section shows cores of breast parenchyma harboring a neoplastic lesion arranged in papillary pattern, tubules and sheets. Cells show round to oval hyperchromatic to vesicular nuclei, prominent nucleoli moderate eosinophilic cyto…
154	MR160001562	CLINICAL HISTORY :USG guided biopsy from left breast - carcinoma breast.SPECIMEN:Biopsy from left breast.GROSS FINDINGS:Received 4 grey white to grey brown linear cores measuring 0.7 to 1.2cm. Entire tissue processed.MICROSCOPIC FINDINGS:Linear cores of breast parenchyma infiltrated by a neoplasm arranged as clusters and islands. The neoplastic cells exhibit moderate nuclear pleomorphism have ves…
156	MR160001594	CLINICAL HISTORY:Carcinoma left breast,post NACTSPECIMEN;Left modified radical mastectomyGROSS FINDINGS:Received in : FormalinProcedure : Mastectomy post NACT Laterality : LeftTotal dimensions : Medial - lateral -20cm Superficial - Deep -5cm Superior - Inferior - 17cm Skin ellipse : 14x8cm Nipple : Normal Scar/ Surgical defect : Not seenTumor : grey white firm tumor mass present with fibrotic are…
157	MR160001598	SPECIMEN :Right Breast, Core Biopsy.GROSS FINDINGS :Received 4 grey white to grey brown linear core measuring 0.7 to 1cm. Entire tissue processed.IMPRESSION:Right Breast, Core Biopsy :Invasive Ductal Carcinoma, Grade 2- Modified Bloom Richardson score is 6(3+2+1).
158	MR160001599	CLINICAL HISTORY :Left breast lesion - carcinoma.SPECIMEN:Biopsy from left breast.GROSS FINDINGS:Received 4 grey white to grey brown linear core measuring 1 to 1.3cm. Entire tissue processed.MICROSCOPIC FINDINGS:Linear cores of breast parenchyma infiltrated by a neoplasm arranged as clusters cords and cords. The cells have hyperchromatic nuclei and moderate cytoplasm. The intervening stroma shows…
159	MR160001628	CLINICAL HISTORY : Right breast lesion - ? carcinoma right breast.SPECIMEN:Biopsy from right breast.GROSS FINDINGS:Received 3 grey white to grey brown linear cores measuring 0.5 to 1.2cm. Entire tissue processed.MICROSCOPIC FINDINGS:Linear cores of breast parenchyma infiltrated by a neoplasm arranged asáá cords nests and strands.á The neoplastic cells exhibit moderate nuclear pleomorphism have hy…
160	MR160001630	SPECIMEN :Left Breast, Core Biopsy.GROSS FINDINGS :Received 4 grey white to grey brown linear core measuring 0.8 to 1 cm. Entire tissue processed.IMPRESSION :Left Breast, Core Biopsy :Invasive Ductal Carcinoma, Grade 2.- Modified Bloom Richardson score is 6(3+2+1).
162	MR160001636	SPECIMEN : Left breast lump, Core biopsy.GROSS FINDINGS :Received 4 grey white to grey brown linear core measuring 0.8 to 1.2 cm.Entire tissue processed.MICROSCOPIC FINDINGS :Linear cores of breast parenchyma demonstrating islands, nests, bands of ovoid neoplastic cells exhibiting moderate atypia and eosinophilic cytoplasm, interrupted by prominent areas of necrosis. Mitotic figures are discerned…
163	MR160001637	H16-3356SPECIMEN :Right Breast, Core Biopsy.GROSS FINDINGS :Received 4 grey white to grey brown linear core measuring 0.9 to 1.2cm. Entire tissue processed.MICROSCOPIC FINDINGS :Section shows cores of breast tisue infiltrated by tumor cells in diffuse sheets and nests. Individual cells have hyperchromatic nuclei and moderate amount of cytoplasm.IMPRESSION:Right Breast, Core Biopsy ;Invasive Ducta…
164	MR160001647	CLINICAL HISTORY :Known case of Carcinoma breast.SPECIMEN:Biopsy fromá right cervical node.GROSS FINDINGS:Received 5 grey whitelinear cores measures 0.3 to 0.8cm. Entire tissue processed.MICROSCOPIC FINDINGS:Section show linear cores of fibrocollagenous tissue with an infiltrating lesion arranged in sheets having round to ovalá moderate pleomorphic hyperchromatic nuclei and moderate amount of cyt…
165	MR160001685	CLINICAL HISTORY :Left breast lesion with likely chest wall infiltration.Outside FNAC - Carcinoma.SPECIMEN:Biopsy from left breast.GROSS FINDINGS:Received 5 grey white to grey brown linear cores measuring 1 to 1.4cm. Entire tissue processed.MICROSCOPIC FINDINGS:Linear cores of fibrous tissue incorporating a neoplasm arranged as islands and clusters. The neoplastic cells exhibit moderate nuclear p…
166	MR160001696	H16-3235SPECIMEN :Left Breast Core Biopsy.GROSS FINDINGS :Received 5 grey white linear core measuring 0.5 to 0.9 cm. Entire tissue processed.IMPRESSION :Left Breast, Core Biopsy :Invasive Ductal Carcinoma, Grade 2- Modified Bloom Richardson score is 6(3+2+1).
167	MR160001737	CLINICAL HISTORY :Carcinoma right breast.SPECIMEN:Biopsy from right breast.GROSS FINDINGS:Received 3 grey white to grey brown linear cores measuring 1 to 1.3cm. Entire tissue processed.MICROSCOPIC FINDINGS:Linear cores of breast parenchyma incorporating aá neoplasm arranged as islands and nests. The neoplastic cells exhibit moderate nuclear pleomorphism have variably pleomorphic vesicular nuclei …
168	MR160001742	CLINICAL HISTORY :Left breast lesion - FNAC - duct cell carcinoma.SPECIMEN:Biopsy from left breast.GROSS FINDINGS:Received 5 grey white to grey brown linear cores measuring 1 to 1.3cm. Entire tissue processed.MICROSCOPIC FINDINGS:Linear cores of breast parenchyma infiltrated by a neoplasm arranged predominantly in trabecular pattern. There cells have hyperchromatic nuclei and moderate cytoplasm. …
169	MR160001743	H16-3234SPECIMEN :Right Breast, Core biopsy.GROSS FINDINGS :Received 6 grey white to grey brown linear cores measuring 1 to 1.2 cm. Entire tissue processed.MICROSCOPIC FINDINGS :Section shows cores of tissue infiltrated by tumor cells in nests and cords. Individual cells have hyperchromatic nuclei and moderate amount of cytoplasm.IMPRESSION :Right Breast, Core biopsy : Invasive Ductal Carcinoma, …
170	MR160001768	CLINICAL HISTORY :Mass in left breast - Carcinoma breast.SPECIMEN : Biopsy from left breast.GROSS FINDINGS :Received 4 grey white to grey brown linear core measuring 0.5 to 0.7cm. Entire tissue processed.MICROSCOPIC FINDINGS :Section studied shows linear cores of breast tissue harboring a lesion arranged in diffuse sheets. Individual cells have abundant eosinophilic cytoplasm and pleomorphic nucl…
171	MR160001773	CLINICAL DIAGNOSIS: Lumpectomy left breast.SPECIMEN: A) Wide local excision.B) Revised lateral margin.C) Sentinel lymph nodes.GROSS FINDINGS:A) Received fibrofatty tissue measuring 3.5x5x3.5cm skin ellipse 2.5x1cm.Cut surface shows Illdefined greywhite area measuring 1.3x0.7x1cm.Located at the following distances from respective margins:-Superior margin--1.8cm.Inferior margin--1.3cm.Medial margin…
172	MR160001789	H16-3256SPECIMEN:Biopsy from right breast.GROSS FINDINGS:Received 3 grey white to grey brown linear core measuring 1 to 1.3cm. Entire tissue processed.MICROSCOPIC FINDINGS:Section show breast parenchyma harboring a neoplastic lesion arranged in cords and tubules. Cells show round ,hyperchromatic to vesicular nuclei. Ductal carcinoma in situ seen.IMPRESSION:Infiltrating ductal carcinoma, Biopsy fr…
173	MR160001799	H16-3253SPECIMEN:Biopsy from left breast.GROSS FINDINGS:Received 4 grey white to grey brown linear core measuring 0.9 to 1.1cm. Entire tissue processed.MICROSCOPIC FINDINGS:Section shows cores of breast parenchyma harboring a neoplastic lesion arranged in tubules, cords and in diffuse sheets. cells show pleomorphic hyperchromatic to vesicular nuclei, few with prominent nucleoli and moderate eosin…
174	MR160001808	H16-3364SPECIMEN:Right Breast, Core Biopsy.GROSS FINDINGS:Received 3 grey white linear core measuring 0.5 to 1.2cm. Entire tissue processed.MICROSCOPIC FINDINGS:Section shows cores of breast tissue infiltrated by tumor cells in differentiated, nests and cords. Individual cells have hyperchromatic nuclei and moderate amount of cytoplasm.IMPRESSION:Right Breast, Core Biopsy :Invasive Ductal Carcino…
175	MR160001834	CLINICAL HISTORY:Known case of carcinoma breast - completed treatment and on tamoxifen since one year,SPECIMEN:Total abdominal hysterectomy with bilateral salpingoopherectomy specimenGROSS FINDINGS: Uterus dimensions : Midline fundal-serosa to ectocervix : 10cmMaximum intercornual : 6cmMaximum anterior to posterior : 3cmCervix Dimensions :3.5x2cm, elongated. Cut section shows cyst measuring 1x1x0…
176	MR160001851	CLINICAL HISTORY :Right breast lesion - ? carcinoma.SPECIMEN:Right breast lesion, biopsy.GROSS FINDINGS:Received 4 grey white to grey brown linear core measuring 0.9 to 1.1cm. Entire tissue processed.MICROSCOPIC FINDINGS:Section shows linear cores of tissue showing breast parenchyma with lesion arranged in tubules, cords. Individual cells are moderately pleomorphic with round to oval hyperchromat…
178	MR160001893	CLINICAL HISTORY :Right breast lesion - ? carcinoma right breast.SPECIMEN:Biopsy from right breast.GROSS FINDINGS:Received 4 grey white linear core measuring1 to 1.2cm. Entire tissue processed.MICROSCOPIC FINDINGS:Section shows linear cores of breast parenchyma harboring a neoplastic lesion arranged as linear cords and indian file pattern. The tumor cells have hyperchromatic, pleomorphic round to…
179	MR160001902	CLINICAL DIAGNOSIS: Carcinoma left breast.SPECIMEN: Left Modified Radical Mastectomy.GROSS FINDINGS:Received ináá ááá ááá ááá áá á á : Formalin.Procedureáá ááá ááá ááá ááá ááá á:á Mastectomy áLateralityáá ááá ááá ááá ááá ááá áá :á Leftá áTotal dimensionsáá ááá ááá áá :á Medial to lateral--19cmááááááááááááááááááááááááááááááááááááááááááá Superficial to Deep--3.5cm.áááááááááááááááááááááááááááááááááá…
180	MR160001919	CLINICAL HISTORY :Left breast irregular lesion - outside FNAC possibility of carcinoma.SPECIMEN:Biopsy from left breast.GROSS FINDINGS:Received 3 grey white to grey brown linear cores measuring 1 to 1.2cm. Entire tissue processed.MICROSCOPIC FINDINGS:Linear cores of breast parenchyma infiltrated by a neoplasm arranged as cords and clusters. The neoplastic cells exhibit moderate nuclear pleomorphi…
181	MR160001925	H16-3284SPECIMEN:Biopsy from right breast lesion.GROSS FINDINGS:Received 5 grey white to grey brown linear core measuring 1x1.5cm. Entire tissue processed.MICROSCOPIC FINDINGS:Linear cores of breast parenchyma exhibiting a neoplastic lesion arranged in tubules, nests and sheets consisting of ovoid cells demonstrating moderate nuclear pleomorphism and eosinophilic cytoplasm. Mitotic figures are di…
182	MR160001954	CLINICAL DETAILS:Carcinoma left breast-Had lumpectomy 2 months ago elsewhere.SPECIMEN:A) Wide local excision- Frozen specimen.B) Revised deep margin.C) Revised inferior margin.D) Left Axillary lymph node dissection (Level I,II).GROSS FINDINGS:A) Received lumpectomy specimen measuring 5.5x3.8x3cm, greywhite nodule measuring 0.3x0.3x0.2cm.Skin ellipse with scar measures 4.2x1.6cm.Linear scar measur…
183	MR160001990	CLINICAL HISTORY :Right breast lesion - carcinoma right breast.SPECIMEN:Biopsy from right breast.GROSS FINDINGS:Received 4 grey white linear cores measuring 0.4 to 0.8cm. Entire tissue processed.MICROSCOPIC FINDINGS:Section shows linear cores ofá tissue showing breast parenchyma harboring a lesion arranged in tubules and sheets. Individual cells are moderately pleomorphic with round to oval hyper…
184	MR160001996	H16-3354SPECIMEN :Right Breast , Core Biopsy.GROSS FINDINGS :Received 4 grey white to grey brown linear soft tissue bits measuring 0.8 to 1cm. Entire tissue processed.MICROSCOPIC FINDINGS :Section shows cores of breast tissue infiltrated by tumor cells in diffuse sheets, nests and cords. Individual cells have hyperchromatic nuclei and moderate amount of cytoplasm.IMPRESSION:Right Breast Core Biop…
185	MR160002017	H16-3349SPECIMEN :Right breast mass, Core biopsy.GROSS FINDINGS :Received 4 grey white to grey brown linear soft tissue bits measuring 0.8 to 1.2cm. Entire tissue processed.MICROSCOPIC FINDINGS :Section shows cores of breast tissue infiltrated by tumor cells in nests and cords. Individual cells have hyperchromatic nuclei and moderate amount of cytoplasm.IMPRESSION:Right breast mass, Core biopsy :…
186	MR160002019	CLINICAL DETAILS:Lump left breast. SPECIMEN:Left breast lumpectomy. GROSS FINDINGS:Left lumpectomy wide excision. :Received lumpectomy measures 7x4.5x3cm. Cut surface grey white fibrotic area measures 2.5x2x2cm. Distance from margins. Superior - 1.5 cm. Inferior - 2cm. .Medial - 0.4 cm. Lateral - 1.3cm. Deep margin - 0.6cm. MICROSCOPIC FINDINGS :Lumpectomy wide breast. Fibroadenoma. No evidence o…
187	MR160002027	CLINICAL HISTORY :Right breast lump - ? carcinomaSPECIMEN:Biopsy from right breast lump.GROSS FINDINGS:Received 5 grey white to grey brown linear core measuring 0.6 to 1 cm. Entire tissue processed.MICROSCOPIC FINDINGS:Section shows linear cores of breast parenchyma harboring a neoplastic lesion arranged as tubules, cords and nests of ovoid to columnar cells with hyperchromatic, pleomorphic nucle…
188	MR160002033	CLINICAL HISTORY :Left breast mass - carcinoma breast.SPECIMEN:Biopsy from left breast.GROSS FINDINGS:Received 5 grey white to grey brown linear core measuring 0.8 to 1.1cm. Entire tissue processed.MICROSCOPIC FINDINGS:Linear cores of breast parenchyma infiltrated by a neoplasm arranged as cords and tubules and nests. The neoplastic cells exhibit moderate nuclear pleomorphism have vesicular nucle…
189	MR160002038	CLINICAL HISTORY :Left breast lesion - ? carcinoma.SPECIMEN:Biopsy from left breastGROSS FINDINGS:Received 5 grey white to grey brown linear cores measuring 0.9 to 1.1cm. Entire tissue processsed.IMPRESSION:Invasive carcinoma, Biopsy from left breast.Modified BR score 7/9, grade 2Tubule formationááááááááááá : 3Nuclear pleomorphismááá : 2Mitotic figuresáááááááááááááááá ; 2ááááááááááááááááááááááááá…
190	MR160002044	CLINICAL HISTORY :Complex cystic lesion right breast - ? Carcinoma right breast.SPECIMEN:Biopsy from right breast.GROSS FINDINGS:Received 4 grey white to grey brown linear core measuring 0.4 to 0.6cm. Entire tissue processed.MICROSCOPIC FINDINGS:Linear cores of breast parenchyma showing a few benign ductsá admixed with haemorrhagic focus. An occasional dilated duct seen.IMPRESSION:Benign breast d…
191	MR160002080	H16-3423SPECIMEN:Right Breast Lump, Core Biopsy.GROSS FINDINGS:Received 6 grey white linear core measuring 0.6 to 1cm. Entire tissue processed.MICROSCOPIC FINDINGS:Section shows cores of tissue infiltrated by tumour cells in cords and nests. Individual cells have hyperchromatic nuclei and moderate amount of cytoplasm.IMPRESSION:Right Breast Lump, Core Biopsy :Invasive Ductal Carcinoma, grade 2- M…
192	MR160002083	H16-3387SPECIMEN :Right Breast Lump, Core Biopsy.GROSS FINDINGS :Received 4 grey white to grey brown linear core measuring 0.5 to 1.1cm. Entire tissue processed.MICROSCOPIC FINDINGS : Section shows cores of breast tissue infiltrated by tumor cells in nests and cords. Individual cells have hyperchromatic nuclei and moderate amount of cytoplasm.IMPRESSION:Right Breast Lump, Core Biopsy:Invasive Duc…
194	MR160002103	CLINICAL HISTORY :Right breast lump - ? carcinomaSPECIMEN:Biopsy from right breast lump.GROSS FINDINGS:Received 5 grey white to grey brown linear core measuring 0.6 to 0.8 cm. Entire tissue processed.MICROSCOPIC FINDINGS:Section shows linear cores of breast parenchyma harboring a neoplastic lesion arranged as tubules, cords and sheets. Individual tumor cells are round to oval with hyperchromatic …
195	MR160002109	H16-3396SPECIMEN:Biopsy from left breast.GROSS FINDINGS:Received 3 grey white linear core measuring 1 to .2cm. Entire tissue processed.MICROSCOPIC FINDINGS:Section show linear cores of breast tissue composed of tubules and cords of ductal cells showing features of adenosis and myoepithelial hyperplasia. Few ducts are dilated with seration. There are few foci where the cells are singly ---- in ? I…
196	MR160002111	CLINICAL HISTORY :Right breast - ? carcinomaSPECIMEN:Biopsy from right breast.GROSS FINDINGS:Received 5 grey white to grey brown linear core measuring 0.9 to 1.2 cm. Entire tissue processed.MICROSCOPIC FINDINGS:Section shows linear cores of breast parenchyma harboring a neoplastic lesion arranged in cords and tubules comprising of round to oval cells with hyperchromatic nuclei, inconspicuous nucl…
197	MR160002112	CLINICAL HISTORY :Right breast lump - ? carcinoma.SPECIMEN:Biopsy from right breast lump.GROSS FINDINGS:Received 4 grey white to grey brown linear cores measuring 0.8 to 1cm. Entire tissue processed.MICROSCOPIC FINDINGS:Linear cores of predominantly necrotic tisue incorporating small volume of neoplasm arranged as islands and sheets. The neoplastic cells exhibit moderate nuclear pleomorphic have …
198	MR160002113	CLINICAL HISTORY :Left breast lump - ? carcinomaSPECIMEN:Biopsy from left breast lump.GROSS FINDINGS:Received 4 grey white to grey brown linear core measuring 1 to 1.2 cm. Entire tissue processed.MICROSCOPIC FINDINGS:Section shows linear cores of breast parenchyma harboring a neoplastic lesion arranged in tubules and nests. The cells have hyperchromatic pleomorphic nucleoli, few with prominent nu…
199	MR160002118	CLINICAL HISTORY :Left breast hard lumps -? carcinoma.SPECIMEN:Biopsy from left breast lump.GROSS FINDINGS:Received 6 grey white to grey brown linear cores measuring 0.6 to 1.2cm. Entire tissue processed.MICROSCOPIC FINDINGS:Section show linear cores of tissue harboring a neoplastic lesion arranged in tubules and cords. Individual cells are pleomorphic with round to oval hyperchromatic nuclei inc…
200	MR160002120	CLINICAL HISTORY :Right breast - ? carcinomaSPECIMEN:Biopsy from right breast.GROSS FINDINGS:Received 4 grey white linear core measuring 1 to 1.2 cm. Entire tissue processed.MICROSCOPIC FINDINGS:Section shows linear cores of breast parenchyma harboring a neoplastic lesion arranged as diffuse sheets.The tumor cells have round to oval hyperchromatic, pleomorphic nuclei, few with prominent nucleoli …
201	MR160002131	CLINICAL HISTORY :Left breast lump - ? carcinoma.SPECIMEN:Biopsy from left breast.GROSS FINDINGS:Received 3 grey white linear cores measuring 1 to 1.2cm. Entire tissue processed.IMPRESSION:Invasive ductal carcinoma, Biopsy from left breast.Modified BR score is 6/9, grade 2Tubule formationáááááááááááááá : 3Nuclear pleomorphismááááá : 2Mitotic figuresáááááááááááááááááá : 1áááááááááááááááááááááááááá…
202	MR160002141	H16-3381SPECIMENBiopsy from right breast lesion.GROSS FINDINGS :Received 5 tiny grey white linear cores measuring 0.3 to 0.5cm. Entire tissue processed.MICROSCOPIC FINDINGS :Linear cores of tissue exhibiting a neoplastic lesion arranged in sheets consisting of ovoid cells with hyperchromatic nuclei and moderate to giant amount of eosinophilic cytoplasm. Atypical mitotic figures are discerned. The…
203	MR160002142	H16-3550SPECIMEN:Biopsy from Left breast.GROSS FINDINGS:Received 4 grey white to grey brown linear core measuring 0.5 to 1.1cm. Entire tissue processed.MICROSCOPIC FINDINGS:Section shows linear cores of breast parenchyma harboring a neoplastic lesion arranged as tubules and nests. The tumor cells have hyperchromatic, pleomorphic round to oval nuclei with prominent nucleoli and moderate cytoplasm.…
204	MR160002147	CLINICAL HISTORY :Left breast lump - ? carcinoma.SPECIMEN:Biopsy from Left breast.GROSS FINDINGS:Received 4 grey white linear core measuring 0.7 to 1.1cm. Entire tissue processed.MICROSCOPIC FINDINGS:Section show cores of breast paranchyma harboring a lesion arranged in diffuse sheets and cords displaying round to oval hyperchromatic to vesicular nuclei, prominent nucleoli and ill distinct cytopl…
205	MR160002173	H16-3437SPECIMEN:Left Breast, Core Biopsy.GROSS FINDINGS:Received 4 grey white to grey brown linear core measuring 1 to 1.1cm. Entire tissue processed.MICROSCOPIC FINDINGS:Section shows cores of tissue infiltrated by tumour cells in nests. Individual cells have hyperchromatic nuclei, prominent nucleoli and moderate of cytoplasm.IMPRESSION:Left Breast, Core Biopsy :Invasive Ductal Carcinoma, Grade…
206	MR160002201	CLINICAL HISTORY :Left breast lump - ? carcinoma.SPECIMEN:Biopsy from left breast.GROSS FINDINGS:Received 3 grey white to grey brown linear core measuring 0.8 to 1cm. Entire tissue processed.MICROSCOPIC FINDINGS:Section shows linear cores of breast parenchyma harboring a lesion arranged in sheets and nests. The cells are ovoid having moderate amount of cytoplasm, vesicular nuclei and prominent nu…
209	MR160002211	CLINICAL HISTORY :Left breast lump - ? carcinoma.SPECIMEN:Biopsy from left breast lump.GROSS FINDINGS:Received 5 grey white to grey brown linear core measuring 0.4 to 0.7cm. Entire tissue processed.MICROSCOPIC FINDINGS:Section show liner cores of breast paranchyma, monomorphic cells with round to ovoid nuclei arranged as focal micropapillae and cribriform pattern with mild atypia. The surrounding…
210	MR160002213	CLINICAL HISTORY :Left breast lump - ? carcinoma.SPECIMEN:Biopsy from left breast.GROSS FINDINGS:Received 3 grey white linear core measuring 0.6 to 0.9cm. Entire tissue processed.MICROSCOPIC FINDINGS:Linear cores of breast parenchyma infiltrated by a neoplasm arranged as cords and clusters. The neoplastic cells exhibit moderate nuclear pleomorphism have hyperchromatic nuclei and moderate cytoplas…
211	MR160002231	H16-3462SPECIMEN:Biopsy from right breast mass.GROSS FINDINGS:Received 3 grey white to grey brown linear core measuring 0.7 to 1.2cm. Entire tissue processed.MICROSCOPIC FINDINGS:Section shows linear cores of breast parenchyma harboring a lesion arranged in nests and tubules. The cells are ovoid with moderate amount of cytoplasm, vesicular nucleus and prominent nucleoli. Atypical mitotic figures …
212	MR160002232	CLINICAL HISTORY :Left breast lump - ? carcinoma.SPECIMEN:Biopsy from left breast.GROSS FINDINGS:Received 4 grey white to grey brown linear core measuring 0.6 to 0.7cm.Entire tissue processed.MICROSCOPIC FINDINGS:Linear cores of haphazardly arranged elongted ducts lined by cubiocolumnar cells. Mild nuclear atypia seen. The intervening stroma is mildly sclerotic.IMPRESSION:Suggestive of microgland…
213	MR160002233	H16-3471SPECIMEN:Biopsy from right breast.GROSS FINDINGS:Received 4 grey white to grey brown linear core measuring 1 to 1.3cm. Entire tissue processed.MICROSCOPIC FINDINGS:Section shows breast parchyma with foci of neoplastic lesion arranged in tubules and cords. Cells show round to oval dark nuclei moderate eosinophilic cytoplasm infiltrating the stroma. Large areas of desmoplasia seen.IMPRESSIO…
214	MR160002237	H16-3525SPECIMEN:Biopsy from right breast mass.GROSS FINDINGS:Received 3 grey white to grey brown linear cores measuring 1 to 1.2cm.Entire tissue processed.MICROSCOPIC FINDINGS:Section shows cores of breast parenchyma with epithelial cells arranged in lobulaes displaying round to oval dark nuclei, moderate to abundant eosinophilic granular cytoplasm. Stroma shows mild lymphocytic infiltration and…
215	MR160002248	H16-3485SPECIMEN:Right breast, biopsy.GROSS FINDINGS:Received 5 grey white to grey brown linear cores measuring 0.5 to 0.7cm. Entire tissue processed.MICROSCOPIC FINDINGS:Section show cores of tissue infiltrated by tumor cells in diffuse sheets and nest lying in pools of mucin. Individual cells have moderate amount of ytoplasm, mild pleomorphic hyperchromatic nuclei. Mitotic figures are discerned…
216	MR160002250	H16-3529SPECIMEN:Biopsy from Left breast.GROSS FINDINGS:Received 4 grey white to grey brown linear core measuring 0.5 to 1.1cm. Entire tissue processed.MICROSCOPIC FINDINGS:Section shows cores of breast parenchyma harboring a neoplastic lesion arranged in diffuse sheets consisting of cells with pleomorphic round to polyhedral irregular nuclei, prominent nucleoli, moderate eosinophilic cytoplasm. …
217	MR160002254	H16-3470SPECIMEN:Right breast lesion, Biopsy GROSS FINDINGS:Received 4 grey white to grey brown linear core measuring 1 to 1.2cm. Entire tissue processed.MICROSCOPIC FINDINGS:Section shows linear cores of breast parenchyma harboring a lesion arranged in sheets and nests. The cells are moderately pleomorphic having eosinophilic cytoplasm, hyperchromatic nucleus and prominent nucleoli in few. Atypi…
218	MR160002256	CLINICAL HISTORY :Right breast lump - ? carcinoma.SPECIMEN:Biopsy from right breast.GROSS FINDINGS:Received 5 grey white to grey brown linear cores measuring 0.7 to 1cm.Entire tissue processed.MICROSCOPIC FINDINGS:Linear cores of breast parenchyma showing foci of calcification and high grade ductal carcinoma in situ . Also included are normal benign ducts. IMPRESSION:High grade ductal carcinoma i…
219	MR160002258	CLINICAL HISTORY :Small 2x2cm right breast lump.SPECIMEN:Biopsy from right breast.GROSS FINDINGS:Received 4 grey white linear cores measuring 0.4 to 1cm. Entire tissue processed.MICROSCOPIC FINDINGS:Linear cores of breast parenchyma infiltrated by a neoplasm arranged as clusters and nests. The neoplastic cells exhibit moderate nuclear pleomorphism, have hyperchromatic nuclei and moderate cytoplas…
220	MR160002259	CLINICAL HISTORY:Carcinoma rightá breast.Lumpectomy done outside.SPECIMEN:Right modified radical mastectomy.GROSS FINDINGS:Received ináááááááááááááááááá :á Formalin.Procedureááá á á á á á á á áá : Mastectomy post Lumpectomy.Lateralityáááááááááááááááááááááá : Right.Total dimensions : Medial-lateralááááááááááááááá : 18cm.áááááááááááááááááááááááááá Superficial - deepáááááááá :4.4cm.ááááááááááááááááá…
221	MR160002261	H16-3487SPECIMEN:Left breast, Biopsy.GROSS FINDINGS:Received 4 grey white linear core measuring 0.4 to 0.8cm. Entire tissue processed.MICROSCOPIC FINDINGS:Section show cores of tissue infiltrated by tumor cells in nest, tubules and cords. Individual cells have moderate amount of cytoplasm and pleomorphic hyperchromatic nuclei. Mitotic figures are discerned.IMPRESSION :Left Breast, Core Biopsy :In…
222	MR160002269	CLINICAL DIAGNOSIS: Carcinoma left breast.SPECIMEN:A) Left modified radical mastectomy.B) Left level III axillary lymph nodes.GROSS FINDINGS:Received ináá ááá ááá ááá ááá ááá á á á á á : Formalin.Procedureáá ááá ááá ááá ááá ááá ááááááááááá : Mastectomy áLateralityáá ááá ááá ááá ááá ááá ááááááááááááá :á Left MRM.Total dimensionsáá ááá ááá ááá ááá ááááá :á Medial ?lateral:19cm.ááááááááááááááááááááá…
224	MR160002299	H16-3741SPECIMEN: Mass in Right breast - Carcinoma breast. GROSS FINDINGS: Received three grey white linear core measuring 0.7 to 1.2cm. Entire tissue processed.MICROSCOPIC FINDINGS:Section shows linear cores of breast parenchyma harboring a neoplastic lesion arranged as tubules and sheets. Individual tumor cells have hyperchromatic, pleomorphic round to oval nuclei with moderate cytoplasm. Adjac…
225	MR160002300	CLINICAL HISTORY :Mass in left breast - carcinoma breast.SPECIMEN:Biopsy from left breast.GROSS FINDINGS:Received 3 grey white to grey brown linear core measuring 0.5 to 1cm. Entire tissue processed.MICROSCOPIC FINDINGS:Section shows linear cores of tissue harboring a lesion arranged in sheets. The cells are ovoid having moderate amount of cytoplasm, hyperchromatic nucleus and prominent nucleoli.…
226	MR160002312	H16-3520SPECIMEN :Left Breast, Core Biopsy.GROSS FINDINGS ;Received 3 grey white linear cores measuring 1 to 1.1cm. Entire tissue processed.IMPRESSION:Left Breast, Core Biopsy :Invasive Ductal Carcinoma, Grade 2.- Modified Bloom Richardson score is 6(3+2+1).
227	MR160002316	CLINICAL HISTORY :Mass in right breast - carcinoma breast.SPECIMEN:Biopsy from right breast mass.GROSS FINDINGS:Received 3 grey white to grey brown linear core measuring 0.7 to 1cm. Entire tissue processed.MICROSCOPIC FINDINGS:Section shows linear cores of breast parenchyma harboring a lesion arranged in sheets and nests. The cells are ovoid having moderate amount of cytoplasm, hyperchromatic nuc…
228	MR160002356	H16-3555SPECIMEN:Biopsy from Left breast.GROSS FINDINGS:Received 3 grey white linear core measuring 0.7 to 1cm. Entire tissue processed.MICROSCOPIC FINDINGS:Section shows linear cores of breast parenchyma harboring a neoplastic lesion arranged as tubules and cords. The tumor cells have round to oval hyperchromatic, pleomorphic nuclei with moderate to abundant cytoplasm. Atypical mitotic figures d…
229	MR160002357	SR16-1650SITE:Mastectomy specimen (Laterality not specified).GROSS FINDINGS:Received 1 specimen and 2 slides and 4 blocks labelled as 558/16.Received in : Formalin- Aleady grossed breast specimen in multiple bits altogether measuring 16x14x10cm.Skin ellipse : 15x12cm.Nipple : Unremarkable.Scar/ Surgical defect : Not seen. Tumor : Single.Tumor size : 4x4x3.5cm.Distance from overlying skin is 0.5cm…
230	MR160002377	H16-3523SPECIMEN:Biopsy from right breast lump.GROSS FINDINGS:Received 3 grey white to grey brown linear core measuring 0.9 to 1cm. Entire tissue processed.MICROSCOPIC FINDINGS:Section shows cores of breast parenchyma harboring a neoplastic lesion arranged in diffuse sheets and as cords. Cells show round to oval vesicular nuclei, inconspicous to prominent nucleoli, moderate eosinophilic cytoplasm…
231	MR160002383	H16-3574SPECIMEN:Biopsy from left breast.GROSS FINDINGS:Received 4 grey white to grey brown linear cores measuring 0.4 to 1.0cm. Entire tissue processed.MICROSCOPIC FINDINGS:Section show linear cores of breast parenchyma comprising of pleomorphic cells confined to the ducts. The cells have hyperchromatic nuclei, condensed chromatin and prominent nucleoli. Mitotic figures discerned. Stroma shows i…
232	MR160002391	H16-3552SPECIMEN:Biopsy from right breast.GROSS FINDINGS:Received 4 grey white linear core measuring 0.6 to 0.7cm. Entire tissue processed.MICROSCOPIC FINDINGS:Section shows tiny tissue fragments harboring a neoplastic lesion arranged as nests of round to oval cells with hyperchromatic, mild pleomorphic nuclei and moderate to scanty eosinophilic cytoplasm. The cell clusters are lying in pools of …
233	MR160002405	CLINICAL HISTORY :Larger left breast lumps -? phyllodes? Carcinoma.SPECIMEN:Biopsy from left breast.GROSS FINDINGS:Received 4 grey white to grey brown linear cores measuring 1 to 1.2cm.Entire tissue processed.MICROSCOPIC FINDINGS:Linear cores of breast parenchyma infiltrated by a neoplasm arranged as islands sheets and in clusters. The neoplastic cells exhibit moderate nuclear pleomorphismá have …
234	MR160002412	H16-3587SPECIMEN:Biopsy from liver lesion.GROSS FINDINGS:Received 4 grey white linear core measuring 0.6 to 1.0cm. Entire tissue processed.MICROSCOPIC FINDINGS:Linear cores of hepatic parenchyma exhibiting nests, islands vague tubular configuration of ovoid neoplastic cells demonstrating moderate to marked atypia and eosinophilic cytoplasm. Intervening areas show desmoplastic stroma. There are fo…
235	MR160002426	H16-3706SPECIMEN:Right Breast, Core Biopsy.GROSS FINDINGS:Received 4 grey white to grey brown linear core measuring 0.7 to 1cm.Entire tissue processed.MICROSCOPIC FINDINGS:Section shows cores of tissue infiltrated by tumor cells in diffuse sheets and nests. Individual tumor cells have hyperchromatic nuclei, prominent nucleoli and moderate amount of eosinophilic cytoplasm. Mitotic activity is seen…
236	MR160002457	CLINICAL HISTORY:Case of left carcinoma breast.SPECIMEN:A) Wide excision - lumpectomy.B) Revised superior margins.C) Re-revisedá superior margins.D) Left axillary dissection lymph node.GROSS FINDINGS:A) Received lumpectomy specimen measures 10x7x3cm, overlying skin measures 6x2cm.Irregular grey white fibrotic areas seen measures 2x1x0.8cm. Located at the following distances from the respective ma…
237	MR160002466	H16-3708SPECIMEN:Right Breast Lump, Core Biopsy.GROSS FINDINGS:Received 4 grey white to grey brown linear cores measuring 1 to 1.3cm. Entire tissue processed.IMPRESSION:Right Breast Lump, Core Biopsy :Invasive Ductal Carcinoma, Grade 2.- Modified Bloom Richardson score is 6(3+2+1).
238	MR160002469	H16-3616SPECIMEN:Biopsy from left breast lesion.GROSS FINDINGS:Received 4 grey white to grey brown linear core measuring 0.5 to 1cm.Entire tissue processed.MICROSCOPIC FINDINGS:Linear cores of tissue exhibiting proliferation of ovoid neoplastic cells arranged as tubules and cords demonstrating moderate atypia and eosinophilic cytoplasm. Mitotic figures are discerned. Intervening areas show promin…
239	MR160002484	H16-3605SPECIMEN :Right breast, Core biopsy.GROSS FINDINGS :Received 5 grey white linear core measuring 0.8 to 1.2cm. Entire tissue processed.MICROSCOPIC FINDINGS :Section shows linear cores of tissue infiltrated by tumor cells in nests and cords. Individual cells have hyperchromatic nuclei and moderate amount of cytoplasm.IMPRESSION:Right breast, Core biopsy :Invasive Ductal Carcinoma, Grade 2- …
240	MR160002494	H16-3612SPECIMEN:Right Breast, Core Biopsy.GROSS FINDINGS:Received 4 grey white linear core measuring 0.6 to 1cm.Entire tissue processed.MICROSCOPIC FINDINGS:Section shows cores of tissue with few areas of necrosis and ductal carcinoma in situ. No evidence of invasive malignancy is seen.IMPRESSION:Right Breast, Core Biopsy :Shows Ductal Carcinoma In Situ of solid and cribriform pattern with inter…
242	MR160002497	H16-3608SPECIMEN :Left breast, core biopsy.GROSS FINDINGS :Received 5 grey white to grey brown linear cores soft tissue bits measuring 1 to 1.5cm. Entire tissue processed.MICROSCOPIC FINDINGS :Section shows linear cores of tissue infiltrated by tumor cells in tubular pattern and nests. Individual cells have hyperchromatic nuclei and moderate amount of cytoplasm.IMPRESSION ;Left breast, Core biops…
243	MR160002499	CLINICAL DETAILS: Carcinoma left breast.SPECIMEN:A) Left breast, Left modified radical mastectomy.B) Level III lymph nodes.GROSS FINDINGS:A) Received in : Formalin.Time of receipt at lab : 3:30pm.Procedure : Mastectomy.Laterality : Left breast.Total dimensions : Medial-lateral : 22cm. Superficial - deep : 4cm. Superior-inferior : 14.5cm.Skin ellipse : 14x9.5cm.Nipple : Normal.Scar/ Surgical defec…
244	MR160002532	CLINICAL HISTORY :Mass in left breast - ? carcinoma breast.SPECIMEN:Biopsy from left breast.GROSS FINDINGS:Received 5 grey white to grey brown linear cores measuring 0.5 to 1cm.Entire tissue processed.MICROSCOPIC FINDINGS:Linear cores of breast parenchyma incorporating solid ductal carcinoma in situ. Also noted is comedo ductal carcinoma in situ focus. No invasive component is evident in the core…
245	MR160002540	CLINICAL HISTORY :Hypoechoic lesion in left breast - ? carcinoma breast ? fibrosis.SPECIMEN:Biopsy from left breast.GROSS FINDINGS:Received 3 grey white to grey brown linear cores measuring 1 to 1.5cm. Entire tissue processed.MICROSCOPIC FINDINGS:Linear cores of breast parenchyma infiltrated by a neoplasm arranged as clustersá and tubules. The neoplastic cells have hyperchromatic nuclei and moder…
246	MR160002565	CLINICAL DIAGNOSIS: Carcinoma left breast-Post NACT.SPECIMEN:Left MRM.GROSS FINDINGS:Received ináá ááá ááá ááá ááá ááá á : Formalin/Fresh áProcedureáá ááá ááá ááá ááá á á á á : MR Mastectomy.Lateralityáá ááá ááá ááá ááá á áá á áá :á Left. áTotal dimensionsáá ááá ááá ááá á :á Medial to lateral--18cm.ááááááááááááááááááááááááááááááááááááááááááá á Superficial to Deep--5.5cm.ááá áááááááááááááááááááááá…
247	MR160002577	CLINICAL HISTORY :Mass in left breast - carcinoma breast.SPECIMEN:Biopsy from left breast.GROSS FINDINGS:Received 4 grey white to grey brown linear cores measuring 0.6 to 1.2cm. Entire tissue processed.MICROSCOPIC FINDINGS:Linear cores of breast parenchyma infiltrated by a neoplasm arranged as clusters and islands. The neoplastic cells exhibit moderate nuclear pleomorphism have vesicular nuclei c…
248	MR160002611	CLINICAL HISTORY :Right breast lump -? carcinoma.SPECIMEN:Biopsy from right breast.GROSS FINDINGS:Received 4 grey white to grey brown linear cores measuring 0.4 to 0.6cm. Entire tissue processed.MICROSCOPIC FINDINGS:Linear cores of breast parenchyma infiltrated by a neoplasm arranged as clusters and cords. The neoplastic cells exhibit moderate nuclear pleomorphism have hyperchromatic nuclei and m…
250	MR160002627	H16- 3699SPECIMEN:Biopsy from right breast.GROSS FINDINGS:Received 4 grey white to grey brown linear core measuring 0.8 to 1.1cm. Entire tissue processed.MICROSCOPIC FINDINGS:Section show cores of breast parenchyma harboring a lesion aranged in diffuse sheets, cords and tubules displaying cells with oval to elongated pleomorphic dark nuclei with irregular nuclear membra- moderate clear to eosinop…
251	MR160002643	CLINICAL HISTORY :Mass in left breast - carcinoma breast.SPECIMEN:Biopsy from left breast.GROSS FINDINGS:Received 3 grey white to grey brown linear cores measuring 0.6 to 1.1cm. Entire tissue processed.MICROSCOPIC FINDINGS:Linear cores of breast parenchyma infiltrated by a neoplasm arranged as clusters cords and sheets. The neoplastic cells exhibit moderate nuclear pleomorphism have hyperchromati…
252	MR160002662	CLINICAL DETAILS:Carcinoma left breast.SPECIMEN:Left breast, Left modified radical mastectomy.GROSS FINDINGS:Received in : Formalin.Time of receipt at lab : 1:30pm.Procedure : Mastectomy.Laterality : left breast.Total dimensions : Medial-lateral : 17.5cm. Superficial - deep : 2.5cm. Superior-inferior : 16cm.Skin ellipse : 11.5X6cm.Nipple : Normal.Scar/ Surgical defect : 4cm. Tumor : Single.Tumor …
253	MR160002675	H16-3673SPECIMEN:Left Breast Mass, Core Biopsy.GROSS FINDINGS:Received 3 grey white to grey brown linear core measuring 0.8 to 1.1cm.Entire tissue processed.IMPRESSION:Left Breast Mass, Core Biopsy :Invasive Ductal Carcinoma, Grade 2.- Modified Bloom Richardson score is 6(3+2+1).
254	MR160002687	CLINICAL HISTORY :Mass in left breast - carcinoma breast.SPECIMEN:Biopsy from left breast.GROSS FINDINGS:Received 4 grey white to grey brown linear cores measuring 0.5 to 1.3 cm. Entire tissue processed.IMPRESSION:Infiltrating ductal carcinoma , biopsy from left breast.Modified BR score is 6/9, grade 2Tubule formationáááááááááááááááááááá : 3Nuclear pleomorphismááááááááááá : 2Mitotic figuresáááááá…
255	MR160002688	H16-3663SPECIMEN:Left Breast, Core Biopsy.GROSS FINDINGS:Received 4 grey white to grey brown linear core measuring 0.5 to 0.6cm.Entire tissue processed.MICROSCOPIC FINDINGS :Section shows cores of tissue infiltrated by tumor cells in nests and diffuse sheets. Individual tumor cells have round to oval hyperchromatic nuclei and moderate amount of cytoplasm.IMPRESSION:Left Breast, Core Biopsy :Invas…
256	MR160002703	H16-3707SPECIMEN:Left Breast, Core Biopsy.GROSS FINDINGS :Received 4 grey white to grey brown linear cores measuring 0.6 to 1.2 cm.Entire tissue processed.MICROSCOPIC FINDINGS :Section shows cores of tissue infiltrated by tumor cells in nests and cords. Individual tumor cells have hyperchromatic nuclei and moderate amount of cytoplasm.IMPRESSION :Left Breast, Core Biopsy :Invasive Ductal Carcinom…
257	MR160002706	H16-3680SPECIMEN:Left Breast Mass, Core Biopsy.GROSS FINDINGS:Received 3 grey white to grey brown linear core measuring 0.6 to 1cm.Entire tissue processed.IMPRESSION:Left Breast Mass, Core Biopsy :Invasive Ductal Carcinoma, Grade 2.- Modified Bloom Richardson score is 6(3+2+1).
258	MR160002720	H16-3705SPECIMEN:Biopsy from left breast.GROSS FINDINGS:Received 4 grey white to grey brown linear core measuring 0.6 to 1cm.Entire tissue processed.MICROSCOPIC FINDINGS:Section shows few cores of fibrofatty tissue with diffuse infiltration of atypical cells with dark round to oval nuclei and ill defined cytoplasmic borders. Areas of hemorrhage noted.IMPRESSION:Scanty tissue.Suggestive of invasiv…
259	MR160002721	CLINICAL HISTORY :Left breast mass - carcinoma.SPECIMEN:Biopsy from left breast.GROSS FINDINGS:Received 4 grey white to grey browná linear core measuring 1.2 to 1.3cm. Entire tissue processed.MICROSCOPIC FINDINGS:Linear cores of breast parenchyma infiltrated by a neoplasm arranged as clusters, tubules and islands. The neoplastic cells exhibit moderate nuclear pleomorphism have hyperchromatic nucl…
260	MR160002731	CLINICAL HISTORY :Duct ectasia in left breastá ?papilloma ? ductal carcinoma in situ.SPECIMEN:Biopsy from left breast.GROSS FINDINGS:Received 4 grey white linear cores measuring 0.3 to 0.4cm.Entire tissue processed.MICROSCOPIC FINDINGS:Linear cores of breast parenchyma showing occasional benign ducts. The intervening stroma is fibrous.IMPRESSION:Benign breast tissue, biopsy from left breast.No du…
261	MR160002739	CLINICAL HISTORY : Mass in left breast-Carcinoma breast.SPECIMEN:Biopsy from left breast lesion.GROSS FINDINGS:Received multiple greywhite linear cores measuring 1 to 1.5cm.Entire tissue is processed.MICROSCOPIC FINDINGS:Linear cores of breast parenchyma with diffuse sheets of round to oval cells with hyperchromatic nuclei moderate nuclear pleomorphism and abundant intensely eosinophilic cytoplas…
262	MR160002757	SR16-1757SITE: Left breast with axillary nodes.Received 19 slides labelled as 1039 A-C/16,á 1040 A-P/16.MICROSCOPIC FINDINGS:Section A : Nipple and areola - Unremarkable.Tumor present below nipple and areola- Invasive ductal carcinoma.Section B : Undersurface resected margin shows fibrofatty tissue with tumor mucinous carcinoma.Section C,D,E,F: The section from the tumor shows predominantly mucin…
263	MR160002765	CLINICAL DETAILS :Carcinoma right breast.SPECIMEN:Right breast, Right Modified Radical Mastectomy.GROSS FINDINGS:Right breast, Right Modified Radical Mastectomy:Received in : Formalin. Procedure :Mastectomy MRM. Laterality : Right Total dimensions : Medial -lateral : 16cm. Superficial -Deep : 4cm. Superior-Inferior : 20cm.Skin ellipse : 11x5cm. Nipple : Normal Scar/ Surgical defect : Not seen.Tum…
264	MR160002771	H16-3698SPECIMEN:Biopsy from left breast.GROSS FINDINGS:Received 4 grey white to grey brown linear core measuring 0.5 to 1cm. Entire tissue processed.MICROSCOPIC FINDINGS:Section shows cores of breast parenchyma harboring a lesion arranged in diffuse sheets, cords and tubules displaying round to oval nuclei with irregular nuclear membrane, few with prominent nucleoli moderate eosinophilic cytopla…
265	MR160002783	CLINICAL HISTORY :Mass in left breast - carcinoma breast.SPECIMEN:Biopsy from left breast.GROSS FINDINGS:Received 3 grey white to grey brown linear cores measuring 0.7to 1.3cm. Entire tissue processed.MICROSCOPIC FINDINGS:Linear cores of breast parenchyma infiltrated by a neoplasm arranged as clusters ,cords and tubules. The neoplastic cells exhibit moderate nuclear pleomorphism have hyperchromat…
266	MR160002786	CLINICAL HISTORY :Mass in left breast - carcinoma breast.SPECIMEN:Left breast, Core Biopsy.GROSS FINDINGS:Received 3 grey white to grey brown linear core measuring 0.6 to 0.7cm. Entire tissue processed.MICROSCOPIC FINDINGS:Section shows linear cores of breast parenchyma harboring a neoplastic lesion arranged as cords, tubules and nests. Individual tumor cells have hyperchromatic, pleomorphic roun…
267	MR160002787	CLINICAL DETAILS: Known case of Carcinoma left breast.SPECIMEN:A) Left breast, Left modified radical mastectomy.B) Level III lymph nodes.GROSS FINDINGS:A) Received in á á á á á á á áá :á Formalin.Time of receipt at lab á á áá : 6.55pm.Procedure á á á á á á á á á áá áá : Mastectomy Lateralityáááááááááááááááááááááááááá : Left breast.Total dimensions : Medial-lateralááááááááááááááááááá : 19cm.áááááá…
268	MR160002803	H16-3805SPECIMEN:Biopsy from left breast.GROSS FINDINGS:Received 3 grey white linear cores measuring 1 to 1.2cm.Entire tissue processed.MICROSCOPIC FINDINGS:Section shows linear cores of breast parenchyma harboring a neoplastic lesion arranged as tubules nests and cords. The tumor cells have round to oval hyperchromatic, pleomorphic nuclei with moderate cytoplasm. Stroma shows hyalinisation and f…
269	MR160002804	CLINICAL HISTORY : Mass in right breast-Carcinoma breast.SPECIMEN: Biopsy from right breastGROSS FINDINGS: Received 3 grey white liner cores measuring 0.7 to 1.3 cm. Entire tissue processed.MICROSCOPIC FINDINGS: Linear cores of breast parenchyma incorporating a neoplasm arranged as tubules. The neoplastic cells exhibit moderate nuclear pleomorphism have hyperchromatic nuclear and moderate cytopla…
270	MR160002825	CLINICAL HISTORY :Mass in left breast - carcinoma breast.SPECIMEN:Biopsy from left breast.GROSS FINDINGS:Received 3 grey white to grey brown linear core measuring 0.5 to 1.2cm. Entire tissue processed.MICROSCOPIC FINDINGS:Linear cores of breast parenchyma infiltrated by a neoplasm arranged as clusters and tubules. The neoplastic cells exhibit moderate nuclear pleomorphism have vesicular nuclei an…
271	MR160002835	CLINICAL DETAILS: Right breast nipple disease.SPECIMEN:Cone excision, Right breast.GROSS FINDINGS:Received fibrofatty tissue measuring 7.5x6.5x1.3cm.On sectioning slicing shows dilated duct with adjacent fibro cyst measuring 3x1x0.3cm, located at the following distance from respective margins:-Superior margin -- 3.5cm.Inferior margin -- 2.7cm.Medial margin -- 3.5cm.Lateral margin -- 2cm.Deep marg…
272	MR160002844	CLINICAL HISTORY :Left breast lump - ? carcinoma SPECIMEN :Left breast, Core Biopsy.GROSS FINDINGS :Received 4 grey white to grey brown linear core measuring 0.7 to 1cm. Entire tissue processed.MICROSCOPIC FINDINGS :Section shows linear cores of breast parenchyma harboring a neoplastic lesion arranged as sheets, tubules and nests. Individual tumor cells have hyperchromatic, pleomorphic nuclei wit…
273	MR160002848	H16-3770SPECIMEN : Mass in right breast- carcinoma breast.GROSS FINDINGS :Received 3 grey white linear core measuring 0.5 to 1cm.Entire tissue processed.MICROSCOPIC FINDINGS :Linear cores of breast parenchyma exhibiting a neoplastic lesion arranged as cords and vague glandular configuration consisting of ovoid cells demonstrating moderate atypia and eosinophilic cytoplasm.Intervening areas shows …
274	MR160002853	CLINICAL DETAILS: Carcinoma right breast.SPECIMEN:Right breast, Right modified radical mastectomy.GROSS FINDINGS:Received in : Fresh.Procedure : Mastectomy.Laterality : Right breast.Total dimensions : Medial-lateral : 17cm. Superficial - deep : 5cm. Superior-inferior : 15cm.Skin ellipse : 14.5x6.5cm.Nipple : Normal.Scar/ Surgical defect : Not seen. Tumor : Single.Tumor size : 2.5x2x1.4cm.Location…
276	MR160002891	CLINICAL HISTORY : Gynecomastia of Left Breast- ? Glandular tissue ?? Carcinoma.SPECIMEN : Biopsy from Left retroareolar breast tissue.GROSS FINDINGS :Received 3 grey white linear cores measuring 0.7 to 1cm.Entire tissue processed.MICROSCOPIC FINDINGS : Section shows cores of breast tissue showing proliferation of ducts lined by cuboidal epithelium with periductal stromal fibrosis and mild lympho…
277	MR160002940	CLINICAL DETAILS:Left breast carcinoma.SPECIMEN:Left completion mastectomy.GROSS FINDINGS:Received fibrofatty tissue measuring 7.5x5.5x2cm.Largest lymph node measuring 3x2x1.2cm.Cut surface shows greywhite (tumor deposit).Isolated 15 lymph nodes.MICROSCOPIC FINDINGS:One node shows metastatic deposits of invasive carcinoma out of 15 nodes.Perinodal spread not present.IMPRESSION:Axillary nodes:One …
278	MR160002942	CLINICAL HISTORY : Right breast lump-? Carcinoma.SPECIMEN: Biopsy from Right breast lump.GROSS FINDINGS:Received multiple greywhite linear cores measuring 1 to 1.3cm.Entire tissue is processed.MICROSCOPIC FINDINGS:Section shows linear cores of breast parenchyma harboring a neoplastic lesion arranged as nests,cords and tubules of moderately pleomorphic nuclei and moderate cytoplasm Few cells show …
279	MR160002944	CLINICAL HISTORY :Left breast mass with axillary lymph node - carcinoma.SPECIMEN :Biopsy from left breast.GROSS FINDINGS :Received 4 grey white linear cores measuring 1 to 1.2cm.Entire tissue processed.MICROSCOPIC FINDINGS :Section from the linear cores show breast paranchyma harboring a lesion with cells arranged in nests tubules and trabecular pattern. Cells have moderate to scanty cytoplasm wi…
280	MR160002954	CLINICAL HISTORY : Left Breast lump- ? CarcinomaSPECIMEN: Biopsy from Left Breast lump.GROSS FINDINGS: Received 4 grey white linear core measuring 0.6 to 1.1cm. Entire tissue processed.MICROSCOPIC FINDINGS: Section shows linear cores of breast tissue infiltrated by neoplastic lesion arranged in sheets. Individual cells are moderately pleomorphic with round to oval hyperchromatic nuclei, inconspic…
281	MR160002962	CLINICAL HISTORY : Mass Right breastSPECIMEN: Biopsy from Right breast mass.GROSS FINDINGS: Received 2 grey white to grey brown linear cores measuring 1.1 to 1.2cmMICROSCOPIC FINDINGS:Section shows cores of breast tissue infiltrated by tumor cells in diffuse sheets, nests and cords.Individual cells have hyperchromatic nuclei and moderate amount of cytoplasm.IMPRESSION:Right Breast Mass, Core Biop…
282	MR160002980	CLINICAL DETAILS:Bloody discharge right nipple.SPECIMEN:Microdochectomy.GROSS FINDINGS:Received single fibrofatty tissue measuring 5.5x4.5x1.3cm. Serial slicing shows multiple dilated ducts ranging in diameter from 0.4 to 0.8cm, distance from closest ink margin is 0.1cm.MICROSCOPIC FINDINGS:Multiple sections reveal breast parenchyma with dilated exhibiting a neoplastic proliferation of round to o…
283	MR160002992	CLINICAL HISTORY :Left breast lump-?Carcinoma.SPECIMEN: A) Biopsy from left breast lump.B) Biopsy from liver lesion.GROSS FINDINGS:A) Received multiple grey white to grey brown linear cores measuring 1 to 1.2cm.Entire tissue is processed.B) Received 4 grey white to grey brown linear core measuring 0.7 to 1cm.Entire tissue processed.MICROSCOPIC FINDINGS:A) Linear cores of breast parenchyma exhibit…
284	MR160003012	CLINICAL HISTORY :Right breast lump- ? Carcinoma.SPECIMEN:Biopsy from right breast.GROSS FINDINGS:Received 4 grey white to grey brown linear core measuring 0.7 to 1cm. Entire tissue processed.MICROSCOPIC FINDINGS:Section shows linear cores of breast parenchyma harboring a neoplastic lesion arranged as nests and sheets. The tumor cells have round to oval hyperchromatic,pleomorphic nuclei and moder…
285	MR160003025	CLINICAL DETAILS:Carcinoma left breast.SPECIMEN:Left breast, Left modified radical mastectomy.GROSS FINDINGS:Received iná :á Formalin.Time of receipt at lab : 4:50pm.Procedureááá : Mastectomy.Lateralityáá : Left breast.Total dimensions : Medial-lateraláááá : 22cm.áááááááááááááááááááááááááá Superficial - deep : 4cm.áááááááááááááááááááááááááá Superior-inferioráá : 18cm.Skin ellipseááááá :á 15x11cm.…
286	MR160003029	H16-3878SPECIMEN:Biopsy from right breast.GROSS FINDINGS:Received 4 grey white to grey brown linear core measuring 0.7 to 1cm. Entire tissue processed.MICROSCOPIC FINDINGS:Section shows linear cores of breast parenchyma harboring a neoplastic lesion arranged as nests and singly dispersed cells. The tumor cells are large, pleomorphic with hyperchromatic nuclei, few with prominent nucleoli and abun…
287	MR160003068	CLINICAL HISTORY :Left breast lump - ? Carcinoma.SPECIMEN:Biopsy from left breast.GROSS FINDINGS:Received 4 grey white linear core measuring 0.7 to 1cm. Entire tissue processed.MICROSCOPIC FINDINGS:Section shows linear cores of breast parenchyma harboring a neoplastic lesion arranged as nests, cords and tubules. The tumor cells have round to oval hyperchromatic, pleomorphic nuclei, inconspicuous …
288	MR160003069	CLINICAL DETAILS:Carcinoma left breast.SPECIMEN:A) Left Axilla sentinel lymph nodes.B) Left breast, Left modified radical mastectomy.GROSS FINDINGS:A) Received 3 bits of fibrofatty tissue altogether measuring 4.5x2x1cm.Largest lymph node measuring 2x1.5x0.5cm. Cut surface shows greywhite.B) Left breast, Left modified radical mastectomy:Received in : Formalin.Procedure : Mastectomy MRM.Laterality …
289	MR160003075	CLINICAL HISTORY :Left breast Lump- ? Carcinoma.SPECIMEN:Biopsy from left breast.GROSS FINDINGS:Received 3 grey white to grey brown linear cores measuring 0.7 to 1.2cm. Entire tissue processed.MICROSCOPIC FINDINGS:Section shows linear cores of breast parenchyma harboring a neoplastic lesion arranged as solid sheets and nests. The tumor cells have round to oval hyperchromatic, pleomorphic nuclei w…
290	MR160003118	CLINICAL DETAILS :Lump right breast 1 month.SPECIMEN:Right breast, Right modified radical mastectomy.GROSS FINDINGS:Received in : Formalin.Time of receipt at lab : 1:10pm.Procedure : Mastectomy MRM.Laterality : Right breast.Total dimensions :- Medial-lateral : 19cm. Superficial - deep : 5cm. Superior-inferior : 18cm.Skin ellipse : 17.5x8.5cm.Nipple : Normal.Scar/ Surgical defect : Not seen. Tumor…
291	MR160003122	H16-4021SPECIMEN :Right Breast Lump, Core Biopsy.GROSS FINDINGS :Received 3 grey white to grey brown linear core measuring 1.2 to 1.5cm.Entire tissue processed.IMPRESSION :Right Breast Lump, Core Biopsy :Invasive Ductal Carcinoma, Grade 1- Modified Bloom Richardson score is 5(2+2+1).
292	MR160003135	CLINICAL DETAILS:Carcinoma left breast.SPECIMEN:Left breast, Left modified radical mastectomy.GROSS FINDINGS:Received iná :á Formalin.Time of receipt at lab : 3:00pm.Procedureááá : Mastectomy.Lateralityáá : Left breast.Total dimensions : Medial-lateraláááá : 20cm.áááááááááááááááááááááááááá Superficial - deep : 3cm.ááááááááááááááááááááááááá Superior-inferioráá : 22cm.Skin ellipseááááá :á 14x7cm.Ni…
293	MR160003136	CLINICAL HISTORY :Known case of Ductal carcinoma In situ bilateral breasts- post op 1month.SPECIMEN:Biopsy from right breast lesion.GROSS FINDINGS:Received multiple grey white to grey brown linear cores measuring 1 to 1.2cm.Entire tissue is processed.MICROSCOPIC FINDINGS:Linear cores of breast parenchyma exhibiting focal areas of demonstrating aggregates of lymphocytic infiltrate, macrophages and…
294	MR160003152	CLINICAL HISTORY:Carcinoma right breast - post lumpectomy and chemoSPECIMEN:Right breast and axillary lymph nodes level 1,2,3GROSS FINDINGS:Received inááá ááá ááá áá á á á á á á : FormalinProcedureááá ááá ááá áá á á á á á áá :á Mastectomyá áááááááááááááááááááááááááááááááááááááááááááá ááá áá Lateralityááá ááá ááá ááááááááááááááááá :áá Right Total dimensionsááá ááá áá á á áá : Medial - lateral -17c…
295	MR160003163	H16-4178SPECIMEN:Left breast, Biopsy.GROSS FINDINGS:Received 4 grey white to grey brown linear cores measuring 1 to 1.2cm.Entire tissue processed.MICROSCOPIC FINDINGS:Section show multiple linear cores of breast parenchyma harboring a lesion arranged in sheets and tubules. The cells are ovoid having moderate amount of cytoplasm, hyperchromatic nucleus and prominent nucleoli. Atypical mitotic figu…
296	MR160003199	H16-3951SPECIMEN :Biopsy from right breast.GROSS FINDINGS :Received 5 grey white to grey brown linear core measuring 0.8 to 1.2cm.Entire tissue processed.MICROSCOPIC FINDINGS :Section shows cores of breast parenchyma with a lesion in diffuse sheets consisting of cells with round to oval vesicular nuclei, prominent nucleoli, moderate eosinophilic cytoplasm. Mitotic figures discerned. Stroma shows …
297	MR160003200	CLINICAL DETAILS:Carcinoma right breast - Post lumpectomy/ Invasive ductal carcinoma, grade 2.SPECIMEN:Right breast, right modified radical mastectomy.GROSS FINDINGS:Received in : Formalin.Procedure : Mastectomy MRM.Laterality : Right breast.Total dimensions : Medial-lateral : 20cm. Superficial - deep : 6cm. Superior-inferior : 20cm.Skin ellipse : 11.3x8cm.Nipple : Normal.Scar : Above nipple in t…
298	MR160003218	CLINICAL HISTORY :Right breast lump - ? Carcinoma.SPECIMEN:Biopsy from right breast lump.GROSS FINDINGS:Received 4 grey white linear cores measuring 0.8 to 1cm.Entire tissue processed.MICROSCOPIC FINDINGS:Section shows linear cores of breast parenchyma with extensive areas of sclerosis, occasional areas of nests and tubules lined by cells have scanty cytoplasm with round to oval hyperchromatic nu…
299	MR160003219	H16-3973SPECIMEN:Biopsy from left breast post operative scar nodule.GROSS FINDINGS:Received 3 grey white linear core measuring 0.8 to 1cm.Entire tissue processed.MICROSCOPIC FINDINGS:Linear cores of tissue exhibiting a neoplastic lesion arranged as infiltrating tubules cords, nests, sheet consisting of ovoid cells demonstrating moderate atypia and eosinophilic cytoplasm. The neoplastic cells are …
300	MR160003223	SR16-1953SITE:A) Modified Radical Mastectomy- Laterality not mentioned.B) Received 15 slides and 16 blocks labelled as 5729/16, 5729/ L,M,G,I,N,C,K,H,E,A,F,O,B,D,J. GROSS FINDINGS:A) Modified Radical Mastectomy- Site not mentioned:Received iná :á Formalin, Already grossed.Procedureááá : Mastectomy.Lateralityáá : Not mentioned.Total dimensions : Medial-lateraláááá : 16cm.áááááááááááááááááááááááááá…
301	MR160003229	CLINICAL HISTORY :Right breast lump - ? carcinoma.SPECIMEN:Biopsy from right breast.GROSS FINDINGS:Received 4 grey white to grey brown linear core measuring 1 to 1.2cm. Entire tissue processed.MICROSCOPIC FINDINGS:Linear cores of breast parenchyma exhibiting a neoplastic lesion arranged as tubules and nests consisting cuboidal to ovoid cells demonstrating moderate atypia and pale eosinophilic cyt…
302	MR160003232	CLINICAL HISTORY : Known case of carcinoma right breast - post modified radical mastectomy.Right chest lesion - ? Recurrence.SPECIMEN:Chest wall, Recurrence, Biopsy.GROSS FINDINGS:Received 4 grey white lineal core measures 0.5 to 1 cm. Entire tissue processed.MICROSCOPIC FINDINGS:Section shows lesion arranged in nests and cords. Individual tumor cell are round to oval with eosinophilic cytoplasm.…
303	MR160003233	CLINICAL HISTORY :Right breast mass - ? malignant.SPECIMEN:Biopsy from right breast.GROSS FINDINGS:Received 3 grey white to grey brown linear core measuring 0.5 to 1cm. Entire tissue processed.MICROSCOPIC FINDINGS:Section from the linear cores shows breast parenchyma harboring tumor cells arranged in tubules small islands and sheets .Cells have moderate cytoplasm with round to oval pleomorphic nu…
304	MR160003243	H16-3999SPECIMEN:Left Breast Lump, Core Biopsy.GROSS FINDINGS:Received 3 grey white to grey brown linear core measuring 1 to 1.2cm.Entire tissue processed.MICROSCOPIC FINDINGS:Section shows cores of breast tissue infiltrated by tumor cells in nests and cords. Individual cells have hyperchromatic nuclei and moderate amount of cytoplasm.IMPRESSION:Left Breast Lump, Core Biopsy :Invasive ductal carc…
305	MR160003247	H16-4085SPECIMENá :Left Breast Lump, Core Biopsy.GROSS FINDINGS :Received 4 grey white linear core measuring 0.8 to 1cm.Entire tissue processed.MICROSCOPIC FINDINGS :Section shows cores of breast tissue infiltrated by tumor cells in diffuse sheets and nests. Individual cells have hyperchromatic nuclei and moderate amount of cytoplasm.IMPRESSION :Left Breast Lump, Core Biopsy :Invasive Ductal Carc…
306	MR160003253	CLINICAL HISTORY :Known case of carcinoma left breast. SPECIMEN :Scar nodule, Excision biopsy(Post MRM and CT - Left breast). GROSS FINDINGS :Received skin covered fibrofatty tissue measures 3.8 x 1.5 x 1.4 cm. Entire tissue processed. MICROSCOPIC FINDINGS :Section shows tumor cells in sheets, nests and tubules. Individual cells have hyperchromatic nuclei and moderate amount of cytoplasm. IMPRESS…
307	MR160003295	H16-3997SPECIMEN :Left Breast Lump, Core Biopsy.GROSS FINDINGS:Received 4 grey white to grey brown linear IMPRESSION:Left Breast Lump, Core Biopsy :Invasive ductal carcinoma, Grade 2.á- Modified Bloom Richardson score is 6(3+2+1).
309	MR160003311	CLINICAL HISTORY:Right breast lump - ? Carcinoma.SPECIMEN:Breast from right breast lump.GROSS FINDINGS:Received multiple grey white linear cores measuring 0.2 to .5cm. Entire tissue is processed.MICROSCOPIC FINDINGS:Linear cores of tissue exhibiting a neoplastic lesion arranged in broad bands and islands consisting of ovoid cellswith moderate atypia,eosinophilic cytoplasm and brisk mitotic activi…
310	MR160003352	H16-4023SPECIMEN :Right Breast Lump, Core Biopsy.GROSS FINDINGS :Received 5 grey white to grey brown linear core measuring 1 to 1.2cm.Entire tissue processed.IMPRESSION :Right Breast Lump, Core Biopsy :Invasive Ductal Carcinoma, Grade 2- Modified Bloom Richardson score is 6(3+2+1).
311	MR160003362	CLINICAL HISTORY :Left breast lump - ? carcinoma.SPECIMEN:Biopsy from left breast.GROSS FINDINGS:Received 4 grey white to grey brown linear core measuring 1 to 1.2cm. Entire tissue processed.MICROSCOPIC FINDINGS:Section show linear cores of breast parenchyma harboring a lesion arranged in cords, tubules. Individual cells are pleomorphic with round to oval hyperchromatic nuclei and moderate amount…
312	MR160003364	H16-4518SPECIMEN :Left breast lesion, Biopsy.GROSS FINDINGS :Received 4 grey white to grey brown linear cores measuring 1 to 1.2cm.Entire tissue processed.MICROSCOPIC FINDINGS :Section shows linear cores of breast parenchyma harboring cellular lesion arranged in sheets, cords. The cells are ovoid having moderate amount of cytoplasm, hyperchromatic nucleus and prominent nucleoli. Nuclear pleomoprh…
313	MR160003383	CLINICAL DETAILS :Carcinoma right breast.SPECIMEN:A) Right breast, Right Modified Radical Mastectomy.B) Apical nodes.GROSS FINDINGS:A) Right breast, Right Modified Radical Mastectomy:Received in : Formalin. Procedure : Mastectomy MRM. Laterality : Right. Total dimensions : Medial ?lateral : 17cm. Superficial ?Deep : 5cm. Superior-Inferior : 14cm.Skin ellipse : 17x8cm. Nipple :Normal Scar/ Surgica…
314	MR160003403	CLINICAL HISTORY :Right breast lump - ? carcinoma.SPECIMEN :Biopsy from right breast.GROSS FINDINGS :Received 4 grey white to grey brown linear core measuring 0.5 to 1cm.Entire tissue processed.MICROSCOPIC FINDINGS :Section shows linear cores of breast parenchyma harboring a neoplastic lesion arranged in cords tubules. Individual cells have pleomorphic hyperchromatic round to oval nuclei and mode…
316	MR160003415	H16-4067SPECIMEN :Right Breast Mass, Core Biopsy.GROSS FINDINGS :Received 4 grey white to grey brown linear core measuring 0.5 to 1cm.Entire itssue processed.MICROSCOPIC FINDINGS :Section shows cores of breast tissue infiltrated by tumor cells in nests, cords and tubules. Individual cells have hyperchromatic nuclei and moderate amount of cytoplasm.IMPRESSION :Right Breast Mass, Core Biopsy :Invas…
317	MR160003416	CLINICAL DIAGNOSIS: Carcinoma right breast.SPECIMEN:A) Right MRM.B) Level III lymph nodes.GROSS FINDINGS:A) Received ináá ááá ááá ááá ááá á: Formalin.Procedureáá ááá ááá ááá ááá áá á á : MR Mastectomy post NACT Lateralityáá ááá ááá ááá ááá áá á á á : Right.á áTotal dimensionsáá ááá ááá áááá :á Medialá to lateral--17cm. áááááááááááááááááááááááááááááááááááááááááááá Superficial to Deep--5.5cm.ááá áá…
319	MR160003429	CLINICAL HISTORY:Carcinoma right breast(post CT).SPECIMEN:Right Modified radical mastectomy.GROSS FINDINGS:Received inááá ááá ááá áá á á á á á á : FormalinProcedureááá ááá ááá áá á á á á á áá : Modified radical Mastectomy post NACT Lateralityááá ááá ááá ááááááááááááááááá :ááá Right Total dimensionsááá ááá áá á á áá : Medial - lateral -22cmááááááááááááááááááááááááááááááááááááááá Superficial - Deep…
320	MR160003431	H16-4055SPECIMEN :Right Breast Lump, Biopsy :GROSS FINDINGS :Received 2 grey white to grey brown linear core measuring 1 to 1.2cm.Entire tissue processed.IMPRESSION :Right Breast Lump, Core Biopsy :Invasive Ductal Carcinoma, Grade 2- Modified Bloom Richardson score is 6(3+2+1).
322	MR160003518	CLINICAL HISTORY :Left breast lump - ? carcinoma.SPECIMEN:Biopsy from left breast.GROSS FINDINGS:Received 4 grey white to grey brown linear core measuring 1 to 1.2cm. Entire tissue processed.MICROSCOPIC FINDINGS:Linear cores of breast parenchyma infiltrated by a neoplasm arranged predominantly as cords and trabeculae and occasional tubules. The neoplastic cells exhibit nulcear hyperchromasia mode…
323	MR160003535	CLINICAL DETAILS:Right retroareolar lump/ FNAC- Papillary neoplasm.SPECIMEN:Excisional biopsy.GROSS FINDINGS:Fresh tissue received : Yes.Number of specimen : 1Laterality : RightProcedure : Excisional biopsy.Specimen orientation :-Superior margin -- 2cm.Inferior margin -- 1.5cm.Medial margin -- 0.6cm.Lateral margin -- 1cm.Deep margin -- 0.6cm.Skin : Absent.Nipple : Absent.Lesions : Present.Number …
324	MR160003550	CLINICAL DETAILS:Carcinoma left breast.SPECIMEN:A) Left lumpectomy specimen.B) Revised inferior margin.C) Axillary lymph nodes.GROSS FINDINGS:A) Left lumpectomy specimen:Received lumpectomy specimen measuring 5x5x3cm. Cut surface shows fibrotic and necrotic areas measuring 1.3x1x1cm. No solid tumor seen.Skin ellipse measures 6x2.5cm.Lumpectomy scar measuring 2.5cm in length, located at the follow…
325	MR160003579	H16-4123SPECIMEN:Biopsy from right breast lesion.GROSS FINDINGS:Received 4 grey white to grey brown linear core measuring 0.7 to 1cm.Entire tissue processed.MICROSCOPIC FINDINGS:Fragmented linear cores of tissue exhibiting nests, islands, glands and tubules lined by cuboidal to ovoid cells with centrally to eccentrically placed nuclei. Extensive areas of pale eosinophilic material are seen.IMPRES…
327	MR160003620	H16-4142SPECIMEN:Left breast lump, Biopsy.GROSS FINDINGS:Received 5 grey white linear core measuring 1 to 1.3cm.Entire tissue processed.MICROSCOPIC FINDINGS:Sections show linear cores of breast parenchyma harboring a lesion arranged in nests, cords and tubules. The cells are ovoid having moderate amount of cytoplasm, hyperchromatic nucleus and prominent nucleoli in few. Atypical mitotic figures a…
328	MR160003627	H16-4144SPECIMEN:Left breast mass, Biopsy.GROSS FINDINGS:Received 4 grey white to grey brown linear core measuring 1.2 to 1.3cm.Entire tissue processed.MICROSCOPIC FINDINGS:Section shows linear cores of breast parenchyma harboring a lesion arranged in nests and sheets. The cells are ovoid having moderate amount of pale eosinophilic to clear cytoplasm, hyperchromatic nucleus and inconspicuous nucl…
329	MR160003638	H16-4671SPECIMEN :Left cervical lymph node.GROSS FINDINGS:Received single lymph node measuring 1.3x0.8x0.4cm.Cut surface - unremarkable 1 lymph node.MICROSCOPIC FINDINGS:Section from the lymph node submitted shows, node replaced by neoplastic cells seen as nests, aggregates and tubules. The cells show moderate nuclear pleomorphism with vesicular chromatin and prominent nucleoli. Cytoplasm is mode…
330	MR160003642	CLINICAL HISTORY :Right breast mass - Carcinoma.SPECIMEN:Right breast mass biopsy.GROSS FINDINGS:Received multiple grey white to grey brown linear cores measuring 1.2 to 1.3cm. Entire tissue is processed.MICROSCOPIC FINDINGS:Section shows 4 cores of breast tissue harboring a lesion arranged in cords and nests with individual cells showing mild to moderate pleomorphism, with round to oval hyperchr…
332	MR160003660	CLINICAL HISTORY:Carcinoma right breast(Post NACT).SPECIMEN:Right Breast, Right Modified Radical Mastectomy.GROSS FINDINGS:Received in : Formalin Procedure : Modified Radical Mastectomy Laterality : Right Total dimensions : Medial - lateral -23cm Superficial - Deep - 4cm Superior - Inferior -15cmSkin ellipse : 15x9cm Nipple and areola : unremarkable Scar/ Surgical defect : Not seenTumor : 1) rela…
333	MR160003674	CLINICAL HISTORY :? Left breast - carcinoma.SPECIMEN:Biopsy from left breast.GROSS FINDINGS:Received 5 grey white linear cores measuring 1 to 1.2cm. Entire tissue processed.MICROSCOPIC FINDINGS:Linear cores of breast parenchyma infiltrated by a neoplasm arranged as tubules and islands and papillary pattern. The lining epithelial cells are cubiocolumnar have hyperchromatic nuclei moderate cytoplas…
334	MR160003684	CLINICAL HISTORY :Known case of carcinoma right breast, now left breast mass.SPECIMEN:Biopsy of left breast mass.GROSS FINDINGS:Received 5 grey white to grey brown linear cores measuring 1 to 1.2cm.Entire tissue is processed.IMPRESSION:Biopsy from left breast mass : Infiltrating Ductal Carcinoma, grade 2.MBR Score is 7/9Tubule formationáááááááá áá : 3Nuclear pleomorphismááá : 2 Mitotic figuresááá…
335	MR160003686	H16-4180SPECIMEN:Left breast lesion, Biopsy.GROSS FINDINGS:Received 4 grey white linear cores measuring 0.7 to 0.8cm.Entire tissue processed.MICROSCOPIC FINDINGS:Section show multiple tissue fragments of breast parenchyma harboring a lesion arranged in nests. The cells are ovoid having moderate amount of cytoplasm, hyperchromatic nucleus and prominent nucleoli in few. The are surounded by myoepit…
336	MR160003697	H16-4175SPECIMEN:Right breast lesion, Biopsy.GROSS FINDINGS:Received 4 grey white linear cores measuring 0.9 to 1cm.Entire tissue processed.MICROSCOPIC FINDINGS:Section show multiple tissue fragments of breast parenchyma harboring a lesion arranged in sheets. The cells are ovoid having moderate amount of cytoplasm, hyperchromatic nucleus and prominent nucleoli in few. Atypical mitotic figures are…
337	MR160003709	CLINICAL HISTORY :Mass right breast - carcinoma.SPECIMEN:Biopsy from right breast.GROSS FINDINGS:Received 4 grey white linear cores measuring 0.7 to 1.2cm. Entire tissue processed.MICROSCOPIC FINDINGS:Linear cores of breast parenchyma infiltrated by a neoplasm arranged as clusters, tubules and islands is noted. The neoplastic cells have hyperchromatic to vesicular nuclei, conspicuous nucleoli and…
338	MR160003711	H16-4173SPECIMEN:Right breast lesion, Biopsy.GROSS FINDINGS:Received 4 grey white linear cores measuring 0.7 to 1cm.Entire tissue processed.MICROSCOPIC FINDINGS:Section show multiple linear cores of breast parenchyma one case is harboring a lesion arranged in sheets, cords and nests. The cells are ovoid having moderate amount of cytoplasm, hyperchromatic nucleus and prominent nucleoli in few. Aty…
339	MR160003718	SR16-2005SITE: Modified Radical mastectomy , laterality not mentioned.Received 16 blocks labelled as 411/16A to P.MICROSCOPIC FINDINGS :Sections show breast parenchyma harboring a lesion arranged in tubulus, cords, nests and sheets. The cells are ovoid having moderate amount of cytoplasm, hyperchromatic nucleus and prominent nucleoli. Atypical mitotic figures are discerned. Stroma shows desmoplas…
340	MR160003747	CLINICAL DETAILS:Carcinoma right breast post lumpectomy post NACT.SPECIMEN:Right breast, Right Modified Radical Mastectomy.GROSS FINDINGS:Received ináááááááááááááááááááááááááá : Formalin.Lateralityááááááááááááááááááááááááááááá :á Right MRM Total dimensionsááááááááááááááááá : Medial -- lateral : 17cm.ááááááááááááááááááááááááááááááááááááááááááááá Superficial -- Deep : 3cm.á áááááááááááááááááááááááá…
341	MR160003767	CLINICAL DETAILS: Lump right breast.SPECIMEN:A) Lumpectomy- Frozen specimen.B) Right Modified Radical Mastectomy.GROSS FINDINGS:A) Lumpectomy- Frozen specimen:Received lumpectomy specimen measuring 4.5x4x2.5cm. Cut surface shows an ill defined greywhite lesion measuring 1.7x1.5x1.5cm.Distance from nearest inked margin is 0.5cm.B) Right Modified Radical Mastectomy:Received inááá ááá ááá áá á á á á…
342	MR160003774	CLINICAL HISTORY:Carcinoma left breast.SPECIMEN:Left Modified radical mastectomy.GROSS FINDINGS:Received in : FormalinProcedure : Modified radical Mastectomy, post lumpectomy. Laterality : LeftTotal dimensions : Medial - lateral - 18.6cm Superficial - Deep - 3.8cm Superior - Inferior -17cm Skin ellipse : 14x8.5cm Nipple and areola : Normal Scar/ Surgical defect : measures 6cm situated in upper qu…
343	MR160003789	CLINICAL HISTORY :Mass in right breast - carcinoma breast.SPECIMEN:Biopsy from right breast.GROSS FINDINGS:Received 4 grey white linear core measuring 1 to 1.2cm. Entire tissue processed.IMPRESSION:Poorly differentiated malignancy with extensive inflammatory exudate.? Invasive carcinoma, Biopsy from right breast.Modified BR score is 8/9, grade 3Tubule formationáááááááááááááá : 3Nuclear pleomorphi…
344	MR160003792	H16-4250SPECIMEN:Left breast lump. Trucut biopsy.GROSS FINDINGS:Received 4 grey white linear cores measuring 1.0 to 1.1cm.Entire tissue processed.MICROSCOPIC FINDINGS:Section shows cores of breast tissue harboring a lesion arranged in cords,trabeculae and nests. Individual cells are markedly pleomorphic with round to oval hyperchromatic nuclei few with prominent nucleoli and moderateá amount of e…
345	MR160003794	H16-4389SPECIMEN:Left breast lesion, Biopsy.GROSS FINDINGS:Received 5 grey white linear cores measuring 0.5 to 1 cm.Entire tissue processed.MICROSCOPIC FINDINGS:Section shows cores of breast tissue infiltrated by tumor cells in diffuse sheets and occasional tubules. Individual cells have round to oval hyperchromatic nuclei and moderate amount of cytoplasm.IMPRESSION:Left breast lesion, Biopsy :In…
346	MR160003815	CLINICAL HISTORY :Right breast mass - ? carcinoma.SPECIMEN:Right breast mass, Trucut biopsy.GROSS FINDINGS:Received multiple grey white to grey brown linear cores measuring 1 to 1.2cm.Entire tissue is processed.MICROSCOPIC FINDINGS:Section shows cores of breast tissue harboring a lesion arranged in cords and nests.Individual cells are markedly pleomorphic with atypical pleomorphic hyperchromatic …
347	MR160003816	CLINICAL HISTORY :Left breast lump - ? Carcinoma.SPECIMEN:Biopsy from left breast.áGROSS FINDINGS:Received multiple grey white to grey brown linear cores measuring 1 to 1.2cm.Entire tissue is processed.MICROSCOPIC FINDINGS:Section shows linear cores of breast parenchyma harboring a neoplastic lesion arranged as tubules, cords and nests. The cells have round to oval hyperchromatic,pleomorphic nucl…
348	MR160003821	CLINICAL HISTORY :Right breast lump - ? Carcinoma.SPECIMEN:Right breast, core biopsy.GROSS FINDINGS:Received multiple grey white to grey brown linear cores 1 to 1.2cm.Entire tissue is processed.MICROSCOPIC FINDINGS:Section shows cores of breast parenchyma harboring a neoplastic lesion in cords and tubules.Cells show moderate amount of eosinophilic cytoplasm, pleomorphic hyperchromatic nuclei and …
349	MR160003828	CLINICAL HISTORY:Carcinoma Right Breast (post excision biopsy).SPECIMEN:Right Modified Radical Mastectomy.GROSS FINDINGS:Received in : FormalinProcedure : Mastectomy Laterality : Right Total dimensions : Mediall ?lateral - 16cm Superficial ?Deep - 4cm Superior-Inferior - 13cmSkin ellipse : 12x7.5cm Nipple :Normal Scar/ Surgical defect : 3cm,linear scar superior to nipple. beneath the scar irregul…
350	MR160003830	CLINICAL HISTORY :? Carcinoma breast with brain metastasis.SPECIMEN:Biopsy from left breast.GROSS FINDINGS:Received 5 grey white to grey brown linear cores measuring 0.4 to 1.0cm. Entire tissue processed.MICROSCOPIC FINDINGS:Linear cores of breast parenchyma infiltrated by a neoplasm arranged as cords and trabeculae. The neoplastic cells have hyperchromatic nuclei and scant cytoplasm. Crush artif…
352	MR160003847	CLINICAL HISTORY :Left breast lump - ? neoplastic.SPECIMEN:Biopsy from left breast.GROSS FINDINGS:Received 4 grey white to grey brown linear cores measuring 0.4 to 1cm.Entire tissue processed.MICROSCOPIC FINDINGS:Linear cores of breast parenchyma incorporating tumor arranged as islands and nests. The neoplastic cells exhibit moderate nuclear pleomorphism, have hyperchromatic nuclei and moderate c…
353	MR160003854	CLINICAL HISTORY :Right breast lesion with ulceration - carcinoma right breast.SPECIMEN:Biopsy from right breast.GROSS FINDINGS:Received 4 grey white to grey brown linear cores measuring 1 to 1.2cm.Entire tissue processed.MICROSCOPIC FINDINGS:Section shows linear cores of breast parenchyma infiltrated by a neoplastic lesion arranged as diffuse sheets, cords. The cells have hyperchromatic, pleomor…
354	MR160003866	CLINICAL HISTORY :Right breast mass - carcinoma.SPECIMEN:Biopsy from right breast.GROSS FINDINGS:Received 6 grey white to grey brown linear core measuring 1 to 1.3cm. Entire tissue processed.MICROSCOPIC FINDINGS:Section shows linear cores of breast parenchyma with diffuse sheets of pleomorphic cells with hyperchromatic round to oval nucleus with prominent nucleoli, moderate atypia and moderate to…
355	MR160003875	CLINICAL HISTORY :Left breast lump ? carcinoma left breast.SPECIMEN:Biopsy from left breast lump.GROSS FINDINGS:Received 5 grey white to grey brown linear cores measuring 1 to 1.5cm.Entire tissue processed.MICROSCOPIC FINDINGS:Section show linear cores of breast parenchyma harboring a neoplastic lesion arranged as diffuse sheets of pleomorphic cells with hyperchromatic round to oval nuclei with m…
357	MR160003895	CLINICAL HISTORY :Left breast lump? Phyllodes? Carcinoma.SPECIMEN:Biopsy from left breast lump.GROSS FINDINGS:Received 4 grey white to grey brown linear core measuring 0.9 to 1.2cm. Entire tissue processed.MICROSCOPIC FINDINGS:Section show linear cores of breast parenchyma harboring a neoplastic lesion arranged as diffuse sheets. The cells are pleomorphic with hyperchromatic nuclei and moderate a…
358	MR160003902	CLINICAL HISTORY :Irregular lesion left breast with multiple fibroadenoma- ? Carcinoma breast (2'0 clock position).SPECIMEN :Biopsy from left breast.GROSS FINDINGS :Received 4 grey white to grey brown linear cores measuring 1 to 1.1cm.Entire tissue processed.MICROSCOPIC FINDINGS :Section shows linear cores of breast parenchyma infiltrated by sheets, cords and nests of pleomorphic cells with round…
360	MR160003934	CLINICAL HISTORY :Mass in right breast - carcinoma breast.SPECIMEN:Biopsy from right breast.GROSS FINDINGS:Received 3 grey white linear cores measuring 0.8 to 1cm. Entire tissue processed.IMPRESSION:Invasive carcinoma with lobular features, Biopsy from right breast.Modified BR score is 7/9, grade 2Tubule formationáááááááááááááá : 3Nuclear pleomorphismááááá : 2Mitotic figuresáááááááááááááááááá : 2…
361	MR160003957	CLINICAL HISTORY:? MUO Left neck.SPECIMEN:Left cervical lymph node biopsy (level V)GROSS FINDINGS:Received single lymph node measuring 2x1.7x1cm.Cut surface is unremarkable.MICROSCOPIC FINDINGS:Section reveals lymph node infiltrated by cellular sheets of round to ovoid neoplastic cells with vesicular nuclei,prominent nucleoli and abundant eosinophilic cytoplasm.Mitotic figures are discerned.There…
362	MR160003964	CLINICAL HISTORY :Mass in right breast - carcinoma breast.SPECIMEN:Biopsy from right breast.GROSS FINDINGS:Received 3 grey white to grey brown linear cores measuring 0.7 to 1cm. Entire tissue processed.MICROSCOPIC FINDINGS:Linear cores of breast parenchyma infiltrated by a neoplasm arranged as clusters and tubules and cords. The neoplastic cells exhibit moderate nuclear pleomorphism have hyperchr…
363	MR160003994	CLINICAL HISTORY:Carcinoma Right breast.SPECIMEN:A) Sentinel nodes.B) Wide local excisionC) Axillary lymph nodes.GROSS FINDINGS:A) Received fibrofatty tissue measuring 4.5x2.5x1cm,largest lymph node measuring 1.8x1x0.8cm.Cut surface shows fatty infiltration.Dissected one node.B) Received lumpectomy specimen measuring 6.5x5.5x4cm,skin ellipse measuring 4.5x0.7cm.Cut surface shows grey white lesion…
364	MR160003995	CLINICAL HISTORY :Carcinoma breast - Post opSPECIMEN:Biopsy from right pleural noduleGROSS FINDINGS:Received multiple grey white to grey brown linear cores measures 0.8-1cm. Entire tissue processed.MICROSCOPIC FINDINGS:Section shows linear cores harboring a lesion arranged in nests, cords and vague glandular pattern. The individual neoplastic cells show increase N/C ratio, mildly pleomorphic hype…
367	MR160004024	CLINICAL HISTORY :Mass in right breast - carcinoma breast.SPECIMEN:Biopsy from right breast.GROSS FINDINGS:Received 4 grey white to grey brown linear cores altogether measuring 0.4x0.4x0.2cm.Entire tissue processed. MICROSCOPIC FINDINGS:Linear cores of breast parenchyma showing areas of necrosis and inflammatory cell infiltrate with predominance of lymphocytes, plasma cells and histiocytes. A few…
368	MR160004032	CLINICAL HISTORY :Carcinoma right breast- Post lumpectomy & Post NACT.SPECIMEN :Right Breast, Right Modified Radical Mastectomy(Post Lumpectomy and Post NACT).GROSS FINDINGS :Received inááá ááá ááá áá á á á á á á : FormalinProcedureááá ááá ááá áá á á á á á áá : Modified Radical Mastectomy.Lateralityááá ááá ááá ááááááááááááááááá :á Right Total dimensionsááá ááá áá á á áá : Medial to lateralá -16cm…
369	MR160004035	H16-4365SPECIMEN:Left breast lump biopsyGROSS FINDINGS:Received multiple grey white linear cores measuring 0.2 to 0.4cm. Entire tissue processed.MICROSCOPIC FINDINGS:Section shows multiple tissue fragments of breast parenchyma harboring an infiltrating neoplastic lesion arranged in sheets. The cells are ovoid having moderate amount of cytoplasm, hyperchromatic nucleus and prominent nucleoli. Atyp…
370	MR160004041	CLINICAL HISTORY:Known case of Sarcomatoid carcinoma of left breast.Complaining of Right breast lesions.SPECIMEN:Biopsy from Right breast lesion.GROSS FINDINGS:Received multiple grey white linear core measuring 1 to 1.2cm.Entire tissue is processed.MICROSCOPIC FINDINGS:Linear cores of breast parenchyma exhibiting a neoplastic lesion arranged in nests,islands,cords consisting of ovoid to round cel…
371	MR160004052	CLINICAL HISTORY:Patient underwent left mastectomy elsewhere.SPECIMEN:A)Left completion mastectomy. B) Skin excision.GROSS FINDINGS:Received in : FormalinProcedure : Left completion mastectomy with ALND along with underlying pectoralis major.Laterality : Left. Total dimensions : Medial -lateral - 20cm Superficial -Deep - 4cm Superior-Inferior - 16cmSkin ellipse : 15x4.5cm,longitudinal scar is pre…
372	MR160004076	CLINICAL HISTORY:Carcinoma Breast.SITE:Left modified radical mastectomy.Received 16 paraffin blocks labelled as 1983/16.IMPRESSION:Sections from the tumor show invasive ductal carcinoma.Tubule formationáááááááááááá - 3Nuclear pleomorphismááá - 3Mitotic figuresááááááááááááááááá - 2ááááááááááááááááááááááááááááááááááá _______MBR Score-áááááááááááááááááááá 8/9áááááááááááááááááááááááááááááááááá ______…
373	MR160004089	CLINICAL HISTORY:Lump from Left breast.SPECIMEN:A) Left breast lumpectomy.B) Lump in retroareolar region.C) Left Modified Radical Mastectomy.GROSS FINDINGS:A)Fresh tissue received : YesNumber of specimens received : 1 Laterality : Left Procedure : LumpectomySpecimen orientation : Not orientated Specimen size : 4.5x3.5x3.3cm Skin : Present Skin dimensions : 2.5x.0.5cm Skin abnormalities : Absent N…
374	MR160004104	CLINICAL HISTORY:Carcinoma right breast post NACT.SPECIMEN:Right Modified radical mastectomy.GROSS FINDINGS:Received in : FormalinProcedure : Modified radical Mastectomy post NACT Laterality : Right Total dimensions : Medial - lateral -15cm Superficial - Deep - 5.5cm Superior - Inferior -15cmSkin ellipse : 11x9cm Nipple and areola : Normal Scar/ Surgical defect : Not seenTumor : No obvious tumor …
375	MR160004112	CLINICAL DIAGNOSIS: Right breast mass-?Carcinoma.SPECIMEN:Biopsy from right breast mass.GROSS FINDINGS:Received 4 greywhite linear cores measuring 0.8 to 1cm.MICROSCOPIC FINDINGS:Linear cores of breast parenchyma infiltrated by neoplasm arranged as cords and trabeculae.The neoplastic cells are hyperchromatin and have moderate cytoplasm.The intervening stroma is desmoplastic.IMPRESSION:Invasive ca…
376	MR160004115	CLINICAL DIAGNOSIS: Carcinoma right thyroid.SPECIMEN:A) Hemithyroidectomy with tracheal resection.B) Left hemithyroidectomy.GROSS FINDINGS:A) Received lobe of thyroid with adherent tracheal ring measuring 5.5x3.2x3cm.Lobe of thyroid measuring 4x3.2x3cm attached muscle measuring 3x1.5x0.7cm.Tracheal ring measuring 2x2x1.5cm.Cut surface of specimen shows ill defined greywhite tumor with areas of he…
377	MR160004116	H16-4396SPECIMEN:Right breast lump, Biopsy.GROSS FINDINGS:Received 4 grey white linear cores measuring 0.6 to 1.3cm. Entire tissue processed.MICROSCOPIC FINDINGS:Section shows cores of breast tissue infiltrated by tumor cells in nests, cords and diffuse sheets. Individual cells have hyperchromatic nuclei and moderate amount of eosinophilic cytoplasm.IMPRESSION:Right Breast Lump, Biopsy :Invasive …
378	MR160004119	CLINICAL HISTORY:Right breast lump - ? Malignant.SPECIMEN:Biopsy right breast.GROSS FINDINGS:Received multiple grey white to grey brown linear cores measuring 1 to 1.2cm.Entire tissue is processed.MICROSCOPIC FINDINGS:Linear cores of breast parenchyma infiltrated by a neoplasm arranged as clusters and tubules.Probable lymphovascular emboli seen.The intervening stroma is desmoplastic.IMPRESSION:In…
379	MR160004126	H16-4690SPECIMEN:Right Breast, Core Biopsy.GROSS FINDINGS:Received 5 grey white to grey brown linear core measuring 0.5 to 1.0cm.Entire tissue processed.IMPRESSION:Right Breast, Core Biopsy :Invasive Ductal Carcinoma, Grade 2á- Modified Bloom Richardson score is 6(3+2+1).
380	MR160004130	H16-4426SPECIMEN:Left breast, Core Biopsy.GROSS FINDINGS:Received 3 grey white linear cores measuring 1 to1.3cm.Entire tissue processed.IMPRESSION:Left breast, Core Biopsy :Invasive Ductal Carcinoma, Grade 2.á- Modified Bloom Richardson score is 6(3+2+1).
381	MR160004140	SR16-2101SITE : Left Mastectomy spA) Received 9 blocks, 5 slides B) Received already grossed mastectomy specimen in bits altogether measuring 16x8x7cm.On examination shows grey white lesion measuring 2.5x2x1.5cmDeep margin cannot be assessed.Adjacent breastá shows fibrofatty tissue.Part of Nipple and areola appear normal.MICROSCOPIC FINDINGS :Sections show breast parenchyma harboring a lesion arr…
382	MR160004142	CLINICAL HISTORY :Mass in right breast - carcinoma breast.SPECIMEN:Right Breast, Core Biopsy.GROSS FINDINGS:Received 3 grey white to grey brown linear cores measuring 1 to 1.2cm.Entire tissue processed.MICROSCOPIC FINDINGS:Section shows cores of breast tissue infiltrated by tumor cells in diffuse sheets and nests. Individual cells have hyperchromatic nuclei and moderate amount of eosinophilic cyt…
383	MR160004157	CLINICAL HISTORY :Left breast lump - ? Carcinoma.SPECIMEN:Biopsy from left breast.GROSS FINDINGS:Received 3 grey white to grey brown linear cores measuring 0.8 to 1.0cm.Entire tissue processed.IMPRESSION:Invasive carcinoma, Biopsy from left breast.Modified BR score 7/9, grade 2Tubule formationáááááááááááááááááá : 3Nuclear pleomorphismáááááááááá : 2Mitotic figuresááááááááááááááááááááááá : 2ááááááá…
384	MR160004158	CLINICAL HISTORY :Mass in right breast - ?Carcinoma.SPECIMEN:Biopsy from right breast.GROSS FINDINGS:Received 4 grey white to grey brown linear cores measuring 1 to 1.2cm. Entire tissue processed.MICROSCOPIC FINDINGS:Linear cores of breast parenchyma harboring cellular lesion arranged as nests and sheets. The cells have irregular hyperchromatic nuclei conspicuous nucleolus and moderate amount of …
386	MR160004165	CLINICAL HISTORY :Mass in left breast - ? recurrent phyllodes?? Carcinoma breast.SPECIMEN:Biopsy from left breast.GROSS FINDINGS:Received 4 grey white to grey brown linear cores measuring 1.0 to 1.2cm.Entire tissue processed.IMPRESSION:Fibroepithelial lesion favoring benign phyllodes tumor, Biopsy from left breast.
387	MR160004180	CLINICAL HISTORY :Not provided.SITE :Biopsy from left breast.Received 2 slides and 2 blocks labelled as 553/16A,B.One specimen Received already grossed specimen of single fibrofatty tissue measuring 8x6.5x2.5cm, Cut surface show cystic areas with areas of necrosis measuring 3.8x3x0.5cm.Distance from closest inked margin - 0.2cm.MICROSCOPIC FINDINGS :Section shows breast tissue infiltrated by neop…
388	MR160004183	CLINICAL HISTORY :Mass in right breast - carcinoma breast.SPECIMEN:Biopsy from right breast.GROSS FINDINGS:Received 4 grey white to grey brown linear cores measuring 0.9 to 1.3cm.Entire tissue processed.IMPRESSION:Invasive ductal carcinoma, Biopsy from right breast.Modified BR score is 6/9, grade 2Tubule formationáááááááááááááá : 3Nuclear pleomorphismáááááá : 2Mitotic figuresááááááááááááááááááá :…
389	MR160004186	CLINICAL HISTORY :Left Breast Lump - ? Carcinoma.SPECIMEN:Trucut biopsy of Left breast lump.GROSS FINDINGS:Received multiple grey white to grey brown linear cores measuring 0.7 to 1cm.MICROSCOPIC FINDINGS:Section shows cores of breast parenchyma with an infiltrative lesion arranged in tubules,cords, and nests separated by fibrous septae.Cells display round to oval vesicular nuclei,few with promin…
390	MR160004188	H16-4456SPECIMEN:Right Breast Lump, Core Biopsy.GROSS FINDINGS:Received 4 grey white to grey brown linear cores measuring 1 to 1.2cm.Entire tissue processed.MICROSCOPIC FINDINGS:Section shows cores of tissue infiltrated by tumor cells in nests and diffuse sheets. Individual cells have hyperchromatic nuclei and moderate amount of cytoplasm.IMPRESSION:Right Breast Lump, Core Biopsy :Invasive Ductal…
391	MR160004191	CLINICAL HISTORY :Mass in right breast - carcinoma breast.SPECIMEN:Right Breast Mass, Core Biopsy.GROSS FINDINGS:Received 4 grey white linear cores measuring 1 to 1.3cm. Entire tissue processed.MICROSCOPIC FINDINGS:Section shows cores of breast tissue infiltrated by tumor cells in nests, cords and tubules. Individual cells have hyperchromatic nuclei and moderate amount of cytoplasm.IMPRESSION:Rig…
392	MR160004215	CLINICAL HISTORY:Left breast lump - ? carcinoma.SPECIMEN:Biopsy Left breast.GROSS FINDINGS:Received multiple grey white linear cores measuring 1 to 1.2cm.MICROSCOPIC FINDINGS:Linear cores of breast parenchyma infiltrated by a neoplasm arranged as clusters and tubules.The neoplastic cells exhibit moderate nuclear pleomorphism,have hyperchromatic nuclei and moderate cytoplasm.The intervening stroma…
394	MR160004224	H16-4464SPECIMEN:Right Breast Mass, Core Biopsy.GROSS FINDINGS:Received 4 grey white linear core measuring 0.8 to 1.0cm.Entire tissue processed.MICROSCOPIC FINDINGS:Section shows cores of breast tissue infiltrated by tumor cells in nests and cords. Individual cells have hyperchromatic nuclei and moderate amount of cytoplasm.IMPRESSION:Right Breast Mass, Core Biopsy:Invasive Ductal Carcinoma, Grad…
395	MR160004229	CLINICAL HISTORY:Lump in the left breastCarcinoma left breastSPECIMEN:Left modified radical mastectomyGROSS FINDINGS:Received inááá ááá ááá áá á á á á á á : FormalinProcedureááá ááá ááá áá á á á á á áá : Modified radical mastectomy post NACT Lateralityááá ááá ááá ááááááááááááááááá :áá Leftá Total dimensionsááá ááá áá á á áá : Medial - lateral á - 16.5cmáááááááááááááááááááááááááááááááááááááááá Sup…
396	MR160004255	CLINICAL HISTORY:Carcinoma Right Breast.SPECIMEN:A) Sentinel lymph nodes.B) Wide local excision.C) Revised superior and inferior marginD) Axillary dissection.GROSS FINDINGS:A) Received fibrofatty tissue measuring 3x3x1cm.Sentinel lymph node measuring 0.8x0.7x0.6cm,Cut surface shows grey white.One node present measuring 0.8x0.7x0.6cm.B) Received lumpectomy specimen measuring 6.5x4.5x3.3cm.Skin ell…
397	MR160004256	CLINICAL HISTORY :Left breast lump - ? Carcinoma.SPECIMEN:Biopsy from left breast lump.GROSS FINDINGS:Received 4 grey white to grey brown linear cores measuring 0.6 to 1.5cm. Entire tissue processed.MICROSCOPIC FINDINGS:Linear cores of breast parenchyma infiltrated by a neoplastic lesion arranged as clusters , nests and occasionalá tubules. The neoplastic cells exhibit moderate nuclear pleomorphi…
398	MR160004261	CLINICAL HISTORY:Carcinoma Left Breast.SPECIMEN:Left Modified Radical Mastectomy.GROSS FINDINGS:Received in : FormalinProcedure : Mastectomy Laterality : LeftTotal dimensions : Medial ?lateral - 17cm Superficial ?Deep - 4cm Superior-Inferior - 13cmSkin ellipse : 12x6cm Nipple :NormalScar/ Surgical defect : 5cm,linear scar lateral to nipple-areola.Tumor : Irregular,yellowish necrotic areas in the …
399	MR160004277	H16-4524SPECIMEN:Left Breast, Core Biopsy.GROSS FINDINGS:Received 3 grey white linear core measuring 0.9 to 1cm.Entire tissue processed.MICROSCOPIC FINDINGS:Section shows cores of tissue infiltrated by tumor cells in nests, cords and tubules. Individual cells have hyperchromatic nuclei and moderate amount of cytoplasm.IMPRESSION:Left Breast, Core Biopsy :Invasive Ductal Carcinoma, Grade 2.á- Modi…
400	MR160004288	CLINICAL HISTORY:Case of right carcinoma breast.SPECIMEN:A) Right breast lumpectomy.B) Axillary lymph node dissection.GROSS FINDINGS:A) Received lumpectomy specimen measures 9.5x9x3cm. On cut surface shows fibrotic, necrotic area measures 2x1x0.9cm. Located at the following distances from the respective margins :-Superior margináá - 1cmInferior margin á á - 2.5cmMedial margin á áá - 1cmLateral ma…
401	MR160004299	CLINICAL HISTORY:Lump left breast.SITE:Left Breast.Received 2 slides labelled as 4983/16.Received 19 slides labelled as 5052/16, A1-A3,B-C,D1-D4,E1-E5,F2-F3,G1-G2,H.MICROSCOPIC FINDINGS:Left Modified Radical Mastectomy with level II lymph nodes ,level III lymph nodes and posterior margin.Tumor bed:Invasive ductal carcinoma.Tubular formation = 3Nuclear pleomorphism = 2Mitotic figures = 3 ______ MB…
403	MR160004319	H16-4531SPECIMEN :Right Breast Lump, Core Biopsy.GROSS FINDINGS :Received 4 grey white linear core altogether measuring 0.5 to 1.2cm.Entire tissue processed.MICROSCOPIC FINDINGS :Section shows cores of breast tissue infiltrated by tumor cells in diffuse sheets and nests. Individual cells have hyperchromatic nuclei and moderate amount of cytoplasm.IMPRESSION :Right Breast Lump, Core Biopsy :Invasi…
404	MR160004326	CLINICAL HISTORY :Right breast lump- ? carcinoma.SPECIMEN:Biopsy from right breast.GROSS FINDINGS:Received 3 grey white linear cores measuring 0.7 to 1cm. Entire tissue processed.MICROSCOPIC FINDINGS:Linear cores of breast parenchyma infiltrated by a neoplasm arranged as cords and tubules. The neoplastic cells exhibit moderate nuclear pleomorphism have hyperchromatic nuclei and moderate cytoplasm…
405	MR160004336	H16-4504SPECIMEN:Right Breast, Core Biopsy.GROSS FINDINGS:Received 4 linear core measuring 1 to 0.5cm.Entire tissue processed.IMPRESSION:Right Breast, Core Biopsy :Invasive Ductal Carcinoma, Grade 2- Modified Bloom Richardson score is 6(3+2+1).- Perineural invasion is identified.- Lymphovascular invasion is not identified.
406	MR160004339	CLINICAL HISTORY :Mass in right breast - carcinoma breast.SPECIMEN :Biopsy from right breast.GROSS FINDINGS :Received 4 grey white linear cores measuring 0.8 to 1cm.Entire tissue processed.MICROSCOPIC FINDINGS :Linear cores of breast tissue infiltrated by a neoplasm arranged as islands and nests. the neoplastic cells exhibit moderate nuclear pleomorphism, have vesicular nuclei conspicuous nucleol…
407	MR160004342	CLINICAL DETAILS:Case of right breast lump.SPECIMEN:A) Right breast 6 'o' clock lumpectomy.B) Right breast, Right modified radical mastectomy.C) Right axilla- Level III tissue.GROSS FINDINGS:A) Right breast 6 'o' clock lumpectomy:Fresh tissue received:YesNumber of specimens received: 1Laterality:RightProcedure: Lumpectomy.Specimen size:3x3x1.8cm.Skin: Absent.Skin abnormalities: Absent.Nipple:Abse…
408	MR160004344	CLINICAL HISTORY:Complaint of Lump Right Breast.SPECIMEN:A) Sentinel nodes.B) Lump - Right breast.C) Axillary lymph nodes.GROSS FINDINGS:A) Received fibrofatty tissue measuring 4x3.5x1.5cm.Two nodes dissected each measuring 1.5x1cm.B) Received lumpectomy specimen with skin ellipse 4.5x4x3cm.skin ellipse measuring 2.5x0.8cm.On serially slicing found a grey white tumor measuring 2.8x1.5x1.2cmSuperi…
409	MR160004354	CLINICAL HISTORY :Left breast mass lesion - ? Carcinoma.SPECIMEN:Left breast mass, Biopsy.GROSS FINDINGS:Received 3 grey white to grey brown linear cores measuring 0.5 to 1cm.Entire tissue processed.MICROSCOPIC FINDINGS:Section shows linear cores of breast parenchyma harboring a small focus of lesion arranged in sheets containing ovoid cells having moderate amount of cytoplasm and hyperchromatic …
410	MR160004358	H16-4528SPECIMEN:Left Breast lesion, Biopsy.GROSS FINDINGS:Received 4 grey white to grey brown linear cores measuring 0.6 to 1cm.Entire tissue processed.MICROSCOPIC FINDINGS:Section shows cores of tissue infiltrated by tumor cells in sheets. Individual cells have hyperchromatic nuclei and moderate amount of cytoplasm.IMPRESSION:Left Breast Lesion, Biopsy :Shows ductal carcinoma in situ with foci …
411	MR160004363	H16-4526SPECIMEN:Left breast lump, Biopsy.GROSS FINDINGS:Received 4 grey white to grey brown linear cores measuring 0.9 to 1.2cm.Entire tissue processed.MICROSCOPIC FINDINGS:Section shows multiple linear cores of breast parenchyma harboring a lesion arranged in tubules, nests and sheets. The cells are ovoid having moderate amount of cytoplasm, hyperchromatic nucleus and prominent nucleoli in few …
412	MR160004425	CLINICAL HISTORY:Known case of carcinoma left breast.Right breast lump - suspicious for malignancy.SPECIMEN:Biopsy from right breast.GROSS FINDINGS:Received multiple grey white to grey yellow linear cores measures 1 to 1.5cm. Entire tissue processed.MICROSCOPIC FINDINGS:Linear cores of fibrous and hemorrhagic tissue harboring a few ducts with hyperchromatic nuclei. The lumen of ducts is filled by…
413	MR160004434	H16-4558SPECIMEN:Right axillary tail mass.GROSS FINDINGS:Received 4 grey white to grey brown soft tissue bits measuring 0.9 to 1cm.Entire tissue processed.MICROSCOPIC FINDINGS:Section shows linear cores of breast parenchyma harboring a lesion arranged tubules and cords. The cells are ovoid having moderate amount of cytoplasm, hyperchromatic nucleus and prominent nucleoli in few . Atypical mitotic…
414	MR160004446	H16-4555SPECIMEN:Left Breast Lump, Core Biopsy.GROSS FINDINGS:Received 3 grey white to grey brown linear cores measuring 1 to 1.2cm.Entire tissue processed.MICROSCOPIC FINDINGS:Section shows cores of tissue infiltrated by tumor cells in nests and cords. Individual cells have hyperchromatic nuclei and moderate amount of cytoplasm.IMPRESSION:Left Breast Lump, Core Biopsy :Invasive Ductal Carcinoma,…
415	MR160004448	CLINICAL HISTORY :Right breast lump - ? carcinoma.SPECIMEN:Biopsy from right breast.GROSS FINDINGS:Received 5 grey white linear core measuring 0.5 to 0.8cm. Entire tissue processed.MICROSCOPIC FINDINGS:Linear cores of neoplastic tissue composed of tumor arranged as sheets and islands. The neoplastic cells are polygonal have hyperchromatic nuclei and moderate cytoplasm Large areas of necrosis seen…
416	MR160004463	H16-4613SPECIMEN:Biopsy from left breast lump.GROSS FINDINGS:Received 4 grey white to grey brown linear core measuring 0.9 to 1cm. Entire tissue processed.MICROSCOPIC FINDINGS:Section shows cores of fibrofatty tissue harboring a cellular lesion arranged in lobules and nests separated by fibrovascular septae. Cells display oval to round vesicular nuclei with moderate nuclear pleomorphism, few show…
417	MR160004477	CLINICAL DETAILS:Carcinoma right breast.SPECIMEN:Right breast, right modified radical mastectomy.GROSS FINDINGS:Received in : Formalin.Procedure : Mastectomy MRM.Laterality : Right breast.Total dimensions : Medial-lateral : 19cm. Superficial - deep : 5cm. Superior-inferior : 21cm.Skin ellipse : 13x8.5x5cm. Nipple : Normal.Tumor : Single.Tumor size : 3.5x2.5x2cm.Location of tumor : Upper inner and…
418	MR160004500	CLINICAL HISTORY :Left breast lump- ? carcinoma.SPECIMEN:Biopsy from left breast.GROSS FINDINGS:Received 3 grey white linear cores measuring 0.8 to 1cm. Entire tissue processed.MICROSCOPIC FINDINGS:Linear cores of breast parenchyma infiltrated by a neoplasm arranged as clusters and islands. The neoplastic cells exhibit moderate nuclear pleomorphism have vesicular nuclei conspicuous nucleoli and m…
419	MR160004510	H16-4665SPECIMEN:Biopsy from right breast.GROSS FINDINGS:Received 4 grey white to grey brown linear core measuring 0.6 to 1cm. Entire tissue processed.MICROSCOPIC FINDINGS:Section shows cores of parenchyma with an infiltrating lesion arranged in nests, cords and trabeculae. Individual cells are large with pleomorphic hyperchromatic nuclei, inconspicuous nucleoli and moderate amount of eosinophili…
421	MR160004542	CLINICAL HISTORY:Carcinoma Right Breast.SPECIMEN:A) Lumpectomy - Wide local excision.B) Skin with Breast tissue.C) Revised inferior margin.D) Axillary lymphnodes.GROSS FINDINGS:A) Received lumpectomy specimen with ellipse of skin measuring 8x6x3.5cm.On serial slicing of specimen,found a grey white tumor measuring 2.7x1.5x1.5cm.Superior margin ááá - 2.5cm.Inferior marginááááááá - 2.5cm.Lateral mar…
422	MR160004553	CLINICAL HISTORY :Lump in left breast.SPECIMEN:Biopsy from left breast.GROSS FINDINGS:Received 3 grey white linear cores measuring 1 to 1.3cm.Entire tissue processed.MICROSCOPIC FINDINGS:Linear cores of breast parenchyma infiltrated by neoplasm arranged in cords and occasional tubules. The neoplastic cells have hyperchromatic nuclei and moderate cytoplasm. The intervening stroma is desmoplastic.I…
423	MR160004559	CLINICAL HISTORY : Carcinoma breast - Few lesions in segment VII/VIII of liver.SPECIMEN:Biopsy fromá liver.GROSS FINDINGS:Received multiple grey white to grey brown linear cores measuring 0.8 -1.2cm. Entire tissue processed.MICROSCOPIC FINDINGS:Section shows linear cores of liver parenchyma harboring a lesion arranged in small nests cords and clusters Cells exhibit nuclear pleomorphism, hyperchro…
424	MR160004592	H16-4647SPECIMEN:Biopsy from Left breast mass.GROSS FINDINGS:Received 4 grey white to grey brown linear core measuring 0.6 to 1cm. Entire tissue processed.MICROSCOPIC FINDINGS: Section shows cores of breast tissue harboring a lesion arranged in nests, cords and trabeculae. Individual cells are large with pleomorphic hyperchromatic nucleus, inconspicuous nucleoli and abundant eosinophilic cytoplas…
425	MR160004595	H16-4654SPECIMEN :Right Breast Lump, Core Biopsy.GROSS FINDINGS :Received 4 grey white to grey brown linear core measuring 1 to 1.2cm.Entire tissue processed.MICROSCOPIC FINDINGS :Section shows cores of breast tissue infiltrated by tumor cells in nests and cords. Individual cell have hyperchromatic nuclei and moderate amount of cytoplasm.IMPRESSION :Right Breast Lump, Core Biopsy :Invasive Ductal…
426	MR160004598	H16-4656SPECIMEN :Left breast lump, Biopsy.GROSS FINDINGS :Received 4 grey white to grey brown linear cores measuring 0.8 to 1cm.Entire tissue processed.MICROSCOPIC FINDINGS:Section shows 4 cores of breast tissue harboring a lesion arranged in nests, cords and trabeculae. Neoplastic cells are pleomorphic with hyperchromatic with irregular nuclear borders, few showing prominent nucleoli.Cytoplasm …
427	MR160004600	CLINICAL HISTORY:Complaint of Left Carcinoma Breast, lumpectomy done previously.SPECIMEN:Left Modified Radical Mastectomy.GROSS FINDINGS:Received in : Formalin.Procedure : MRM post lumpectomy.Laterality : Left.Total dimensions : Medial-lateral : 17cm. Superficial - deep : 4.5cm. Superior-inferior : 14cm.Skin ellipse : 13x8cm.Scar/ Surgical defect : 3cm,scar noted above the nipple &amp; areola.Tum…
429	MR160004615	CLINICAL HISTORY : Right breast lump-? Carcinoma.SPECIMEN:Trucut biopsy of right breast lump.GROSS FINDINGS:Received 5 greywhite to greybrown linear cores measuring 1 to 1.2cm.MICROSCOPIC FINDINGS:Linear cores of breast parenchyma harboring cellular lesion arranged as nests.The cells have hyperchromatic nucleus,inconspicuous nucleoli and moderate amount of cytoplasm.Mitotic figures are discerned.…
431	MR160004635	H16-4645SPECIMEN:Right breast lump,á trucut biopsyGROSS FINDINGS:Received 5 grey white to grey brown linear cores measuring 0.9 to 1.2cm.Entire tissue processed.MICROSCOPIC FINDINGS:Section shows linear cores of breast parenchyma harboring a lesion arranged in nests and sheets. The cells are round to ovoid having moderate amount of cytoplasm, hyperchromatic nucleus and prominent nucleoli. Atypica…
432	MR160004641	H16-4661SPECIMEN:Right Breast, Core Biopsy.GROSS FINDINGS:Received 5 linear cores grey white to grey brown measuring 0.7 to 1cm.Entire tissue processed.MICROSCOPIC FINDINGS:Section shows cores of breast tissue infiltrated by tumor cells in nests and cords. Individual cells have hyperchromatic nuclei and moderate amount of cytoplasm.IMPRESSION:Right Breast, Core Biopsy :Invasive Ductal Carcinoma, …
433	MR160004643	CLINICAL HISTORY :Large left breast lump - ? carcinoma.SPECIMEN:Biopsy from left breast lump, GROSS FINDINGS:Received 4 grey white to grey brown linear core measuring 0.9 to 1cm. Entire tissue processed.MICROSCOPIC FINDINGS:Smear show linear cores of breast parenchyma harboring a lesion arranged in tubules, nests and sheets. The cells are ovoid having moderate amount of cytoplasm, and hyperchroma…
434	MR160004652	CLINICAL DIAGNOSIS: Carcinoma left breast(Post Lumpectomy)SPECIMEN:Left Modified Radical Mastectomy.GROSS FINDINGS:Received inááá ááá ááá áá á á á á á á á : Formalin.Procedureááá ááá ááá áá á á á á á áá áá :á Mastectomyá - Post lumpectomyLateralityááá ááá ááá áááááááááááááá áá áá : Leftá Total dimensionsááá ááá áá á á á á á : Medial to lateral: 19cmáááááááááááááááááááááááááááááááááááááááááááá ááá…
435	MR160004659	CLINICAL DETAILS:Carcinoma left breast- Post lumpectomy.SPECIMEN:Left breast, left modified radical mastectomy.GROSS FINDINGS:Received in : Formalin.Procedure : Mastectomy post lumpectomy.Laterality : Left breast.Total dimensions : Medial-lateral : 18cm. Superficial - deep : 3cm. Superior-inferior : 13cm.Skin ellipse : 12x6cm.Nipple : Normal.Scar/ Surgical defect : 1.5cm below nipple and areola.L…
436	MR160004668	CLINICAL HISTORY:Carcinoma left breast post op, post chemo, post RT.SPECIMEN:Bilateral oophorectomy.GROSS FINDINGS:Received bilateral oophorectomy specimenSmaller one :- Ovary measures 3x2.5x1.2cm. Fallopian tube measures 4cm in length.Attached fimbrial end identified, paratubal cyst seen.Cut surface shows corpus hemorrhagica seen, measures 1x1cm. Rest of the ovary is unremarkable.Larger one :- R…
437	MR160004669	H16-4669SPECIMEN:Right breast lump, trucut biopsyGROSS FINDINGS:Received 4 grey white to grey brown linear cores measuring 0.9 to 1cm.Entire tissue processed.MICROSCOPIC FINDINGS:Section shows multiple linear cores of breast parenchyma harboring a lesion arranged in sheets. The cells are ovoid having moderate amount of cytoplasm, hyperchromatic nucleus and prominent nucleoli. Stroma shows desmopl…
438	MR160004671	CLINICAL DIAGNOSIS: Carcinoma right breast.SPECIMEN:Right Modified Radical Mastectomy.GROSS FINDINGS:Received in : Formalin fixed.Procedure : Mastectomy.Laterality : Right. Total dimensions : Medial -lateral: 23cm. Superficial -Deep:4.5cm. Superior-Inferior:16cm. Skin ellipse : 12.5x6.5cm. Nipple : Normal.Scar/ Surgical defect : Not seen.Tumour Size : 2.3x1.5x1.5cm. Location of tumor : Upper oute…
439	MR160004672	H16-4663SPECIMEN:Biopsy from right breast mass.GROSS FINDINGS:Received 3 grey white to grey brown linear core measuring 0.7 to 1cm. Entire tissue processed.MICROSCOPIC FINDINGS:Section shows cores of breast parenchyma harboring a lesion arranged in nests, cords and trabeculae. Individual cells are large with oval to round vesicular nuclei, few shoeing prominent nucleoli, Cytoplasm is moderate in …
440	MR160004677	H16-4686SPECIMEN :Right Breast Mass, Core Biopsy.GROSS FINDINGS :Received 4 grey white linear core measuring 0.7 to 1.0cm.Entire tissue processed.MICROSCOPIC FINDINGS :Section shows cores of breast tissue infiltrated by tumor cells in diffuse sheets, nests and tubules. Individual cells have hyperchromatic nuclei and moderate amount of cytoplasm.IMPRESSION :Right Breast Mass, Core Biopsy :Invasive…
441	MR160004687	CLINICAL HISTORY : Carcinoma right breast.SPECIMEN: Biopsy from right breast.GROSS FINDINGS:Received 4 greywhite to greybrown soft tissue bits measuring 2x1x0.3cm. Entire tissue processed.MICROSCOPIC FINDINGS:Section shows multiple fragments, few are lined by denuded, necrotic epithelium and few by squamous epithelium harboring cellular lesion arranged as nests and sheets. The cells have vesicula…
442	MR160004698	CLINICAL HISTORY:Carcinoma Right BreastSPECIMEN:Left Modified Radical Mastectomy with level I & II lymph nodes.GROSS FINDINGS:Received iná :á Formalin.Procedureááá : Left MRM with level I & II lymph nodes.Lateralityáá : Left.Total dimensions : Medial-lateraláááá : 23cm.áááááááááááááááááááááááááá Superficial - deep :5cm.ááááááááááááááááááááááááá Superior-inferioráá : 19cm.Skin ellipseááááá :á 18x1…
443	MR160004703	CLINICAL HISTORY : Mass in right breast-? carcinoma breast.SPECIMEN: Biopsy from right breast mass.GROSS FINDINGS:Received multiple greywhite linear cores measuring 1 to 1.2cm.Entire tissue is processed.MICROSCOPIC FINDINGS:Section shows linear cores of breast parenchyma harboring cellular lesion arranged as nests and tubules.The cells exhibit moderate degree of nuclear pleomorphism.Mitotic figur…
444	MR160004744	CLINICAL HISTORY :Carcinoma right breastSPECIMEN:Biopsy from right breast.GROSS FINDINGS:Received four grey white to grey brown linear cores measuring 1 to 1.2m.Entire tissue processed.IMPRESSION:Infiltrating ductal carcinoma, Biopsy from right breast.Modified BR score is 7/9, grade 2Tubule formationáááááááááááááá : 3Nuclear pleomorphismáááááá : 2Mitotic figuresáááááááááááááááááááá : 2ááááááááááá…
445	MR160004757	CLINICAL HISTORY :Mass in left breast- carcinoma breast.SPECIMEN:Left breast, core biopsy.GROSS FINDINGS:Received 3 grey white to grey brown linear cores measuring 1 to 1.2cm. Entire tissue processed.MICROSCOPIC FINDINGS:Section shows linear cores of breast parenchyma harboring a neoplastic lesion arranged in sheets and tubules. Individual cells are pleomorphic with round to oval hyperchromatic n…
446	MR160004768	CLINICAL HISTORY :Left breast lump- ? carcinoma.SPECIMEN:Biopsy from left breast.GROSS FINDINGS:Received 4 grey white to grey brown linear cores measuring 1.2 to 1.4cm. Entire tissue processed.MICROSCOPIC FINDINGS:Linear cores of cellular lesion arranged as nests cords and sheets. The cells have irregular hyperchromatic nucleus inconspicuous nucleoli and moderate amount of cytoplasm. Few cells ha…
447	MR160004779	H16-4763SPECIMEN:Biopsy from right breast .GROSS FINDINGS:Received 4 grey white to grey brown linear core measuring 1 to1.2 cm. Entire tissue processed.MICROSCOPIC FINDINGS:Section shows cores of breast parenchyma with an infiltrating neoplastic lesion arranged as tubules and nests. Tumor cells show round to ovalá vesicular nuclei, prominent nucleoli and moderate amount of eosinophilicá cytoplasm…
448	MR160004795	CLINICAL HISTORY :Mass in right breast - ? phyllodes? Carcinoma breast.SPECIMEN:Biopsy from right breast.GROSS FINDINGS:Received 4 grey white to grey brown linear core measuring 0.9 to 1cm. Entire tissue processed.MICROSCOPIC FINDINGS:Section shows linear cores of cellular lesion arranged as nests and sheets. The cells have vesicular to hyperchromatic nuclei few showing prominent nucleous and mod…
449	MR160004805	SPECIMEN:Biopsy from left breast.GROSS FINDINGS:Received 3 grey white to grey brown linear core measuring 1 to 1.2cm. Entire tissue processed.MICROSCOPIC FINDINGS:Section shows cores of breast parenchyma with an infiltrating lesion arranged as tubules and cords. Tumor cells are round to oval with hyperchromatic nuclei. Areas of hyalinisation noted IMPRESSION: Left breast. Infiltrating ductal carc…
450	MR160004808	H16-4757SPECIMEN:Right Breast Lump, Core Biopsy.GROSS FINDINGS:Received 5 grey white to grey brown linear cores measuring 1 to 1.5cm.Entire tissue processed.MICROSCOPIC FINDINGS:Section shows cores of breast tissue infiltrated by tumor cells in nests and cords. Individual cells have hyperchromatic nuclei and moderate amount of cytoplasm. Ductal carcinoma in situ component is seen.IMPRESSION:Right…
452	MR160004838	H16-4800SPECIMEN :Right breast mass, Core biopsy.GROSS FINDINGS :Received 6 grey white to grey brown linear core measuring 0.9 to 1cm.Entire tissue processed.MICROSCOPIC FINDINGS :Section show breast parenchyma harboring a lesion arranged in nests, cords and trabeculae. Individual cells are pleomorphism with hyperchromatic oval nuclei with irregular border inconspicuous nucleoli and moderate amou…
453	MR160004860	CLINICAL HISTORY:History of excision of left axillary mass.Metastatic squamous cell carcinoma.SPECIMEN:A) Left breast lump - Wide local excision.B) Left Axillary lymph node dissection.GROSS FINDINGS:A) Received lumpectomy specimen measuring 6x4.8x1.8cm. Skin ellipse absent.cut surface shows grey white lesion measuring 1.5x1x0.3cm.located at the following distances from the respective margins;-Sup…
454	MR160004866	CLINICAL HISTORY :Right breast lump - ? carcinoma.SPECIMEN:Biopsy from right breast.GROSS FINDINGS:Received 5 grey white to grey brown linear cores measuring 0.9 to 1.3cm. Entire tissue processed.MICROSCOPIC FINDINGS:Linear cores of breast parenchyma infiltrated by a neoplasm arranged as clusters and tubules. The neoplastic cells exhibit moderate nuclear pleomorphism have hyperchromatic nuclei an…
455	MR160004893	H16-4803SPECIMEN :Right breast mass, biopsy.GROSS FINDINGS :Received 4 grey white to grey brown linear core measuring 1 to 1.3cm.Entire tissue processed.MICROSCOPIC FINDINGS :Section show breast tissue harboring a lesion arranged in nests, cords and trabeculae. Individual cells are large with pleomorphic hyperchromatic nuclei with irregular nuclear borders inconspicious nucleoli and scanty to mod…
456	MR160004901	CLINICAL HISTORY :Mass in Left breast - ? carcinoma breast.SPECIMEN:Biopsy from left breast.GROSS FINDINGS:Received 3 grey white to grey brown linear core measuring 1 to 1.2cm. Entire tissue processed.MICROSCOPIC FINDINGS:Linear cores of breast parenchyma harboring cellular lesion arranged as nests and sheets. The cells have vesicular to hyperchromatic nucleus conspicuous nucleoli and moderate am…
457	MR160004902	CLINICAL HISTORY :Right breast lump - ? carcinoma.SPECIMEN:Biopsy from right breast.GROSS FINDINGS:Received 5 grey white to grey brown liner core measuring 0.9 to 1.2cm.Entire tissue processed.MICROSCOPIC FINDINGS:Linear cores of breast parenchyma infiltrates by a neoplasm arrangedá as clusters and tubules. The neoplastic cells exhibit moderate nuclear pleomorphism have hyperchromatic nuclei and …
458	MR160004916	CLINICAL HISTORY:Carcinoma Right Breast.SPECIMEN:A) Sentinel Lymph nodes.B) Wide local excision -Lumpectomy.C) Axillary lymph nodes.GROSS FINDINGS:A) Received fibrofatty tissue measuring 5x2x0.5cm.Largest lymph node measuring 1x0.5x0.4cm.Cut surface shows fatty infiltrate.Isolated 7 nodes.B) Received lumpectomy specimen measuring 6x4.8x2.0cm.Skin ellipse measuring 3.5x0.8cm.Cut surface shows a gr…
459	MR160004925	H16-4831SPECIMEN:Left breast biopsy.GROSS FINDINGS:Received 3 grey white to grey brown linear core measuring 1 to 1.2cm.Entire tissue processed.MICROSCOPIC FINDINGS:Linear cores of breast parenchyma harboring cellular lesion arranged as tubules and nests. The cells have vesicular to hyperchromatic nucleus few showing eosinophilic nucleoli and moderate to abundant amount of clear to eosinophilic c…
461	MR160004972	CLINICAL HISTORY :Right breast lump - ? carcinoma.SPECIMEN:Biopsy from right breast lump.GROSS FINDINGS:Received 4 grey white to grey brown linear cores measuring 0.9 to 1cm. Entire tissue processed.MICROSCOPIC FINDINGS:Section shows cores of breast parenchyma harboring a lesion arranged in nests, cords and trabeculae. Individual cells are large with pleomorphic hyperchromatic nucleiá with irregu…
462	MR160004976	CLINICAL HISTORY :Mass in left breast - carcinoma breast.SPECIMEN:Left breast mass, Biopsy.GROSS FINDINGS:Received 3 grey white to grey brown linear cores measuring 0.8 to 1cm.Entire tissue processed.IMPRESSION:Left breast mass, Biopsy :Infiltrating ductal carcinoma, grade II.Modified BR score 6/9.Tubule formationáááááááá á :3Nuclear pleomorphismá :2Mitotic figuresáááááááááááááá :1ááááááááááááááá…
463	MR160004997	H16-4869SPECIMEN:Right breast lump, core biopsy.GROSS FINDINGS:Received 4 grey white to grey brown linear cores measuring 0.9 to 1.2cm.Entire tissue processed.MICROSCOPIC FINDINGS:Section from the breast parenchyma shows tumor cells arranged in nests and tubules cells have moderate amount of cytoplasm with round to oval hyperchromatic nuclei Stroma shows desmoplasia.IMPRESSION:Right breast lump, …
464	MR160005002	H16-4898SPECIMEN:Biopsy from right breast mass.GROSS FINDINGS:Received 5 grey white to grey brown linear core measuring 0.9 to 1.3cm.Entire tissue processed.MICROSCOPIC FINDINGS:Linear cores of breast parenchyma harboring cellular lesion arranged as nests and sheets. The cells have vesicular to hyperchromatic nucleus inconspicuous nucleoli and moderate amount of clear to eosinophilic cytoplasm. F…
465	MR160005008	CLINICAL DIAGNOSIS: Case of right carcinoma breast lumpectomy done outside.SPECIMEN:Right Modified Radical Mastectomy.GROSS FINDINGS:Received in : Formalin.Procedure : Post Mastectomy-Post lumpectomy.Laterality : Right. Total dimensions : Medial to lateral--21cm. Superficial to Deep--5cm. Superior to Inferior--18cm.Skin ellipse : 17x9cm. Nipple : Normal.Scar/ Surgical defect : 7cm,lateral to nipp…
466	MR160005010	CLINICAL HISTORY :Mass in left breast - carcinoma breast.SPECIMEN:Left breast mass, core biopsy.GROSS FINDINGS:Received 3 grey white to grey brown linear cores measuring 1 to 1.5cm.Entire tissue processed.MICROSCOPIC FINDINGS:Section shows breast parnchyma harboring a lesion with cells arranged in nests, tubules and trabeculae cells have moderate amount of clear to eosinophilic cytoplasm with cen…
467	MR160005011	CLINICAL HISTORY:Case of left carcinoma breast(multicentric) post - 2 weeks.SPECIMEN:Left Modified radical mastectomy.GROSS FINDINGS:Received in : FormalinProcedure : Modified radical Mastectomy Laterality : LeftTotal dimensions : Medial - lateral -18cm Superficial - Deep - 2.6cm Superior - Inferior - 14cmSkin ellipse : 12.2x9.8cm Nipple and areola : unremarkable Scar/ Surgical defect : Not seenT…
469	MR160005037	H16-4890SPECIMEN:Biopsy from right breast mass.GROSS FINDINGS:Received 3 grey white to grey brown linear cores measuring1.2 to 1.3cm.Entire tissue processed.MICROSCOPIC FINDINGS:Linear cores of breast parenchyma with foci of lesion arranged as cords, nests and tubules. The cells have hyperchromatic nucleus, inconspicuous nucleoli and moderate amount of cytoplasm. Areas of necrosis noted.IMPRESSIO…
470	MR160005057	CLINICAL HISTORY :Right breast lump - ? carcinoma.SPECIMEN:Biopsy from right breast.GROSS FINDINGS:Received 3 grey white to grey brown linear core measuring 1.2 to 1.4cm. Entire tissue processed.MICROSCOPIC FINDINGS:Linear cores of breast parenchyma infiltrated by a neoplasm arranged as tubules, clusters and cords. The neoplastic cells exhibit moderate nuclear pleomorpism hyperchromasia and have …
471	MR160005113	H16-4934SPECIMEN:Left breast lump, biopsy.GROSS FINDINGS:Received 3 yellow linear core measuring 1.2cm.Entire tissue processed.MICROSCOPIC FINDINGS:Section shows tumor cells arranged in sheets, nests and trabeculae. Some cells are seen arranged around the blood vessels. Cells are pleomorphic with moderate amount of clear to eosinophilic cytoplasm with round to oval hyperchromatic nuclei. Backgeou…
472	MR160005127	CLINICAL DETAILS: Carcinoma right breast.SPECIMEN:A) Lumpectomy- Wide local excision- Post CT &amp; RT.B) Excision of breast tissue surrounding the scar.GROSS FINDINGS:A) Received lumpectomy specimen measuring 5.8x4.7x1.3cm.Cut surface shows no gross obvious tumor lesion greywhite fibrotic area seen measuring 1.3x1x0.5cm, located at the following distances from respective margins:-Superior margin…
473	MR160005131	H16-4938SPECIMEN:Left breast lump, Biopsy.GROSS FINDINGS:Received 3 linear core measuring 0.8 to 1cm.Entire tissue processed.MICROSCOPIC FINDINGS:Section shows breast paranchyma harboring a lesion with cells arranged in tubules, nests and trabeculae. Cells have moderate to scanty cytoplasm with round to oval hyperchromatic nuclei. Stroma shows desmoplasia.IMPRESSION:Left breast lump, Biopsy :Inva…
475	MR160005158	CLINICAL HISTORY:Limp in right breastCarcinoma right breast post 4 cycles NACTSPECIMEN:Right modified radical mastectomyGROSS FINDINGS:Received inááá ááá ááá áá á á á á á á : FormalinProcedureááá ááá ááá áá á á á á á áá : Modified radical Mastectomyá ááááááááááááááááááááááááááááááááááááááááááá ááá ááá Lateralityááá ááá ááá ááááááááááááááááá :ááá Right Total dimensionsááá ááá áá á á áá : Medialá -…
476	MR160005161	CLINICAL DETAILS:Carcinoma left breast.SPECIMEN:Left breast, Left modified radical mastectomy.GROSS FINDINGS:Received iná :á Formalin.Procedureááá : Mastectomy.Lateralityáá : Left breast.Total dimensions : Medial-lateraláááá : 20cm.áááááááááááááááááááááááááá Superficial - deep : 5cm.ááááááááááááááááááááááááá Superior-inferioráá : 15cm.Skin ellipseááááá :á 14x8cm.Nippleááááááááááááá : Normal.Scar/…
477	MR160005173	H16-4941SPECIMEN:Left breast lump, Biopsy.GROSS FINDINGS:Received 4 linear core measuring 1 to 1.2cm.Entire tissue processed.MICROSCOPIC FINDINGS:Section shows breast parenchyma harboring lesion with cells arranged in nest, tubules and trabeculae cells have moderate amount of eosinophilic to clear cytoplasm with round to oval hyperchromatic nuclei.IMPRESSION:Left breast lump, Biopsy :Invasive duc…
478	MR160005198	CLINICAL HISTORY:Carcinoma Left Breast.SPECIMEN:A) Lumpectomyá : Wide local excision.B) Left Axillary Sentinel lymph nodes.GROSS FINDINGS:A) Received lumpectomy with skin ellipse measuring 6x6x3cm.skin ellipse measuring 4x2cm.scar measuring 2cm.On serially slicing the specimen found the tumor measuring 3.5x2.8x2cm.Located at the following distances from the respective margins:-Superior margin á -…
479	MR160005208	CLINICAL HISTORY Mass in right breast- Carcinoma breast.SPECIMEN: Right breast, core biopsy.GROSS FINDINGS:Received 3 grey whiteá linear cores measuring 0.8 to 1cm. Entire tissue processed.MICROSCOPIC FINDINGS:Section shows linear cores of breast parenchyma with a neoplastic lesion arranged in sheets. Individual cells are moderately pleomorphic with round to oval hyperchromatic nuclei and moderat…
481	MR160005236	CLINICAL DAIGNOSIS: Known case of carcinoma right breast(Post lumpectomy with Post NACT).SPECIMEN:A) Wide Lumpectomy Excision.B) Revised margins.C) Axillary lymph nodes.GROSS FINDINGS:A) Received fibrofatty tissue measuring 5x7.5x3cm,Skin ellipse measuring 6x1.5cm,cut surface : Grossly no tumor seen.Irregular greywhite fibrotic area seen measures 2x2.5x1cm.located at the following distances from …
482	MR160005258	H16-5118SPECIMEN:Right Breast Lump, Core Biopsy.GROSS FINDINGS:Received 4 grey white to grey brown linear cores measuring 1.2 to 1.3cm.Entire tissue processed.MICROSCOPIC FINDINGS:Section shows cores of breast tissue infiltrated by tumor cells in nests and cords. Individual cells have hyperchromatic nuclei and moderate amount of cytoplasm.IMPRESSION:Right Breast Lump, Core Biopsy :Invasive Ductal…
483	MR160005276	SR16-2382SPECIMEN:Right breast mass.Received 5 slides and 5 blocks labelled as 3747/16.MICROSCOPIC FINDINGS:Invasive ductal carcinomaTubular formation á á á á á
484	MR160005303	CLINICAL HISTORY : Left breast lump - ? carcinomaSPECIMEN : Left Breast lump, core biopsy.GROSS FINDINGS : Received 5 grey white to grey brown linear core measuring 0.6 to 1cm. Entire tissue processed.MICROSCOPIC FINDINGS :Section shows cores of tissue infiltrated by tumor cells is nests. Individual cells have hyperchromatic nuclei and moderate amount of cytoplasm.IMPRESSION :Left Breast Lump, Co…
485	MR160005314	CLINICAL HISTORY:Carcinoma Right Breast.SPECIMEN:A) Right Breast Conservative Surgery - wide local excision.B) Lymph nodes.GROSS FINDINGS:A) Received lumpectomy specimen measuring 7x5.5x3cm.Cut surface shows grey white lesion measuring 3x2.8x1cmLocated at the following distances from the respective margins :-Superior marginááááááááá -- 1cmInferior marginááááááááááá -- 3cmMedial margináááááááááááá…
486	MR160005326	CLINICAL HISTORY:Carcinoma right breast post NACTSPECIMEN:Right modified radical mastectomy.GROSS FINDINGS:Received in : Formalin Procedure : Modified radical Mastectomy post NACT Laterality : Right Total dimensions : Medial - lateral -17cm Superficial - Deep - 6.5cm Superior - Inferior - 16cm Skin ellipse : 13x10cm Nipple and areola :unremarkableScar/ Surgical defect : Not seen.Tumor : No obviou…
487	MR160005335	CLINICAL HISTORY :Left breast lump - ? carcinoma.SPECIMEN:Biopsy from left breast.GROSS FINDINGS:Received 3 grey white to grey brown linear cores measuring 0.8 to 1.2cm. Entire tissue processed.IMPRESSION:Infiltrating ductal carcinoma, biopsy from left breast.Modified BR score isááááá 6/9, grade 2Tubules formationáááááááááááááááá : 3Nuclear pleomorphismááááááááá : 2Mitotic figuresáááááááááááááááá…
488	MR160005336	H16-5225SPECIMEN:Right Breast Mass, Core Biopsy.GROSS FINDINGS:Received 5 grey white to grey brown linear core measuring 0.6 to 1.2 cm. Entire tissue processed.IMPRESSION:Right Breast Mass, Core Biopsy :Invasive ductal carcinoma, Grade 2- Modified Bloom Richardson score is 6(3+2+1).
489	MR160005344	CLINICAL HISTORY:Carcinoma Left breast post lumpectomy.SPECIMEN:Left MRM.GROSS FINDINGS:Received in : FormalinProcedure : Mastectomy post lumpectomy Laterality : Left Total dimensions : Medial - lateral -16cm Superficial - Deep - 4cm Superior - Inferior - 12.5cmSkin ellipse : 9.7x5.5cm Scar/ Surgical defect : measuring 3.2cm in length,above nipple outer quadrantTumor : No obvious tumor seen. Tumo…
490	MR160005359	CLINICAL DETALS:Carcinoma left breast.SPECIMEN:A) Wide local excision of left breast lumpB) Axillary lymph node dissection (Level 1,2).GROSS FINDINGS:A) Received lumpectomy specimen with ellipse of skin measuring 8x6x3cm. Skin ellipse measures 4x1.8cm.On serial slicing the specimen greywhite tumorá measuring 1.8x1.5x1.5cm, located at the following distances from respective margins:-Superior margi…
491	MR160005361	CLINICAL HISTORY :Left breast lump - ? Carcinoma.SPECIMEN:Biopsy from left breast.GROSS FINDINGS:Received 3 grey white to grey brown linear cores each measuring 0.8 to 1cm.Entire tissue processed.MICROSCOPIC FINDINGS:Linear cores of breast parenchyma infiltrated by a neoplasm arranged as islands, nests, clusters. The neoplastic cells exhibiting moderate nuclear pleomorphism have vesicular nuclei …
492	MR160005363	CLINICAL HISTORY:Carcinoma left breast post NACTSPECIMEN:Left modified radical mastectomyGROSS FINDINGS:Received inááá ááá ááá áá á á á á á á : FormalinProcedureááá ááá ááá áá á á á á á áá : Mastectomy post NACT Lateralityááá ááá ááá ááááááááááááááááá : left áá Total dimensionsááá ááá áá á á áá : Medial - lateralá -- 26cmáááááááááááááááááááááááááááááááááááááááááá Superficial - Deep -- 5cm ááá ááá…
493	MR160005368	H16-5051SPECIMEN:Right Breast, Core biopsy.GROSS FINDINGS:Received 3 grey white to grey brown linear cores measuring 1.2 to 1.3 cm.Entire tissue processed.IMPRESSION:Right Breast, Core biopsy :Invasive Ductal Carcinoma, Grade 2- Modified Bloom Richardson score is 6(3+2+1).
494	MR160005375	CLINICAL HISTORY:Complaint of Left Carcinoma breast.SPECIMEN:A) Left Breast Lumpectomy.B) Left MRM.GROSS FINDINGS:A) Received unoriented lumpectomy specimen measuring 6x5x3cm.cut surface shows grey white areas measuring 2.2x1.8x1.5cm.Another mass present measuring 1x0.8x0.5cm situated 1.5cm from tumor and 0.8cm from inked margin.closest margin measuring 0.3cm.Two tumor masses present - mesenteric…
495	MR160005422	H16-5182SPECIMEN:Biopsy from Left breast.GROSS FINDINGS:Received 4 grey white linear core measuring 1 to 1.5cm. Entire tissue processed.MICROSCOPIC FINDINGS:Linear cores of breast parenchyma harboring cellular lesion arranged as tubules, nests and cords. The cells have irregular hyperchromatic nucleus few have conspicuous nucleolus and moderate amount of cytoplasm. Brisk mitotic activity noted.IM…
496	MR160005423	CLINICAL HISTORY:Carcinoma Left Breast - post lumpectomy.SPECIMEN:Left MRM.GROSS FINDINGS:Received in : FormalinProcedure : Left Modified Radical Mastectomy, post lumpectomy Laterality : Left Total dimensions : Medial - lateral - 13.5cm Superficial - Deep - 3cm Superior - Inferior - 12cmSkin ellipse : 11x4.8cm Nipple : areola shows a small nodule at 11 o'clock position measures 0.8x0.6cm(Neurofib…
497	MR160005431	H16-5061SPECIMEN:Left Breast, Core Biopsy.GROSS FINDINGS:Received 4 grey white to grey brown linear cores measuring 1 to 1.5cm.Entire tissue processed.MICROSCOPIC FINDINGS:Section shows cores of breast tissue infiltrated by tumor cells in nests and cords. Individual cells have hyperchromatic nuclei and moderate amount of cytoplasm.IMPRESSION:Left breast, Core Biopsy :Invasive Ductal Carcinoma, Gr…
498	MR160005440	CLINICAL HISTORY :Left breast lump- ? carcinoma.SPECIMEN:Biopsy from Left breast.GROSS FINDINGS:Received multiple tiny linear fragments altogether measuring 0.4x0.3x0.2cm. Entire tissue is processed.MICROSCOPIC FINDINGS:Linear cores of a neoplasm arranged as islands and sheets. The neoplastic cells exhibit moderate nuclear pleomorphism, have hyperchromatic nuclei and moderate cytoplasm. Areas of …
499	MR160005460	H16-5089SPECIMEN:Right Breast Lump, Core Biopsy.GROSS FINDINGS:Received 4 grey white to grey brown linear core measuring 0.6 to 1cm.Entire tissue processedIMPRESSION:Right Breast Lump, Core Biopsy:Invasive ductal carcinoma, Grade 2- Modified Bloom Richardson score is 6(3+2+1).
500	MR160005461	H16-5095SPECIMEN:Left Breast Lump, Core Biopsy.GROSS FINDINGS:Received 3 grey white linear core measuring 0.6 to 1cm.Entire tissue processed.IMPRESSION:Left Breast Lump, Core Biopsy :Invasive ductal carcinoma, Grade 2.- Modified Bloom Richardson score is 6(3+2+1).
501	MR160005466	CLINICAL DETAILS: Right breast/ FNAC- Ductal carcinoma.SPECIMEN:A) Wide local excision.B) Sentinel lymph node.C) Right axillary lymph node (Level I, II).D) Revised medial margin.GROSS FINDINGS:A) Wide local excision:Received lumpectomy specimen measuring 4.5x4x2.5cm.skin ellipse measuring 2.5x0.6cm.cuts surface shows grey white lesion measuring 1.5x1.2x0.8cm.Located at the following distances fro…
502	MR160005516	H16-5133SPECIMEN:Left Breast, Core Biopsy.GROSS FINDINGS:Received 3 grey white to grey brown linear cores measuring 1 to 1.4cm.Entire tissue processed.MICROSCOPIC FINDINGS:Section shows cores of breast tissue infiltrated by tumor cells in nests and cords. Individual cells have hyperchromatic nuclei and moderate amount of cytoplasm. Mitotic activity is seen.IMPRESSION:Left Breast, Core Biopsy :Inv…
503	MR160005520	H16-5120SPECIMEN:Left Breast Lump, Core Biopsy.GROSS FINDINGS:Received 3 grey white to grey brown linear cores measuring 1 to 1.2 cm.Entire tissue processed.IMPRESSION:Left Breast Lump, Core Biopsy :Invasive Ductal carcinoma, Grade 2.- Modified Bloom Richardson score is 6(3+2+1).
505	MR160005526	CLINICAL HISTORY :Right breast lump - ?Carcinoma.SPECIMEN:Biopsy from right breast.GROSS FINDINGS:Received 3 grey white to grey brown linear cores measuring 1.2 to 1.4cm.Entire tissue processed.IMPRESSION:Invasive ductal carcinoma, Biopsy from right breast.Modified BR score is 7/9, grade 2.Tubule formationáááááááááá : 3Nuclear pleomorphismá : 2Mitotic figuresáááááááááááááá : 2áááááááááááááááááááá…
506	MR160005528	CLINICAL HISTORY :Right breast lump - ? carcinoma.SPECIMEN:Biopsy from right breast.GROSS FINDINGS:Received 4 grey white to grey brown linear core measuring 1 to 1.4cm. Entire tissue processed.MICROSCOPIC FINDINGS:Linear cores of breast parenchyma infiltrated by a neoplasm arranged as clusters and tubules. The neoplastic cells exhibit moderate nuclear pleomorphism have vesicular nuclei conspicuou…
507	MR160005546	H16-5612SPECIMEN:Right breast, core biopsy.GROSS FINDINGS:Received 5 grey white to grey brown linear cores measuring 0.5 to 1.2cm.Entire tissue processed.IMPRESSION:Right breast, Core biopsy :Invasive ductal carcinoma, Grade 2.- Modified Bloom Richardson score is 6(3+2+1).
509	MR160005580	CLINICAL HISTORY :Right breast lump - ? Carcinoma.SPECIMEN:Biopsy from right breast.GROSS FINDINGS:Received 3 grey white to grey brown linear cores measuring 0.6 to 1.2cm.Entire tissue processed.MICROSCOPIC FINDINGS:Linear cores of breast tissue infiltrated by a neoplasm arranged as cords and tubules. The neoplastic cells exhibit moderate nuclear pleomorphism, nuclear hyperchromasia and moderate …
511	MR160005586	H16-5154SPECIMEN:Left Breast, Core Biopsy.GROSS FINDINGS:Received two grey white to grey brown linear cores measuring 0.8 to 1 cm.Entire tissue processed.MICROSCOPIC FINDINGS:Section shows cores of tissue infiltrated by tumor cells in nests and cords. Individual cells have hyperchromatic nuclei and moderate amount of cytoplasm.IMPRESSION:Left Breast, Core Biopsy :Invasive ductal carcinoma, grade …
512	MR160005615	H16-5219SPECIMEN :Chest wall lesion, Biopsy (Known case of carcinoma right breast- Post OP).GROSS FINDINGS :Received 4 grey white to grey brown linear cores measuring 1 to 1.5cm.Entire tissue processed.MICROSCOPIC FINDINGS :Section shows cores of tissue infiltrated by tumor cells in nests and cords. Individual cells have hyperchromatic nuclei and moderate amount of cytoplasm.IMPRESSION :Chest wal…
515	MR160005642	H16-5190SPECIMEN :Left breast, Core Biopsy.GROSS FINDINGS :Received 4 grey white to grey brown linear cores measuring 1 to 1.5 cm. Entire tissue processed.IMPRESSION :Left breast, Core Biopsy :Invasive Ductal Carcinoma, Grade 2.- Modified Bloom Richardson score is 6(3+2+1).
516	MR160005644	H16-5192SPECIMEN:Biopsy from Left breast.GROSS FINDINGS:Received 5 grey white to grey brown linear core measuring 1 to 2.3cm. Entire tissue processed.MICROSCOPIC FINDINGS:Linear cores of breast parenchyma with cellular lesion arranged as nests. The cells have hyperchromatic nucleus inconspicuous nucleoli and moderate amount of cytoplasm. Areas of comedonecrosis and hemorrhage noted.IMPRESSION:Inv…
517	MR160005649	CLINICAL DIAGNOSIS: Right breast lump.SPECIMEN:A) Wide Local Excision.B) Right MRM.GROSS FINDINGS:A) Received lumpectomy specimen measuring 5x4x3cm,skin ellipse measuring 2x0.8cm. On serial sectioning 2 greywhite nodular lesion larger measures 2x1.5x1.3cm,smaller measures 1.5x0.8x0.7cm.located at the following distances from respective margins:-Superior margin --1.3cmInferior margináá --1.5cmMedi…
518	MR160005669	CLINICAL HISTORY :Carcinoma left breast (Post lumpectomy and Post Chemo).SPECIMEN :A) Left Breast, Left Breast Conservative Surgery.B) Left Axillary lymph node dissection.GROSS FINDINGS :A) Received lumpectomy specimen measuring 10.5 x 7.5 x 3.6 cm. Skin ellipse measuring 9.5 x 1.5 cm shows a linear scar measuring 8 cm.On serial section, there is seen a illdefined fibrocystic area measuring 5 x 2…
519	MR160005677	H16-5216SPECIMEN:Biopsy from left breast mass.GROSS FINDINGS:Received 3 grey white to grey brown linear core measuring 1 to 1.4cm. Entire tissue processed.MICROSCOPIC FINDINGS:Linear cores of breast tissue shows tumor arranged in cords, trabeculae and glands. the tumor cells have moderate cytoplasm with hyperchromatic nuclei. Cells showing moderate nuclear pleomorphism. Mitotic figures 1/10Hpf.IM…
520	MR160005682	CLINICAL HISTORY :Left beast lump - ? Carcinoma.SPECIMEN:Left breast biopsy.GROSS FINDINGS:Received 4 grey white linear cores measuring 1 to 1.3cm.Entire tissue processed.MICROSCOPIC FINDINGS:Linear cores of breast parenchyma with cellular lesion arranged as nests sheets and cords. The cells have irregular hyperchromatic nucleus inconspicuous nucleolus and moderate amount of cytoplasm. Mitotic fi…
521	MR160005694	CLINICAL HISTORY :Thick walled cystic lesion in Left Breast - ? Carcinoma Breast.SPECIMEN:Biopsy from Left Breast.GROSS FINDINGS:Received multiple grey white to grey brown linear cores measuring 0.7 to 1.2cm.MICROSCOPIC FINDINGS:Section shows cores of tissue harboring a lesion arranged in cords and sheets. Individual cells are pleomorphic with hyperchromatic nuclei of varying sizes with irregular…
522	MR160005731	H16-5214SPECIMEN:Left Breast, Core Biopsy.GROSS FINDINGS:Received 5 grey white to grey brown linear core measuring 0.6 to 1.5cm.Entire tissue processed.IMPRESSION:Left Breast, Core Biopsy :Invasive ductal carcinoma, Grade 2- Modified Bloom Richardson score is 6(3+2+1).
523	MR160005733	CLINICAL HISTORY :Mass in left breast - carcinoma breast.SPECIMEN:Biopsy from left breast.GROSS FINDINGS:Received 3 grey white to grey brown linear cores measuring 1.3 to 1.8cm.Entire tissue processed.MICROSCOPIC FINDINGS:Linear cores of breast parenchyma harboring a neoplasm arranged as cords and tubules. The neoplastic cells exhibit moderate nuclear pleomorphism have hyperchromatic nuclei and m…
524	MR160005745	H16-5220SPECIMEN :Left Breast Mass, Core Biopsy.GROSS FINDINGS :Received 4 grey white to grey brown linear cores measuring 0.5 to 1cm.Entire tissue processed.MICROSCOPIC FINDINGS :Section shows tissue infiltrated by tumor cells in sheets and nests, lying in pools of mucin. Individual cells have hyperchromatic nuclei and moderate amount of cytoplasm.IMPRESSION :Left Breast Mass, Core Biopsy :Invas…
525	MR160005746	CLINICAL HISTORY :Left Breast lump - ? Carcinoma.SPECIMEN:Biopsy of Left Breast lumpGROSS FINDINGS:Received multiple grey white to grey brown linear cores measuring 0.7cm to 1.3cm.IMPRESSION:Left Breast lump, Core biopsy :INVASIVE DUCTAL CARCINOMA, GRADE 2.- Modified Bloom Richardson score is 6 (3+2+1).
526	MR160005748	H16-5231SPECIMEN :Right Breast Mass, Core Biopsy.GROSS FINDINGS :Received 3 grey white to grey brown linear cores measuring 1 to 1.4cm.Entire tissue processed.IMPRESSION :Right Breast Mass, Core Biopsy :Invasive ductal carcinoma, Grade 2.- Modified Bloom Richardson score is 6(3+2+1).
527	MR160005781	CLINICAL HISTORY:Carcinoma Left Breast.SPECIMEN:A) Left MRM with level I &amp; II lymph nodes.B) level III axillary lymph nodes.GROSS FINDINGS:Received in : FormalinProcedure : Left MRM Laterality : Left Total dimensions : Medial - lateral -15cm Superficial - Deep -3.5cm Superior - Inferior -15cmSkin ellipse : 13.5x8cm Nipple : Unremarkable. Scar/ Surgical defect : NoTumor Size : 4.5x4x3cm Locati…
528	MR160005787	H16-5283SPECIMEN:Left breast, Biopsy.GROSS FINDINGS:Received 5 grey white to grey brown linear cores measuring 1 to 1.6cm.Entire tissue processedMICROSCOPIC FINDINGS:Linear cores of breast parenchyma with cellular lesion arranged as nests and sheets. The cells have hyperchromatic nucleus few showing nucleolus and moderate amount of cytoplasm. Mitotic figures are discerned. Areas of necrosis noted…
529	MR160005802	CLINICAL HISTORY :Complaint of lump in left breast.SPECIMEN:Biopsy from Left Breast mass.GROSS FINDINGS:Received multiple grey white to grey brown linear cores measuring 1 to 1.3 cmIMPRESSION:Left Breast, Core biopsy : INVASIVE DUCTAL CARCINOMA, GRADE 2. - Modified Bloom Richardson score is 6 (3+2+1).
530	MR160005805	H16-5293SPECIMEN :Left breast, Biopsy.GROSS FINDINGS :Received 5 grey white to grey brown linear cores measuring 0.5 to 1.4 cm. Entire tissue processed.MICROSCOPIC FINDINGS :Linear cores of breast parenchyma harboring cellular lesion arranged as nests and sheets with extensive lymphoplasmacytic infiltrate. The cells have irregular hyperchromatic nucleus, few showing nucleoli and moderate amount o…
531	MR160005824	CLINICAL DIAGNOSIS: Carcinoma right breast.SPECIMEN:A) Right Breast, Lumpectomy.B) Right axillary clearance.GROSS FINDINGS:A) Received lumpectomy specimen measuring 8 x 6.2 x 4.5 cm.Skin ellipse measuring 6cm.One serial sectioning a greywhite lesion measuring 3 x 3 x 2.5 cm seen.Located at the following distances from respective margins:-Superior margin--1cm.Inferior margin--1.8cm.Medial margin--…
532	MR160005825	CLINICAL HISTORY :Known case of carcinoma left breast ( Post BCS status)SPECIMEN:Left Breast lesion BiopsyGROSS FINDINGS:Received 3 linear cores measures 0.3-3cm. Entire tissue processed.MICROSCOPIC FINDINGS:Section shows cores of fibro adipose tissue harboring invasive neoplasm in cords sheets and nests composed of cells withá moderate cytoplasm hyperchromaticá nuclei with moderate pleomorphism …
533	MR160005828	CLINICAL HISTORY:Known case of Carcinoma breast.SPECIMEN:Biopsy from C4 body.GROSS FINDINGS:Received multiple grey white soft tissue bits altogether measures 2.5x2x0.5 cm, 2grms. entire tissue processed.MICROSCOPIC FINDINGS:Sections shows fragments of fibrocollagenous tissue, admixed with bony fragments and cartilagenous tissue.No evidence of metastatic deposits.IMPRESSION:Biopsy from C4 body :Sh…
534	MR160005829	CLINICAL DIAGNOSIS: Carcinoma right breast-Post lumpectomy.SPECIMEN:Right modified radical mastectomy.GROSS FINDINGS:A) Received in : Formalin.Procedure : Right Mastectomy-Post lumpectomy.Laterality : Right Total dimensions : Medial to lateral-- 18cm. Superficial to Deep-- 2.5cm. Superior to Inferior-- 16cm.Skin ellipse : 14.5x7cm. Nipple : Normal.Surgical defect : 2.5cm is seen in upper outer qu…
535	MR160005832	H16-5280SPECIMEN :Right breast, Biopsy.GROSS FINDINGS :Received 3 grey white to grey brown linear cores measuring .2 to .3cm.Entire tissue processed. MICROSCOPIC FINDINGS :Linear cores of breast parenchyma harboring cellular lesion arranged as nests and sheets. The cells have vesicular nucleolus, few showing conspicuous nucleoli and moderate amount of cytoplasm. Mitotic figures are discerned.IMPR…
536	MR160005846	CLINICAL HISTORY :Right breast lump - ? carcinoma.SPECIMEN:Right breast, CoreBiopsy.GROSS FINDINGS:Received 3 grey white to grey brown linear cores measuring 1.1 to 1.3cm. Entire tissue processed.MICROSCOPIC FINDINGS:Linear cores of breast parenchyma harboring cellular lesion arranged as nests and sheets. The cells have irregular hyperchromatic nucleus, few showing nucleoli and moderate amount of…
537	MR160005857	H16-5374SPECIMEN:Right Breast Mass, Core Biopsy.GROSS FINDINGS:Received 3 grey white to grey brown linear cores measuring 0.8 to 1cm.Entire tissue processed.MICROSCOPIC FINDINGS:Section shows cores of tissue infiltrated by tumor cells in sheets and nests. Individual cells have hyperchromatic nuclei and moderate amount of cytoplasm.IMPRESSION:Right Breast Mass, Core Biopsy :Invasive Ductal Carcino…
538	MR160005893	CLINICAL HISTORY :Mass in left breast - carcinoma breast.SPECIMEN:Biopsy from left breast.GROSS FINDINGS:Received 4 grey white to grey brown linear cores measuring 0.3 to 1c.Entire tissue processed.MICROSCOPIC FINDINGS:Linear cores of breast parenchyma infiltrated by a neoplasm arrnanged as sheets, islands and tubules. The neoplastic cells exhibit moderate nuclear pleomorphism have hyperchromatic…
539	MR160005908	CLINICAL HISTORY :Mass in left breast - carcinoma breast.SPECIMEN:Left breast, Biopsy.GROSS FINDINGS:Received 3 grey white linear cores measuring 1 to 1.2cm.Entire tissue processed.MICROSCOPIC FINDINGS:Linear cores of breast parenchyma comprising of neoplasm arranged as clusters, sheets and occasional tubules. The neoplastic cells exhibit moderate nuclear pleomorphism and have moderate to abundan…
541	MR160005924	CLINICAL DIAGNOSIS: Carcinoma left breast.SPECIMEN:A) Received fibrofatty tissue measuring 5.5x4x3.5cm,cut surface shows greywhite lesion measuring 1.8x1x1.3cm,located at the following distances from respective margins:-Superior margin--0.5cmInferior margin--0.9cm.Medial margin--1cm.Lateral margin--0.6cm.Superficial margin--1.1cm.Deep margin--0.9cm.B) Received single fibrofatty tissue measuring 4…
542	MR160005931	CLINICAL HISTORY:Carcinoma Left Breast.SPECIMEN:Left MRM.GROSS FINDINGS:Received in : FormalinProcedure : Mastectomy,MRM Laterality : Left Total dimensions : Medial - lateral -28cm Superficial - Deep - 4cm Superior - Inferior - 22cmSkin ellipse : 15.5x8cm,infected wound seen measuring 6x3cm lateral and above nipple Nipple : Appears slightly retractedScar/ Surgical defect : Infected wound presentT…
543	MR160005934	CLINICAL HISTORY :Mass in right breast - carcinoma breast.SPECIMEN:Right Breast Mass, Core Biopsy.GROSS FINDINGS:Received 3 grey white to grey brown linear cores measuring 1 to 1.2cm.Entire tissue processed.MICROSCOPIC FINDINGS:Section shows cores of tissue infiltrated by tumor cells in nests and cords. Individual cells have hyperchromatic nuclei and moderate amount of cytoplasm.IMPRESSION:Right …
544	MR160005938	CLINICAL HISTORY :Mass in left breast - carcinoma breast.SPECIMEN:Biopsy from left breast mass.GROSS FINDINGS:Received multiple grey white to grey brown linear cores measuring 1 to 1.2cm.Entire tissue is processed.MICROSCOPIC FINDINGS:Sections from the linear cores show tumor cells arranged in nests,trabecular and sheets.Cells have scanty to moderate cytoplasm with round to oval hyperchromatic nu…
545	MR160005951	H16-5338SPECIMEN:Left breast lump, Core Biopsy.GROSS FINDINGS:Received 5 grey white to grey brown linear cores measuring 1.2 to 1.4cm. Entire tissue processed.IMPRESSION:Left breast lump, Core Biopsy :Invasive Ductal Carcinoma, Grade 2.- Modified Bloom Richardson score is 6(3+2+1).
546	MR160005969	H16-5360SPECIMEN:Right Breast Mass, Core Biopsy.GROSS FINDINGS :Received 3 grey white to grey brown linear cores measuring 1.2 to 1.4cm.Entire tissue processed.IMPRESSION:Right Breast Mass, Core Biopsy :Invasive Ductal Carcinoma, Grade 2.- Modified Bloom Richardson score is 6(3+2+1).
547	MR160005983	CLINICAL HISTORY :Right breast lump - ? carcinoma.SPECIMEN:Biopsy from Right breast.GROSS FINDINGS:Received 4 greywhite to greybrown linear core measuring 1.2 to 1.3cm. Entire tissue processed.IMPRESSION:Biopsy from right breast:Invasive ductal carcinoma.Modified BR score is 6/9, grade 2.Tubule formationáááááááááááááá : 2Nuclear pleomorphismááááá : 2Mitotic figuresááááááááááááááááá á : 2ááááááááá…
548	MR160005999	CLINICAL HISTORY :Mass in Left Breast.SPECIMEN:Biopsy from Left Breast mass.GROSS FINDINGS:Received multiple grey white to grey brown linear cores measuring 0.9 to 1.1 cm. Entire tissue is submitted.MICROSCOPIC FINDINGS:Section shows cores of tissue infiltrated by tumor cells in nests and cords. Individual cells have hyperchromatic nuclei and moderate amount of cytoplasm.IMPRESSION:Left Breast ma…
549	MR160006003	CLINICAL HISTORY :Mass in Right Breast - Carcinoma Breast.SPECIMEN:Biopsy from Right Breast mass.GROSS FINDINGS:Received multiple grey white to grey brown linear cores measuring 0.6 to 1.0cm. Entire tissue is submitted.IMPRESSION:Right Breast mass, Core Biopsy :INVASIVE DUCTAL CARCINOMA, GRADE 2.- Modified Bloom Richardson score is 6(3+2+1).
550	MR160006014	CLINICAL HISTORY:Left Breast lump.SITE:Mastectomy specimen.Received 16 slides and 16 blocks labelled as 666/16.MICROSCOPIC FINDINGS:Sections shows tumor from the slides B666/16 and further section cut from the blocks given show suboptimal fixation with tumor shows autolysed with pyknotic nucleus and shrinkage of cells and degenerated cells.Morphology and clarity of the cellsá are suboptimal to di…
551	MR160006028	CLINICAL HISTORY :Left breast lump - ? carcinoma.SPECIMEN:Biopsy from left breast.GROSS FINDINGS:Received 5 greywhite to greybrown linear cores measuring 1.2á to 1.5cm. Entire tissue processed.MICROSCOPIC FINDINGS:Linear cores of breast parenchyma infiltrated by a neoplasm arranged as tubules and clusters. The neoplastic cells exhibit moderate nuclear pleomorphism have vesicular nuclear conspicuo…
552	MR160006065	CLINICAL HISTORY:Carcinoma Breast left, post lumpectomy.SPECIMEN:A) Left modified radical mastectomy.B) Left axilla level I nodes.GROSS FINDINGS:A) Received in : Formalin Procedure : Modified radical mastectomy Laterality : LeftTotal dimensions : Medial - lateral -12cm Superficial - Deep - 3cm Superior - Inferior - 12cmSkin ellipse : 11x7cm Nipple &amp; areola : Unremarkable Scar : measures 4cm i…
553	MR160006074	H16-5397SPECIMEN:Left breast, Core Biopsy.GROSS FINDINGS:Received 3 grey white to grey brown linear core measuring 0.9 to 1cm.Entire tissue processed.IMPRESSION:Left Breast, Core Biopsy :Invasive Ductal Carcinoma, Grade 1- Modified Bloom Richardson score is 5(2+2+1).- Ductal Carcinoma in situ of comedo and cribriform pattern with intermediate nuclear grade is seen.
554	MR160006082	H16-5401SPECIMEN:Right Breast, Core Biopsy.GROSS FINDINGS:Received 4 grey white to grey brown linear cores measuring 0.8 to 1.1cm.Entire tissue processed.IMPRESSION:Right breast, Core Biopsy :Invasive Ductal carcinoma, Grade 2.- Modified Bloom Richardson score is 6(3+2+1).
555	MR160006090	CLINICAL HISTORY :Mass in Left Breast - ? galactocele.? Carcinoma Breast.SPECIMEN:Biopsy from Left Breast mass.GROSS FINDINGS:Received multiple grey white soft tissue bits measuring 0.4x0.3x0.1cm.Entire tissue is processed.MICROSCOPIC FINDINGS:Section shows breast parenchyma showing occasional ducts lined by bilayered epithelial cells.Stroma shows fibrosis and infiltration by chronic inflammatory…
556	MR160006095	CLINICAL HISTORY :Right breast lump - ? carcinoma.SPECIMEN:Biopsy from right breast.GROSS FINDINGS:Received 4 greywhite to greybrown linear cores measuring 0.2 to 1.3cm. Entire tissue processed.MICROSCOPIC FINDINGS:Linear cores of breast parenchyma infiltrated by a neoplasm arranged as clusters cords and islands. The neoplastic cells exhibit moderate nuclear pleomorphism have hyperchromatic nucle…
557	MR160006121	CLINICAL HISTORY :Mass in left breast / carcinoma breast.SPECIMEN:Biopsy from left breast.GROSS FINDINGS:Received 4 grey white to grey brown linear cores measuring 0.7 to 1cm. Entire tissue processed.MICROSCOPIC FINDINGS:Linear cores of breast parenchyma infiltrated by a neoplasm arrangedá in tubular pattern and cords . The neoplastic cells exhibit moderate nuclear pleomorphism have hyperchromati…
558	MR160006158	CLINICAL HISTORY :Multiple skeletal secondary deposits.Left Breast mass - ? Carcinoma.SPECIMEN:Left Breast mass.GROSS FINDINGS:Received multiple grey white to grey brown soft tissue bits measuring 0.7 to 0.8cm.Entire tissue is processed. MICROSCOPIC FINDINGS:Section shows linear cores of breast parenchyma harboring cellular lesion arranged as tubules, nests and cords.The cells have hyperchromatic…
560	MR160006175	CLINICAL HISTORY :Mass in Left Breast - Carcinoma Breast.SPECIMEN:Biopsy from Left Breast lesion.GROSS FINDINGS:Received multiple grey white linear cores measuring 1.2 to 1.3cm.MICROSCOPIC FINDINGS:Section shows linear cores with tumor cells arranged in nests and sheets.Cells are pleomorphic nuclei.Stroma shows lymphoplasmacytic infiltration.Extensive areas of necrosis present.IMPRESSION:Left Bre…
562	MR160006187	CLINICAL HISTORY:Complaint o Right carcinoma Breast,lumpectomy done outside.SPECIMEN:Right MRM.GROSS FINDINGS:Received in : FormalinProcedure : Modified Radical Mastectomy Laterality : RightTotal dimensions : Medial - lateral -18cm Superficial - Deep - 3cm Superior - Inferior - 18cmSkin ellipse : 11x6cm Nipple : Normal Scar/ Surgical defect : measures 5cm in lengthTumor : No obvious tumor seen(lu…
563	MR160006199	CLINICAL HISTORY :Mass in Left Breast - Carcinoma Breast.SPECIMEN:Biopsy from Left Breast mass.GROSS FINDINGS:Received multiple grey white linear core measuring 1.2 to 1.4cm.Entire tissue is processed.MICROSCOPIC FINDINGS:Section from the linear cores show breast parenchyma harboring a neoplastic lesion with cells arranged in nests,trabecular and sheets.Cells are pleomorphic with round to oval hy…
564	MR160006205	CLINICAL HISTORY :Case of lump in left breast - carcinoma left breast.SPECIMEN:Left breast.GROSS FINDINGS:Received 2 grey white linear cores measuring 1.2 to 1.4cm.Entire tissue processed.MICROSCOPIC FINDINGS:Section shows cores of breast tissue harboring a lesion arranged in tubules,cords and nests. Individual cells have round o oval hyperchromatic nuclei inconspicuous nucleoli and scanty cytopl…
565	MR160006216	CLINICAL HISTORY:Carcinoma Right Breast - post Chemotherapy.SITE:Biopsy from Right Breast Mass.Received 13 slides labelled as 623/16.MICROSCOPIC FINDINGS:Multiple sections studied show the presence of breast parenchyma harboring cellular lesion arranged as tubules,nests and sheets.The cells have pleomorphic vesicular to hyperchromatic nucleus, few showing nucelolus and moderate amount of cytoplas…
566	MR160006226	CLINICAL HISTORY :Right breast lump - ? Carcinoma.SPECIMEN:Biopsy from Right breast lump.GROSS FINDINGS:Received 4 grey white to grey brown linear cores measuring 1 to 1.3cm. Entire tissue processed.MICROSCOPIC FINDINGS:Multiple linear cores from breast shows tumor arranged in trabeculae and as glands. The cells have moderate cytoplasm and round to oval hyperchromatic nuclei. Mitotic figures are …
567	MR160006237	H16-5475SPECIMEN:Right Breast lump, Core Biopsy.GROSS FINDINGS:Received 5 grey white to grey brown linear cores measuring 1 to 1.2cm.Entire tissue processed.MICROSCOPIC FINDINGS:Section shows cores of tissue infiltrated by tumor cells in nests and sheets. Individual cells have hyperchromatic nuclei and moderate amount of cytoplasm. Also seen are tumour cells lying in extracellular pools of mucin.…
568	MR160006238	CLINICAL HISTORY :Small 1x1cm lesion in left breast (12 '0' clock)/ ? Carcinoma.SPECIMEN:Biopsy from left breast lesion.GROSS FINDINGS:Received 6 greywhite to greybrown linear cores measuring 0.4 to 0.8cm. Entire tissue processed.MICROSCOPIC FINDINGS:Section shows linear trucut cores with sheets and poorly cohesive clusters of cells with pleomorphic,hyperchromatic nuclei, moderate to abundant eos…
569	MR160006240	CLINICAL HISTORY :Right breast lump/ ? Carcinoma.SPECIMEN:Biopsy from right breast lump.GROSS FINDINGS:Received 4 greywhite to greybrown linear cores measuring 0.7 to 0.8 cm. Entire tissue processed.MICROSCOPIC FINDINGS:Section linear cores of breast parenchyma with extensive areas of DCIS consisting of solid and comedo necrosis type. A foci suspicious of invasion noted. Stroma show desmoplasia a…
570	MR160006261	CLINICAL HISTORY :Solid cystic lesion in Left Breast - ? carcinoma ? phylloides tumor.SPECIMEN:Biopsy from Left Breast lesion.GROSS FINDINGS:Received multiple grey white to grey brown soft tissue bits altogether measuring 0.7x0.6x0.3cm. Entire tissue is processed.MICROSCOPIC FINDINGS:Section shows linear trucut cores showing a papillary lesion with fibrovascular cores lined by pleomorphic cells w…
571	MR160006282	CLINICAL HISTORY :Mass in right breast / ? Carcinoma breast.SPECIMEN :Biopsy from right breast mass.GROSS FINDINGS :Received 4 greywhite to greybrown linear cores measuring 0.8 to 1 cm. Entire tissue is submitted.IMPRESSION :Right Breast Mass, Core biopsy :Invasive ductal carcinoma, Grade 2. - Modified Bloom Richardson score is 6 (3+2+1).
572	MR160006302	CLINICAL HISTORY :Left breast lump/ ? Carcinoma.SPECIMEN :Left breast lump, Core biopsy.GROSS FINDINGS :Received 4 greywhite to greybrown linear cores measuring 1 to 1.2 cm. Entire tissue processed.MICROSCOPIC FINDINGS :Section shows cores of tissue infiltrated by tumor cells in diffuse sheets. Individual cells have hyperchromatic nuclei, prominent nucleoli and moderate amount of cytoplasm.IMPRES…
573	MR160006311	CLINICAL HISTORY :Right breast lump - ? carcinoma.SPECIMEN :Biopsy from right breast.GROSS FINDINGS :Received 3 grey white to grey brown linear cores measuring 0.7 to 1cm.Entire tissue processed.IMPRESSION :Infiltrating ductal carcinoma, biopsy from right breast.Modified Bloom Richardson score is 6/9, grade 2.Tubule formationáááááááááá : 3Nuclear pleomorphismáá : 2Mitotic figuresáááááááááááááá : …
574	MR160006342	CLINICAL HISTORY :Known case of carcinoma left breast.SPECIMEN:Biopsy from left breast mass.GROSS FINDINGS:Received 4 grey white linear core measuring 0.4 to 1cm. Entire tissue processed.IMPRESSION:Biopsy from left breast:Known case of carcinoma breast.Invasive ductal carcinoma.Modified Bloom Richardson score 7/9,á grade 2.Tubule formationááááááááááááááááááááááááááááá : 3Nuclear pleomorphismááááá…
575	MR160006349	CLINICAL HISTORY :Right breast lump - ? carcinomaSPECIMEN:Biopsy from right breast lump.GROSS FINDINGS:Received 4 grey white to grey brown linear coresá measuring 0.6 to 1.2cm. Entire tissue processed.IMPRESSION:Biopsy from right breast:Infiltrating ductal carcinoma.Modified BR score is 6/9, grade 2Tubule formationáááááááááááááá : 2Nuclear pleomorphismááááá : 2Mitotic figuresáááááááááááááááá áá :…
576	MR160006370	CLINICAL HISTORY:Carcinoma right breast.SPECIMEN:A) Right breast lump, wide local excision.B) Right axillary lymph nodes, lymph node dissection.GROSS FINDINGS:A) Received lumpectomy specimen measures 5x5.5x2.5cm. Cut surface shows grey white lesion measures 2x2x1.2cm. Overlying skin ellipse measures 3x2cm. Located at the following distances from the respective margins:- Superior margin -- 1.1cmIn…
577	MR160006373	H16-5535SPECIMEN:Left breast lump, Core biopsy.GROSS FINDINGS:Received 4 grey white linear cores measuring 1 to 1.2 cm.Entire tissue processed.MICROSCOPIC FINDINGS:Section shows cores of breast tissue infiltrated by tumor cells in nests and cords. Individual cells have hyperchromatic nuclei and moderate amount of cytoplasm.IMPRESSION :Left breast lump, Core Biopsy :Invasive Ductal Carcinoma, Grad…
578	MR160006382	H16-5533SPECIMEN:Right breast lump, Core Biopsy.GROSS FINDINGS:Received 3 grey white to grey brown linear cores measuring 1.1 to 1.2 cm. Entire tissue processed.IMPRESSION :Right breast lump, Core Biopsy :Invasive Ductal Carcinoma, Grade 2.- Modified Bloom Richardson score is 6(3+2+1)).
579	MR160006391	CLINICAL DIAGNOSIS: Carcinoma Left breast.SPECIMEN:Left modified radical mastectomy.GROSS FINDINGS:Received in : Formalin.Procedure : Mastectomy post NACT Laterality : Left Total dimensions : Medial to lateral--19cm Superficial to Deep--6cm Superior to Inferior--25cm.Skin ellipse : 19x10cm. Nipple : Normal Scar/ Surgical defect : Below the skin nodular area with necrosis present.Tumor : Single.Tu…
580	MR160006392	CLINICAL HISTORY :Mass in Right Breast - Carcinoma Breast.SPECIMEN:Biopsy from Right Breast mass.GROSS FINDINGS:Received multiple grey white to grey brown linear cores measuring 0.7 to 1cm.Entire tissue is processed.IMPRESSION:Right Breast mass, Core Biopsy :INVASIVE DUCTAL CARCINOMA,GRADE 2. - Modified Bloom Richardson score is 6(3+2+1).
581	MR160006397	CLINICAL HISTORY :Mass in Left Breast - Carcinoma Breast.SPECIMEN:Biopsy from Left Breast mass.GROSS FINDINGS:Received 5 linear fragments ranging from 0.4 to 0.5cm.Entire tissue is processed.MICROSCOPIC FINDINGS:Section shows hyperplastic ductules seen in papillary pattern, lined by tall columnar epithelial cells with fibrovascular core.No definite evidence of invasive malignancy is seen.IMPRESSI…
582	MR160006420	CLINICAL HISTORY :Mass in left breast ?carcinoma breast.SPECIMEN:Left breast, Biopsy.GROSS FINDINGS:Received 3 grey white to grey brown linear cores measuring 0.8 to 1.2cm.Entire tissue processed.MICROSCOPIC FINDINGS:Section shows cores of breast tissue favoring a neoplasm arranged in nests and clusters.The cells have moderately pleomorphic dark nucleus with irregular nuclear membrane and moderat…
583	MR160006437	CLINICAL HISTORY :Right breast lump/ ? Carcinoma.SPECIMEN:Biopsy from right breast lump.GROSS FINDINGS:Received 4 greywhite to greybrown linear cores measuring 0.6 to 1.5cm. Entire tissue processed.MICROSCOPIC FINDINGS:Linear cores of breast parenchyma infiltrated by a neoplasm arranged as islands, tubules and clusters. The neoplastic cells exhibit moderate nuclear pleomorphism, have vesicular nu…
584	MR160006479	CLINICAL HISTORY :Small spiculated lesion in left breast (12'o clock) .SPECIMEN:Biopsy from left breast.GROSS FINDINGS:Received 7 grey white to grey brown linear coresá measuring0.5 to 0.7cm. Entire tissue processed.MICROSCOPIC FINDINGS:Section shows cores of breast tissue harboring a lesion arranged in clusters nests and singly scattered. Cells have mildly pleomorphic hyperchromatic nucleus with…
585	MR160006506	H16-5583SPECIMEN:Right Breast Lump, Core Biopsy.GROSS FINDINGS:Received 3 grey white to grey brown linear cores measuring 1.2 to 1.5cm.Entire tissue processed.MICROSCOPIC FINDINGS:Section shows cores of tissue infiltrated by tumor cells in diffuse sheets, nests and cords. Individual cells have hyperchromatic nuclei and moderate amount of cytoplasm.IMPRESSION:Right Breast Lump, Core Biopsy :Invasi…
587	MR160006527	CLINICAL HISTORY:Complaint of Right breast lump.SPECIMEN:A) Right breast lumpectomy.B) Right Modified Radical Mastectomy.GROSS FINDINGS:A) Received lumpectomy specimen measures 3.5x1.5x1.5cm. Cut surface shows grey white area measures 2.5x1.2x1.2cm. Distance from inked margin - 0.1cmB)Total dimensionsááá ááá áá á á áá : Medial - lateral á - 13cmááááááááááááááááááááááááááááááááááááááááááááá Superf…
589	MR160006548	CLINICAL HISTORY :Left breast lump? Carcinoma.SPECIMEN:Biopsy from left breast lump.GROSS FINDINGS:Received five greywhite to greyyellow linear cores measuring 0.6 to 1cm. Entire tissue processed.MICROSCOPIC FINDINGS:The studied section shows linear cores of breast parenchyma harboring a neoplasm arranged in tubules, cords and in sheets exhibiting moderate nuclear pleomorphism. Intervening stroma…
590	MR160006615	H16-5641SPECIMEN:Right breast, Core biopsy.GROSS FINDINGS:Received 5 grey white to grey brown linear cores measuring 0.7 to 1.2cm.Entire tissue processed.IMPRESSION:Right breast, Core biopsy :Invasive ductal carcinoma, grade II.- Modified Bloom Richardson score is 6(3+2+1).
591	MR160006618	CLINICAL HISTORY: Bilateral two breast lesion. Bilateral axillary lymph nodes.SPECIMEN:Biopsy from right breast lesion.GROSS FINDINGS: Received 4 Grey white to Grey brown linear cores measuring 0.8 to 1.3cm. Entire tissue processed.MICROSCOPIC FINDINGS:Section sows linear cores of breast parenchyma harboring a neoplastic lesion arranged as diffuse sheets and dispersed pleomorphic cells with hyper…
593	MR160006646	H16-5688SPECIMEN:Right Breast lump, Core biopsy.GROSS FINDINGS:Received 5 grey white to grey brown linear cores measuring 0.6 to 1.2cm.Entire tissue processed.MICROSCOPIC FINDINGS:Section shows cores of tissue infiltrated by tumor cells in diffuse sheets, nests and cords. Individual cells have hyperchromatic nuclei and moderate amount of cytoplasm. IMPRESSION:Right breast lump, Core Biopsy :Invas…
594	MR160006647	CLINICAL DIAGNOSIS: Carcinoma right breast(multifocal).SPECIMEN:Right MRM.GROSS FINDINGS:Received in : Formalin.Procedure : MR Mastectomy.Laterality : Right. Total dimensions : Medial to lateral--23cm. Superficial to Deep--0.5cm. Superior to Inferior--22cm. Skin ellipse : 18x11cm,shows black mole measuring 0.7x0.7x0.1cm. Nipple : Normal.Scar/ Surgical defect : Not seen.Tumor : 2 tumors.Tumour Siz…
597	MR160006669	H16-6175SPECIMEN:Left breast mass, biopsy.GROSS FINDINGS:Received 4 grey white to grey brown linear cores measuring 1 to 1.4cm.Entire tissue processed.MICROSCOPIC FINDINGS:Section shows breast parenchyma harboring a lesion arranged in nests and cores comprising of cells with moderately pleomorphic dark nuclei, prominent nucleoli and moderate amount of cytoplasm. Stroma shows fibrosis and hyaliniz…
598	MR160006671	CLINICAL HISTORY :Left breast mass - ? carcinoma.SPECIMEN:Biopsy from left breast.GROSS FINDINGS:Received five grey white to grey brown liner cores measuring 0.6 to 1cm.Entire tissue processed.MICROSCOPIC FINDINGS:Linear cores of breast parenchyma infiltrated by a neoplasm arranged in cords. The lesional cells have hyperchromatic nuclei and moderate cytoplasm. The intervening stroma is desmoplast…
599	MR160006684	CLINICAL HISTORY:Case of Left carcinoma breast post lumpectomy.SPECIMEN:A) Left breast wide local excision.B) Left axillary lymph nodes.GROSS FINDINGS:A) Received lumpectomy specimen measures 12x7x4cm.Overlying skin measures 10x3cm ad necrotic cut surface shows fibrotic grey white areas measures 3.3x3x2.5cm.Located at the following distances from the respective margins :-Superior margináááááááá -…
600	MR160006695	CLINICAL HISTORY:Carcinoma left breast.SPECIMEN:A) Wide local excision.B) Axillary lymph node dissection.GROSS FINDINGS:A) Received lumpectomy specimen measures 11x8x5.5cm, cut surface shows grey white nodular mass measures 3.8x3x3.3cm.Small nodule measures 0.7x0.4x0.3cm, present near the inferior margin (which is 1cm from the inferior margin) and is located 4cm from the larger nodule.Superior ma…
601	MR160006696	H16-5694SPECIMEN:Left breast, core biopsy.GROSS FINDINGS:Received four grey white to grey brown linear cores measuring 0.7 to 1cm.Entire tissue processedMICROSCOPIC FINDINGS:Section shows cores of tissue infiltrated by tumor cells in cords, nests and tubules. Individual cells have hyperchromatic nuclei and moderate amount of cytoplasm.IMPRESSION:Left breast, Core biopsy :Invasive Ductal Carcinoma…
602	MR160006706	SR16-2693SITE :Breast lump, (? Left), Excision.Received 8 slides labelled as B1402 AB, CD, E F H I J K.Received 11 blocks labelled as A, B, C, D, E, F, I, J, K.MICROSCOPIC FINDINGS :Section from breast shows tumor cells in cords, nests and tubules. Individual cells have hyperchromatic nuclei and moderate amount of cytoplasm.IMPRESSION :Breast Lump (? left), Excision :Invasive Ductal Carcinoma, Gr…
603	MR160006716	H16-5691SPECIMEN:Left breast, Biopsy.GROSS FINDINGS:Received multiple grey white to grey brown linear cores measuring 1 to 1.2cm.Entire tissue processed.MICROSCOPIC FINDINGS:Section shows hyperplastic ductules in fused and cribriform pattern lined by cells with pleomorphic, hyperchromatic nuclei and moderate amount of cytoplasm. No evidence of invasive malignancy is seen.IMPRESSION:Left breast, B…
605	MR160006752	CLINICAL HISTORY :Right breast lump - ? carcinoma.SPECIMEN:Biopsy from right breast.GROSS FINDINGS:Received four grey white to grey brown linear cores measuring from 0.5 to 1cm.Entire tissue processed.MICROSCOPIC FINDINGS:Linear cores of breast tissue showing neoplastic cells floating in lakes of mucin. Also seen are neoplastic cells arranged in ductal pattern exhibiting moderate nuclear pleomorp…
606	MR160006766	CLINICAL HISTORY:Complaint of Left carcinoma breast.SPECIMEN:A) Left sentinel lymph node biopsy.B) Wide local excision of the lumpectomy.GROSS FINDINGS:A) Received fibrofatty tissue measures 4x2x0.5cm.2 lymph nodes isolated. Large lymph node isolated measures 1.2x1x0.8cm.Cut surface shows grey yellow to grey white.B) Received fibrofatty tissue measures 6x7x3cm.Cut surface shows grey white lesion …
607	MR160006785	CLINICAL DIAGNOSIS:áCase of left breast lump.SPECIMEN:A) Left breast lumpectomy.B) Revised inferior margin.C) Sentinelá nodes.D) Left MRM.GROSS FINDINGS:A) Received lumpectomy specimen measuring 6.5x4.5x1.8cm.Skin ellipse measuring 3x1.5cm.Serial section show a grey white lesion measuring 2.5x1.5x1cm and is located at the following distances from respective margins:-Superior margin--2cm.Inferior …
608	MR160006796	CLINICAL DIAGNOSIS: Carcinoma right breast Post-NACT.SPECIMEN:A) Wide excision of right breast lump.B) Revised medial margin.C) Axillary lymph nodes.D) Completion mastectomy.GROSS FINDINGS:A) Lumpectomy breast conservative surgery:Received lumpectomy specimen measuring 5.5x5.5x2.5cm.Cut surface : An irregular greywhite lesion measuring 1.4x0.8x1.3cm.located at the following distances from respect…
609	MR160006805	H16-5843SPECIMEN: Right breast lesionGROSS FINDINGS:Received 5 Grey white to Grey brown linear cores measures 0.7 to1 cm. Entire tissue processed.MICROSCOPIC FINDINGS:Section shows cores of breast parenchyma with a neoplasm arranged in cords and trabeculae cells display vesicular nuclei, prominent nucleoli and moderate eosinophilic cytoplasm.IMPRESSION:Biopsy from right breast lesion:Infiltrating…
610	MR160006808	CLINICAL HISTORY : Left breast lump - ? Carcinoma.SPECIMEN:Biopsy from left breast lump.GROSS FINDINGS:Received 4 grey white to grey brown linear cores measuring 0.8-1.2cm. Entire tissue processed.MICROSCOPIC FINDINGS:Section shows cores of breast tissue harboring a lesion arranged in nests, cords and trabeculae . Neoplastic cells have mild to moderately pleomorphic nucleus with scanty toá modera…
611	MR160006861	CLINICAL HISTORY:Carcinoma left breast,post NACTSPECIMEN:Left breast with axillary lymph nodes level 1,2,3 GROSS FINDINGS:Received in : FormalinProcedure : Mastectomy post NACT Total dimensions : Medial - lateral -23cm Superficial - Deep - 7cm Superior - Inferior - 19cm Skin ellipse : 14x11cm. Nipple :Normal Scar/ Surgical defect : Not seenTumor : SingleTumour Size : 2.5x1.5x1.5cm. Location of tu…
612	MR160006863	CLINICAL HISTORY : Right breast lump - ? CarcinomaSPECIMEN:Right Breast Lump, Biopsy.GROSS FINDINGS:Received 3 Grey white to Grey brown linear cores measuring 0.3 to 1.4cm. Entire tissue processed.MICROSCOPIC FINDINGS:Section shows cores of tissue infiltrated by tumor cells in diffuse sheets and nests. Individual cells have hyperchromatic nuclei and moderate amount of cytoplasm.IMPRESSION:Right B…
613	MR160006870	H16-5776SPECIMEN:Left Breast Lump, Core Biopsy.GROSS FINDINGS:Received four grey white to grey brown linear cores measuring 0.5 to 1.2cm.Entire tissue processed.IMPRESSION:Left breast Lump, Core Biopsy :Invasive Ductal Carcinoma, Grade 2.á- Modified Bloom Richardson score is 6(3+2+1).
614	MR160006874	CLINICAL HISTORY :Its defined to mass in right breast .SPECIMEN:Biopsy from right breast.GROSS FINDINGS:Received 5 Grey white to Grey brown linear cores measuring 1 to 1.2cm. Entire tissue processed.MICROSCOPIC FINDINGS:The studied section show linear cores of breast parenchyma harboring neoplastic lesion. The neoplasm arranged in tubulesá and in chords with moderate pleomorphic hyperchromatic nu…
615	MR160006875	H16-5752SPECIMEN:Right Breast, Core Biopsy.GROSS FINDINGS:Received 4 grey white to grey brown linear cores measuring 1 to 1.2cm.Entire tissue processedMICROSCOPIC FINDINGS:Section shows cores of tissue infiltrated by tumor cells in diffuse sheets and nests. Individual cells have hyperchromatic nuclei and moderate amount of cytoplasm.IMPRESSION:Right Breast, Core Biopsy :Invasive Ductal Carcinoma,…
616	MR160006884	CLINICAL HISTORY :Right breast lump ? carcinoma.SPECIMEN:Biopsy from right breast lump.GROSS FINDINGS:Received 4 greywhite to greybrown linear cores measuring 1 to 1.5cm. Entire tissue processed.MICROSCOPIC FINDINGS:Section shows linear cores of breast parenchyma harboring a neoplastic lesion. The neoplasm is arranged in tubules, clusters with pleomorphc hyperchromatic nuclei with eosinophilic cy…
617	MR160006885	H16-5780SPECIMEN:Left breast mass, Core Biopsy.GROSS FINDINGS:Received five grey white to grey brown linear cores measuring 0.5 to 1.2cm.Entire tissue processed.MICROSCOPIC FINDINGS:Section shows cores of breast tissue infiltrated by tumor cells in sheets and nests. Individual cells have hyperchromatic nuclei and moderate amount of cytoplasm.IMPRESSION:Left Breast Mass, Core Biopsy :Invasive duct…
618	MR160006911	CLINICAL HISTORY:Right breast lump - p/o suspicious lesion.SPECIMEN:Right Breast, Core Biopsy.GROSS FINDINGS:Received multiple fragment linear core measures 0.5 to 1.0 cm. Entire tissue processed.MICROSCOPIC FINDINGS:Sections shows cores of tissue infiltrated by tumor cells in nests and diffuse sheets. Individual cells have hyperchromatic nuclei and moderate amount of cytoplasm.IMPRESSION:Right B…
621	MR160007006	H16-5841SPECIMEN: Biopsy from left breast lump.GROSS FINDINGS: Received 4 Grey white to Grey brown linear cores measures 0.6 to 1.4 cm . Entire tissue processed.MICROSCOPIC FINDINGS:Section shows cores of breast parenchyma harboring a neoplasm arranged in cords, nests in sheets and in cribriform pattern cells show round to oval hyperchromatic nuclei, moderate eosinophilic cytoplasm. Mitotic figur…
622	MR160007010	CLINICAL HISTORY:Carcinoma left breast.SPECIMEN:A) Left MRM.(with level I, II and axillary lymph nodes)B) Left Axillary level III lymph nodes.GROSS FINDINGS:Procedure : modified radical Mastectomy - post lumpectomy Laterality : Left Total dimensions : Medial - lateral - 17cm Superficial - Deep - 5cm Superior - Inferior - 17cmSkin ellipse : 13x6cm Nipple and areola : unremarkableScar/ Surgical def…
623	MR160007015	H16-5845SPECIMEN:Biopsy from right breast lump.GROSS FINDINGS:Received 4 grey white to grey brown linear cores measuring 1 to 1.2cm.Entire tissue processed.MICROSCOPIC FINDINGS:Section shows cores of breast parenchyma with a neoplastic lesion arranged in cords and tubules.Cells show hyperchromatic to vesicular nuclei few with prominent nucleoli and moderate cytoplasm. Mitotic figures discerned. A…
624	MR160007027	CLINICAL HISTORY :Known case of carcinoma right breast- lump excision done 1 year back.Now presented with recurrent lesion in right breast.SPECIMEN:Biopsy from right breast lump.GROSS FINDINGS:Received multiple grey white to Grey brown soft tissue bits altogether measures 1 to1.2cm. Entire tissue processed.MICROSCOPIC FINDINGS:Section shows cores of breast tissue harboring a neoplastic lesion arr…
625	MR160007033	CLINICAL HISTORY :á Left breast mass - Carcinoma..SPECIMEN:Biopsy from Left breast mass.GROSS FINDINGS:Received 5 Gery white to Grey brown linear cores measures 0.5 to 1cm. Entire tissue processed.MICROSCOPIC FINDINGS:Section shows cores of breast tissue infiltrated by a neoplastic lesion arranged in tubules nests and cords. Cells exhibit mild to moderate nuclear pleomorphism, prominent nucleoli …
626	MR160007034	CLINICAL HISTORY :Right breast lump ? Carcinoma.SPECIMEN:Biopsy from right breast lump.GROSS FINDINGS:Received 5 grey white to grey brown linear core measuresá 0.6 to 1.2cm. Entire tissue processed.MICROSCOPIC FINDINGS:Linear cores of cellular lesion arranged as nests and tubules. The cells have irregular hyperchromatic nucleus, inconspicuous and moderate amount of cytoplasm.Lymphovascular invasi…
627	MR160007041	H16-5833SPECIMEN:Left breast mass.GROSS FINDINGS:Received 4 grey white to grey brown linear cores measuring 0.8 to 1cm.Entire tissue processed.MICROSCOPIC FINDINGS:Linear cores of breast parenchyma harboring cellular lesion arranged as cords and nests. The cells have hyperchromatic nucleus inconspicuous and moderate amount of cytoplasm. Mitotic figures are discerned.IMPRESSION:Invasive ductal car…
628	MR160007043	CLINICAL HISTORY : Right breast lump - ? Carcinoma.SPECIMEN: Biopsy from right breast lump.GROSS FINDINGS: Received 4 grey white to Grey brown linear cores measures 0.7 To 1cm . Entire tissue processed.MICROSCOPIC FINDINGS:Linear cores from breast shows tumor arranged in cords, trabecular and as tubules showing cells with moderate to abundant amount of cytoplasm and having hyperchromatic nuclei, …
629	MR160007051	CLINICAL DIAGNOSIS: Case of right carcinoma breast.SPECIMEN:Right MRM.GROSS FINDINGS:Received in : Formalin.Procedure : MR Mastectomy.Laterality : Right. Total dimensions : Medial to lateral--19cm. Superficial to Deep--5cm. Superior to Inferior--13cm. Skin ellipse : 16x11cm. Nipple/Areola : shows ulceration,firm to herd in consistency.Paget?s disease.Scar/ Surgical defect : Absent.Tumor : multipl…
630	MR160007064	CLINICAL HISTORY :Right breast lesion - Carcinoma breast.SPECIMEN:Biopsy from Right breast..GROSS FINDINGS:Received multiple Grey white Grey brown linear cores measures 0.3 to 0.4cm. Entire tissue processed.MICROSCOPIC FINDINGS:Linear cores from the breast tissue shows features of ductal carcinoma in situ showing solid, cribriform and comedonecrosis pattern. Intervening stroma is fibrocollagenous…
631	MR160007066	CLINICAL HISTORY : Right breast lump - ? Carcinoma.SPECIMEN: Biopsy from right breast lump.GROSS FINDINGS: Received multiple grey white to Grey brown linear cores measures 0.5 To 1cm . Entire tissue processed.MICROSCOPIC FINDINGS:Multiple linear cores from breast tissue shows lesion arranged tubules papillar trabeculae in cords. The cells have abundant cytoplasm slightly hyperchromatic nuclei and…
632	MR160007075	CLINICAL DIAGNOSIS: Lump in left breast-Retroareolar region.SPECIMEN:A) Left breast lump wide local excision.B) Right breast lump wide local excision.GROSS FINDINGS:A) Received lumpectomy specimen measuring 5.5x4x2.5cm,cut surface shows greywhite ill defined lesion measuring 2.3x2x1.2cm.Distance from margins:-Superior margin--1.8cm.Inferior margin--1.5cm.Medial margin--0.3cm.Lateral margin--1cm.D…
633	MR160007097	CLINICAL HISTORY : Carcinoma right breast.SPECIMEN: Biopsy from right breast mass .GROSS FINDINGS: Received 5 grey white to Grey brown linear cores measures 0.5 To 1cm . Entire tissue processed.MICROSCOPIC FINDINGS:Linear cores from breast shows neoplastic lesion in few foci composed of atypical cells with abundant cytoplasm pleomorphic nuclei with prominent nucleoli. Comedonecrosis is seen. Also…
634	MR160007154	CLINICAL HISTORY :Left breast lump - ? carcinoma.SPECIMEN:Trucut biopsy of left breast lump.GROSS FINDINGS:Received multiple grey white to grey brown linear cores measures 0.3 to 1 cm. Entire tissue is processed.MICROSCOPIC FINDINGS:Section shows cores of tissue infiltrated by tumor cells in diffuse sheets and nests. Individual cells have hyperchromatic nuclei and moderate amount of cytoplasm.IMP…
635	MR160007167	H16-5936SPECIMEN:Left breast, biopsy .GROSS FINDINGS:Received six grey white to grey brown linear cores measuring 0.8 to 1 cm.Entire tissue processed.MICROSCOPIC FINDINGS:Linear cores shows tumor arranged in cords, trabuculae and tubular pattern. The cell have moderate to abundant amount of cytoplasm with hyperchromatic nuclei. Focal necrotic areas are seen.IMPRESSION:Left breast, Biopsy :Invasiv…
636	MR160007168	H16-5925SPECIMEN:Biopsy from left breast.GROSS FINDINGS:Received 5 grey white to grey brown linear cores measuring 0.5x1.2cm.Entire tissue processed.MICROSCOPIC FINDINGS:Section shows cores of breast parenchyma harboring a neoplastic lesion arranged in sheets, nests and tubules. Individual cells display hyperchromatic, pleomorphic nuclei and moderate eosinophilic cytoplasm. Mitotic figures discer…
637	MR160007174	CLINICAL HISTORY :Left chest wall lesion - ? Deposit. SPECIMEN:Biopsy from Left chest wall lesion. GROSS FINDINGS:Received multiple grey white linear core measures 0.3 to 0.4cm. Entire tissue processes. MICROSCOPIC FINDINGS:Section studied shows cores of fibrous tissue harboring infiltrating lesion arranged in nests and cords. The cells are oval, have marked pleomorphic hyperchromatic nuclei with…
638	MR160007176	H16-5914SPECIMEN:Right breast, biopsy.GROSS FINDINGS:Received three grey white to grey brown linear cores measuring 0.6 to 0.8cm.Entire tissue processed.MICROSCOPIC FINDINGS:Section shows tumor arranged in cords, trabeculae and in tubular pattern. The cells are having moderate amount of cytoplasm and hyperchromatic nuclei. Adjacent stroma is showing fibrocollagenous tissue.IMPRESSION:Right breast…
640	MR160007217	CLINICAL HISTORY:Carcinoma right breastSPECIMEN:A) Mastectomy with right level 1 and 2 lymph nodesB) Level 3 lymph nodesGROSS FINDINGS:Received inááá ááá ááá áá á á á á á á : FormalinProcedureááá ááá ááá áá á á á á á áá :á Mastectomyá áááááááááááááááááááááááááááááááááááááááááááá ááá ááá Lateralityááá ááá ááá ááááááááááááááááá :á Right á Total dimensionsááá ááá áá á á áá : Medial - lateral - 17cm …
641	MR160007221	H16-5969SPECIMEN:Right breast, biopsy.GROSS FINDINGS:Received 3 grey white linear cores measuring 1 to 1.4cm.Entire tissue processed.MICROSCOPIC FINDINGS:Linear cores from breast shows tumor arranged in cords and trabeculae. The cells have moderate to abundant cytoplasm with hyperchromatic nuclei. Moderate amount of pleomorphism is seen.IMPRESSION:Right breast, biopsy :Invasive ductal carcinoma, …
642	MR160007235	H16-5998SPECIMEN: Left Breast, Core Biopsy.GROSS FINDINGS: Received 4 Grey white to Grey brown linear cores measures 1 to 1.4cm. Entire tissue processed.MICROSCOPIC FINDINGS:Linear cores shows tumor arranged in cords and trabeculae. Individual cells have abundant cytoplasm and hyperchromatic nuclei. Focus of necrosis is seen.IMPRESSION: Left Breast, Core Biopsy:Invasive Ducal Carcinoma, Grade 2.M…
643	MR160007236	CLINICAL DIAGNOSIS: Carcinoma breast left,Post lumpectomy.SPECIMEN:Left modified radical mastectomy.GROSS FINDINGS:Received in : Formalin/Fresh Procedure : MR Mastectomy-Post lumpectomy.Laterality : Left. Total dimensions : Medial to lateral--12cm. Superficial to Deep--3cm. Superior to Inferior--13cm. Skin ellipse : 9x7cm. Nipple/Areola : Unremarkable.Scar : scar in upper central quadrant.Tumor :…
644	MR160007245	H16-5967SPECIMEN:Right breast, core biopsy.GROSS FINDINGS:Received 3 grey white to grey brown linear cores measuring 1.2 to 1.4cm.Entire tissue processed.MICROSCOPIC FINDINGS:Linear cores from breast tissue shows lesion arranged in glands vague trabeculae and cribriform pattern. cells have hyperchromatic nuclei and mild to moderate cytoplasm.IMPRESSION:Right breast, core biopsy :Features highly s…
645	MR160007252	CLINICAL HISTORY :Mass in left breast - ? carcinoma breast.SPECIMEN:Biopsy from left breast.GROSS FINDINGS:Received multiple grey whit to grey brown linear cores measures 0.6 to 1cm. Entire tissue is processed.MICROSCOPIC FINDINGS:Section shows cores of breast parenchyma harboring a neoplasm arranged in nests and in diffuse sheets.. Cells show moderate nuclear pleomorphism, hyperchromatic nuclei,…
646	MR160007263	CLINICAL DIAGNOSIS: Carcinoma right breast.SPECIMEN:Right Breast, Right Modified Radical Mastectomy.GROSS FINDINGS:Received in : FormalinProcedure : Modified Radical Mastectomy. Laterality : Right. Total dimensions : Medial to lateral--18cm. Superficial to Deep--4cm. Superior to Inferior--17cm.Skin ellipse : 12 x 6.5 cm. Nipple : NormalScar/ Surgical defect : Seen, measuring 2.5 cmTumor : Single.…
647	MR160007282	CLINICAL HISTORY :Right breast lump for evaluationá - ?? Carcinoma right breast.SPECIMEN:Biopsy from Right breast lump.GROSS FINDINGS:Received 5 grey white to grey brown linear coresá measures 1.2x1.4cm. Entire tissue processed.MICROSCOPIC FINDINGS:Section show breast parenchyma wi3th focal adenosis, epitheliosis, columnar cell change stroma shows marked neutrophilic infiltrate, histiocytes and t…
649	MR160007313	CLINICAL HISTORY:Complaint of Left breast carcinoma.SPECIMEN:Left MRM.GROSS FINDINGS:Procedureááá ááá ááá áá á á á á á áá : Modified Radical Mastectomyááááááááááááááááááááááááááááááááááááááááááá á Lateralityááá ááá ááá ááááááááááááááááá :á Leftá Total dimensionsááá ááá áá á á áá : Medial - lateraláááá -15cmáááááááááááááááááááááááááááááááááááááááááááá Superficial - Deepá - 5cmá ááááááááááááááááááá…
650	MR160007320	H16-6000SPECIMEN : Left Breast, Biopsy.GROSS FINDINGS : Received 3 Grey white to Grey brown linear cores measures 1 to 1.4 cm. Entire tissue processed.MICROSCOPIC FINDINGS :Linear cores shows tumor arranged in cords nests and trabeculae showing cells with hyperchromatic nuclei and abundant cytoplasm.IMPRESSION : Left Breast, Biopsy :Invasive Ducal Carcinoma, Grade 2. - Modified Bloom Richardson S…
651	MR160007370	CLINICAL HISTORY :Carcinoma right breast.SPECIMEN :Right breast, Right Modified Radical Mastectomy.GROSS FINDINGS :Received in : FormalinProcedure : Modified Radical Mastectomy Laterality : RightTotal dimensions : Medial to lateral :19cm. Superficial to Deep : 4.5cm. Superior to Inferior :15cm.Skin ellipse : 17x10cm. Nipple / areola : Normal Scar/ Surgical defect : Not seen.Tumor : SingleTumour S…
652	MR160007373	H16-6173SPECIMEN:Right chest wall, Biopsy(Post op Case of Mass in right breast).GROSS FINDINGS:Received 4 grey white to grey brown linear cores measuring 0.6 to 1cm.Entire tissue processedMICROSCOPIC FINDINGS:Section shows linear cores of tissue infiltrated by a lesion arranged in nests and cords comprising of round to oval cells with centrally placed hyperchromatic nuclei with moderate amount of…
654	MR160007378	H16-5991SPECIMEN:Left breast, core biopsy.GROSS FINDINGS:Received 4 grey white to grey brown linear cores measuring 0.5 to 1cm.Entire tissue processed.MICROSCOPIC FINDINGS:Section shows linear cores showing hyperplastic ductules with solid and cribriform pattern.Individual cells show mild to moderate hyperchromasia and have moderate amount of cytoplasm.IMPRESSION:Left breast, Core biopsy :Suggest…
655	MR160007380	CLINICAL HISTORY:Mass in right breast - carcinoma breast.SPECIMEN:Right breast mass, biopsy.GROSS FINDINGS:Received 2 grey white to grey brown linear cores measuring 1 to 1.2cm.Entire tissue processed.MICROSCOPIC FINDINGS:Section shows breast parenchyma showing few areas infiltrated by atypical cells arranged in tubules and nests lying in pools of mucin. Individual cells have mild to moderately p…
656	MR160007406	CLINICAL HISTORY :Carcinoma right breast- Post OPRight axillary mass - ? metastaticSPECIMEN:Biopsy of right axillary massGROSS FINDINGS:Received multiple grey white to grey brown linear cores measures 0.6 to 1cm. Entire tissue is processedMICROSCOPIC FINDINGS:Section shows cores of tissue infiltrated by tumor cells in diffuse sheets, nests and cords. Individual cells have hyperchromatic nuclei an…
657	MR160007412	CLINICAL HISTORY :Left breast lump - carcinoma.SPECIMEN :Biopsy from left breast.GROSS FINDINGS :Received 5 grey white to grey brown linear cores measuring 1 to 1.2cm.Entire tissue processed.IMPRESSION :Infiltrating ductal carcinoma, biopsy from left breast.Modified Bloom Richardson score is 7/9, grade 2.Tubule formationáááááááááá : 3Nuclear pleomorphismáá : 2Mitotic figuresáááááááááááááá : 2áááá…
658	MR160007420	CLINICAL HISTORY :Mass in left breast - carcinoma breast.SPECIMEN:Biopsy from left breast.GROSS FINDINGS:Received 4 grey white to grey brown linear cores measuring 0.7 to 1cm.Entire tissue processed.MICROSCOPIC FINDINGS:Linear cores of breast parenchyma infiltrated by a neoplasm arranged as islands and cords. The neoplastic cells exhibit moderate nuclear pleomorphism, have hyperchromatic nuclei a…
659	MR160007429	CLINICAL HISTORY:Left breast carcinomaSPECIMEN:Right modified radical mastectomyGROSS FINDINGS:Received in : FormalinProcedure : Mastectomy post NACT Laterality : Right Total dimensions : Medial - lateral - 12cm Superficial - Deep - 2cm Superior - Inferior - 10cmSkin ellipse : 8.3x2.7cm Nipple : Normal Scar/ Surgical defect : Not seenTumor : SingleTumour Size : 1.8x1.2x1cm. Location of tumor : ce…
661	MR160007443	H16-6034SPECIMEN:Right breast mass, biopsy.GROSS FINDINGS:Received 5 grey white to grey brown soft tissue bits measuring 0.8 to 1cm.Entire tissue processed.MICROSCOPIC FINDINGS:Section shows cores of breast paranchyma harboring a neoplasm arranged in tubular pattern and in diffuse sheets. Cells show moderate nuclear pleomorphism hyperchromatic nuclei and moderate eosinophilic cytoplasm. Mitotic f…
663	MR160007456	CLINICAL HISTORY :Mass in right breast - carcinoma breast.SPECIMEN:Biopsy from right breast.GROSS FINDINGS:Received 4 grey white to grey brown linear cores measuring 1 to 1.2cm.Entire tissue processed.MICROSCOPIC FINDINGS:Linear cores of breast tissue infiltrated by a neoplasm arranged as sheets and cords. The neoplastic cells exhibit moderate nuclear pleomorphism, have hyperchromatic nuclei and …
664	MR160007474	CLINICAL DETAILS:Carcinoma left breast.SPECIMEN:A) Breast conservative surgery.B) Left intra mammary lymph node.C) Revised inferior margin.D) Axillary lymph node (Level II).E) Level III nodes.GROSS FINDINGS:A) Received lumpectomy specimen measuring 10.5x7x4.8cm.Skin ellips measures 6.5x3cm.Serial sectioning show greywhite lesion measuring 3x2.4x2cm, located at the following distances from respect…
665	MR160007478	H16-6294SPECIMEN:Right Breast, Core Biopsy.GROSS FINDINGS:Received 4 grey white to grey brown linear cores measuring to 1.4 cm. Entire tissue processed.IMPRESSION:Right Breast, Core Biopsy :Invasive ductal carcinoma, Grade 2.- Modified Bloom Richardson score is 6(3+2+1).
667	MR160007528	CLINICAL HISTORY :Case of lump in left breast/ ? Carcinoma left breast.SPECIMEN:Biopsy from left breast.GROSS FINDINGS:Received 4 greywhite to greybrown linear cores measuring 1 to 1.2cm. Entire tissue processed.MICROSCOPIC FINDINGS:Linear cores of breast parenchyma infiltrated by a neoplasm arranged as glands and cords. The neoplastic cells exhibit moderate nuclear pleomorphism, have hyperchroma…
668	MR160007529	CLINICAL HISTORY :Mass in left breast - carcinoma breast.SPECIMEN:Left breast mass.GROSS FINDINGS:Received 4 grey white to grey brown linear cores measuring 0.8 to 1.2cm. Entire tissue is processed.MICROSCOPIC FINDINGS:Section shows cores of fibrocollagenous tissue harboring cellular lesion arranged as nests. The cells have hyperchromatic nuclei, inconspicuous nucleoli and moderate amount of cyto…
669	MR160007534	CLINICAL HISTORY:Complaint of Left breast lump.SPECIMEN:A) Left breast lumpectomy.B) Left MRM.GROSS FINDINGS:A) Received lumpectomy specimen measures 6.5x6x3.5cm, cut surface shows grey white ill defined tumor measures 2.3x1.5x1.5cm and adjacent area shows fibrosis measures 1.5x1.3x1.3cm,skin ellipse measures 4x2.5cm.B) Procedure : Modified Radical Mastectomy post lumpectomy Laterality : Left Tot…
670	MR160007539	H16-6096SPECIMEN:Biopsy from right breast.GROSS FINDINGS:Received three grey white to grey brown linear cores measuring 0.8 to 1cm.Entire tissue processed.MICROSCOPIC FINDINGS:Linear cores of cellular lesion arranged nests and sheets. Cells have irregular hyperchromatic nucleus few showing conspicuous nucleoli and moderate amount of cytoplasm. Brisk mitotic activity noted. IMPRESSION:Biopsy from …
671	MR160007543	CLINICAL HISTORY :Carcinoma left breast - post surgery Left chest wall lesion - ? deposit.SPECIMEN:Biopsy from left chest wall lesion.GROSS FINDINGS:Received multiple grey white linear cores measures 0.6 to 1cm. Entire tissue is processed.MICROSCOPIC FINDINGS:Linear cores of tissue exhibiting a neoplastic lesion arranged in sheets,nests consisting of round to oval cells demonstrating moderate to …
672	MR160007560	CLINICAL HISTORY :Mass in right breast - ? carcinoma breast.SPECIMEN:Right breast, biopsy.GROSS FINDINGS:Received 5 grey white to grey brown linear cores measuring 0.6 to 0.8cm.Entire tissue processed.MICROSCOPIC FINDINGS:Section shows cores of breast parenchyma infiltrated by a lesion arranged in nests, sheets and cords exhibiting moderate to marked nuclear pleomorphism, hyperchromasia, prominen…
673	MR160007573	H16-6148SPECIMEN:Biopsy from left breast mass.GROSS FINDINGS:Received grey white to grey brown linear cores measuring 1 to .2cm.Entire tissue processed.MICROSCOPIC FINDINGS:Section shows cores of fibrofatty tissue harboring a neoplasm arranged in tubules glands and cribriform pattern interspersed with pools of extracellular mucin. Tumour cells show round hyperchromatic nuclei and moderate eosinop…
674	MR160007585	CLINICAL HISTORY:Carcinoma right breast.SPECIMEN:Right modified radical mastectomy.GROSS FINDINGS:Received iná :á Formalin.Procedureááá : Modified Radical MastectomyLateralityáá : Right breast.Total dimensions : Medial-lateralááááááá : 19cm.áááááááááááááááááááááááááá Superficial - deepá : 6cm.ááááááááááááááááááááááááá áSuperior-inferioráá : 17cm.Skin ellipseááááááááááá :á 17x9cm.Nipple and areola…
675	MR160007612	CLINICAL HISTORY :Mass in right breast/ Carcinoma breast.SPECIMEN:Biopsy from right breast mass.GROSS FINDINGS:Received 4 greywhite linear cores measuring 1 to 1.5cm. Entire tissue processed.MICROSCOPIC FINDINGS:Section shows cores of fibrofatty tissue with a neoplasm arranged in tubules and in sheets. Cells display moderate nuclear pleomorphism, hyperchromatic nuclei and moderate eosinophilic cy…
676	MR160007621	CLINICAL HISTORY :Mass in right breast/ Carcinoma breast.SPECIMEN:Biopsy from right breast mass.GROSS FINDINGS:Received 3 greywhite linear cores measuring 0.5 to 0.8cm. Entire tissue processed.MICROSCOPIC FINDINGS:Section shows scanty tissue composed of cores of fibrofatty tissue with focal areas showing a neoplasm arranged in tubules. Cells displaying hyperchromatic nuclei and moderate cytoplasm…
678	MR160007634	CLINICAL DETAILS:Carcinoma right breast.SPECIMEN:Biopsy from right breast lump.GROSS FINDINGS:Received multiple tiny greywhite to greybrown linear cores measuring 0.3 to 0.5cm. Entire tissue processed.MICROSCOPIC FINDINGS:Section shows cores of fibrofatty tissue harboring a neoplastic lesion arranged in diffuse sheets. Cells are pleomorphic moderate eosinophilic cytoplasm. Mitotic figures are dis…
679	MR160007638	CLINICAL HISTORY :Mass in left breast / Carcinoma breast.SPECIMEN:Biopsy from left breast mass.GROSS FINDINGS:Received 3 greywhite to greybrown linear cores measuring 0.3 to 1.2cm. Entire tissue processed.MICROSCOPIC FINDINGS:Section shows cores of breast parenchyma harboring a neoplasm arranged in diffuse sheets and cords. Cells display moderate nuclear pleomorphism, vesicular nuclei, prominent …
680	MR160007641	CLINICAL HISTORY :Mass in right breast / Carcinoma breast.SPECIMEN :Biopsy from right breast mass.GROSS FINDINGS :Received greywhite to greybrown linear cores measuring 0.8 to 1 cm. Entire tissue processed.IMPRESSION :Right breast, Core biopsy :Invasive Ductal Carcinoma, Grade 2. - Modified Bloom Richardson score is 6(3+2+1).
681	MR160007654	CLINICAL HISTORY :Mass in right breast - carcinoma breast.SPECIMEN:Biopsy from right breast.GROSS FINDINGS:Received 4 grey white to grey brown linear cores measuring 1 to 1.4cm.Entire tissue processed.IMPRESSION:Infiltrating ductal carcinoma, biopsy right breast.Modified BR score is 6/9.Tubule formationáááááááááááá : 3Nuclear pleomorphismáá : 2Mitotic figuresáááááááááááááááá : 1áááááááááááááááááá…
682	MR160007668	H16-6169SPECIMEN:Right breast, biopsy.GROSS FINDINGS:Received 3 grey white to grey brown linear cores measuring 1 to 1.2cm.Entire tissue processed.MICROSCOPIC FINDINGS:Section shows linear cores of breast parenchyma infiltrated by a lesion arranged in cords, nests and sheets comprising of cells with moderately pleomorphic hyperchromatic nuclei, inconspicuous nucleoli and moderate to scanty cytopl…
683	MR160007699	H16-6172SPECIMEN:Left breast mass, biopsy.GROSS FINDINGS:Received 3 grey white to grey brown linear cores measuring 1 to 1.2cm.Entire tissue processed.MICROSCOPIC FINDINGS:Section shows cores of breast tissue harboring in lesion arranged in nests and chord with cells having moderately pleomorphic hyperchromatic nuclei, prominent nucleoli and moderate amount of cytoplasm. Mitotic figures discerned…
684	MR160007720	CLINICAL DIAGNOSIS: Enlargedleft supraclavicular nodes-? lymphoma,??metastatic.SITE:Biopsy from left supraclavicular node.GROSS FINDINGS:Received multiple greywhite to greybrown linear cores measuring 0.2 to 1.4cm.Entire tissue is processed.MICROSCOPIC FINDINGS:Linear cores of fibrous tissue with interspersed lymphocytes and invasive acinar structures lined by dysplastic oval cells with hyperchro…
685	MR160007785	H16-6236SPECIMEN:Biopsy from right breast mass.GROSS FINDINGS:Received 5 grey white to grey brown linear cores measuring 0.7 to 1.2cm.Entire tissue processed.MICROSCOPIC FINDINGS:Section shows cores of breast parenchyma harboring a neoplasm arranged in glandular pattern and in diffuse sheets interspersed with pools of mucin cells show round to oval dark nuclei with mild nuclear atypia.IMPRESSION:…
686	MR160007786	CLINICAL HISTORY :Known case of carcinoma right breastRight axillary node with thickened cortex SPECIMEN:Biopsy from Right axillary nodeGROSS FINDINGS:Received multiple grey white linear cores measures 1.2 to 1.4cm. Entire tissue processed.MICROSCOPIC FINDINGS:Linear cores of lymphoid tissue infiltrated by a cellular neoplastic lesion consisting of round to oval cells with pleomorphic vesicular n…
687	MR160007806	H16-6305SPECIMEN:Right breast mass, Biopsy.GROSS FINDINGS:Received 3 grey white linear cores measuring 0.6 to 0.8cm.Entire tissue processed.MICROSCOPIC FINDINGS:Section shows breast parenchyma harboring a lesion arranged in nests clusters and cribriform pattern comprising of cells with hyperchromatic nuclei exhibiting mild pleomorphism, prominent nucleoli and scanty to moderate cytoplasm. Mitotic…
689	MR160007811	H16-6230SPECIMEN:Left breast mass, Core Biopsy.GROSS FINDINGS:Received 4 grey white to grey brown linear cores measuring 0.6 to 0.8cm.Entire tissue processed.IMPRESSION:Left breast mass, Core biopsy ;Invasive ductal carcinoma, grade 2.á- Modified Bloom Richardson score is 6(3+2+1).
690	MR160007812	H16-6233SPECIMEN:Biopsy from right breast mass.GROSS FINDINGS:Received 5 grey white to grey brown linear cores measuring 0.7á to 1.0cm.Entire tissue processed.MICROSCOPIC FINDINGS:Section shows cores of fibrofatty tissue harboring a neoplastic lesion arranged in diffuse sheets.Cells display hyperchromatic to vesicular nuclei and moderate eosinophilic cytoplasm. Areas of necrosis seen.IMPRESSION:B…
691	MR160007889	CLINICAL HISTORY :Mass in right breast - carcinoma breast.SPECIMEN:Biopsy from right breast.GROSS FINDINGS:Received 4 grey white to grey brown linear core measuring 0.7 to 1cm.Entire tissue processed.MICROSCOPIC FINDINGS:Linear cores of breast tissue infiltrated by a neoplasm arranged as trabeculae, clusters and sheets. The neoplastic cells exhibit moderate nuclear pleomorphism have hyperchromati…
692	MR160007918	CLINICAL HISTORY:Carcinoma right breast.SPECIMEN:A) Right breast lump - core biopsy.B) Sentinel lymph node biopsy.C) Right Total mastectomy with level I axillary lymph nodes.GROSS FINDINGS:A) Received multiple linear cores measures 1.5 to 2cm in length.B) Received single fibrofatty tissue measures 2.5x2x2cm, isolated 1 lymph node measures 2x2x1cm, cut surface shows fatty infiltration.C)Received i…
694	MR160007920	CLINICAL HISTORY :Mass in right breast / Carcinoma breast.SPECIMEN:Biopsy from right breast.GROSS FINDINGS:Received 3 greywhite to greybrown linear cores measuring 0.7 to 1cm. Entire tissue processed.MICROSCOPIC FINDINGS:Linear cores of breast tissue infiltrated by a neoplasm arranged as tubules, islands and cords. The neoplastic cells have hyperchromatic nuclei and moderate cytoplasm. The interv…
696	MR160007946	H16-6720SPECIMEN :Right breast lump, biopsy.GROSS FINDINGS :Received 3 grey white linear cores measuring 1 to 1.2cm.Entire tissue processed.MICROSCOPIC FINDINGS :Section shows breast parenchyma infiltrated by a neoplasm arranged in nests, sheets and cords comprising of atypical cells with pleomorphic hyperchromatic nuclei and moderate amount of eosinophilic cytoplasm. Mitotic figures discerned. A…
697	MR160007950	H16-6292SPECIMEN:Right Breast, Core Biopsy.GROSS FINDINGS:Received 4 grey white to grey brown linear core measuring 0.6 to 0.8cm.Entire tissue processed.MICROSCOPIC FINDINGS:Section shows cores of tissue infiltrated by nests and cords. Individual cells have hyperchromatic nuclei and moderate amount of cytoplasm.IMPRESSION:Right Breast, Core Biopsy :Invasive ductal carcinoma, grade 2.á- Modified B…
698	MR160007963	CLINICAL HISTORY:Carcinoma breast.SPECIMEN:A) Wide excision specimen.B) Right MRM.GROSS FINDINGS:A) Received lumpectomy specimen with overlying skin ellipse measures 4.5x4x2cm. Cut surface shows grey white, ill circumscribed lesion measures 1.3x1x1cm. Distance from inked margin - 0.2cmB)Lateralityááá ááá ááá ááááááááááááááááá :á Rightá Total dimensionsááá ááá áá á á áá : Medial - lateralááá -17cm…
699	MR160007967	H16-6400SPECIMEN:Left breast mass, Core Biopsy.GROSS FINDINGS:Received 3 grey white linear cores measuring 1 to 1.2cm.Entire tissue processed.MICROSCOPIC FINDINGS:Section shows cores of tissue infiltrated by tumor cells in diffuse sheets and nests. Individual cells have hyperchromatic nuclei and moderate amount of cytoplasm.IMPRESSION:Left breast mass, Core Biopsy :Invasive ductal carcinoma, grad…
700	MR160007987	H16-6342SPECIMEN:Left breast, core biopsy.GROSS FINDINGS:Received 3 grey white linear cores measuring 1 to 2cm.Entire tissue processed.IMPRESSION:Left breast, core biopsy :Invasive ductal carcinoma, grade 2.á- Modified Bloom Richardson score is 6(3+2+1).
701	MR160007991	H16-6340SPECIMEN:Left breast mass, Biopsy.GROSS FINDINGS:Received 4 grey white linear cores measuring 1 to 1.2cm.Entire tissue processed.IMPRESSION:Left breast mass, Biopsy :Invasive ductal carcinoma, grade 2.á- Modified Bloom Richardson score is 6(3+2+1).
703	MR160008037	CLINICAL DETAILS:Lump left breast 2 months- Lumpectomy done out side.SPECIMEN:Left breast, left modified radical mastectomy.GROSS FINDINGS:Received in : Formalin.Procedure : Left MRM, Post lumpectomy status.Laterality : Total dimensions : Medial to lateral : 19cm. Superficial to Deep : 3.5cm. Superior to Inferior : 16cm.Skin ellipse : 14x8cm. Nipple :Normal Scar/ Surgical defect : 5.5cm, inner qu…
704	MR160008039	H16-6685SPECIMEN:Right Breast Mass, Core Biopsy.GROSS FINDINGS:Received 3 grey white linear cores measuring 1 to 1.4 cm. Entire tissue processed.IMPRESSION:Right Breast Mass, Core Biopsy :Shows Ductal carcinoma in situ of solid and cribriform pattern.No evidence of invasion is seen.Suggest Excision of the lump for further confirmation.
705	MR160008056	CLINICAL HISTORY :Right axillary nodes - ? metastatic.SPECIMEN:Biopsy from right axillary nodes.GROSS FINDINGS:Received multiple grey white linear cores measures 1.2 to 1.5cm. Entire tissue is processed.MICROSCOPIC FINDINGS:Linear cores of tissue exhibiting cellular sheets and cords of round to ovoid neoplastic cells harboring pleomorphic vesicular nuclei and moderate amount of eosinophilic cytop…
706	MR160008058	CLINICAL HISTORY :Mass in right breast - carcinoma breast.SPECIMEN:Biopsy from right breast.GROSS FINDINGS:Received 4 grey white to grey brown linear cores measuring 0.5 to 0.7cm. Entire tissue processed.MICROSCOPIC FINDINGS:Linear cores of breast tissue infiltrated by a neoplasm arranged as sheets. The neoplastic cells exhibit moderate nuclear pleomorphism have vesicular nuclei conspicuous nucle…
707	MR160008138	H16-6403SPECIMEN :Right Breast Lump, Core Biopsy.GROSS FINDINGS :Received 4 grey white to grey brown linear cores measuring 0.8 to 1cm. Entire tissue processed.IMPRESSION :Right Breast Lump, Core Biopsy :Invasive Ductal Carcinoma, Grade 2- Modified Bloom Richardson score is 6(3+2+1).
708	MR160008163	CLINICAL DETAILS:Mass in right breast / Carcinoma breast.SPECIMEN:Biopsy from right breast mass.GROSS FINDINGS:Received 3 greywhite linear cores measuring 0.4 to 1.5 cm. Entire tissue processed.MICROSCOPIC FINDINGS:Section sows tumor arranged in cord and trabecular pattern. Individual cells have hyperchromatic nuclei and moderate amount of cytoplasm. Adjacent stroma showing lymphocytic infiltrate…
709	MR160008168	CLINICAL DIAGNOSIS: Left breast lung- ? Carcinoma.SITE: Trucut biopsy from left breast lump.Received multiple greywhite to greyblack linear cores measuring 0.6 to 1.2 cm.MICROSCOPIC FINDINGS:Section shows cores of tissue infiltrated by tumor cells in cords, nests and sheets.Individual cells have hyperchromatic nuclei and moderate amount of cytoplasm.IMPRESSION:Left Breast Lump, Core Biopsy :INVAS…
710	MR160008179	CLINICAL DETAILS:Mass in left breast / Carcinoma breast.SPECIMEN:Biopsy from left breast mass.GROSS FINDINGS:Received 4 greywhite linear cores measuring 1 to 1.5 cm. Entire tissue processed.MICROSCOPIC FINDINGS:Section shows linear cores of breast with tumor arranged in glands, nest and cords. The cells have moderate amount of cytoplasm with hyperchromatic nuclei.IMPRESSION :Left breast, Core bio…
711	MR160008192	CLINICAL DETAILS :Mass in right breast/ Carcinoma breast.SPECIMEN :Biopsy from right breast mass.GROSS FINDINGS :Received 3 greywhite to greybrown linear cores measuring 1.2to 1.5cm. Entire tissue processed.MICROSCOPIC FINDINGS :Section shows tumor arranged in trabecular and cords. Individual cells moderate cytoplasm with hyperchromatic nuclei. Foci of lymphocyte infiltrate is seen.IMPRESSION :Ri…
712	MR160008196	CLINICAL HISTORY :Right breast lump - ? carcinoma.SPECIMEN:Biopsy from right breast.GROSS FINDINGS:Received 4 grey white to grey brown linear cores measuring 0.9 to 1cm.Entire tissue processed.IMPRESSION:Infiltrating ductal carcinoma, biopsy from right breast.Modified BR score is 7/9, grade II.Tubule formationáááááááááááá : 3Nuclear pleomorphismááá : 2Mitotic figuresáááááááááááááááá : 2áááááááááá…
714	MR160008201	CLINICAL DETAILS:Mass in right breast/ Carcinoma breast.SPECIMEN:Biopsy from right breast mass.GROSS FINDINGS:Received 3 greywhite linear cores measuring 1 to 1.4 cm. Entire tissue processed.IMPRESSION:Right Breast mass, Core biopsy :Invasive ductal carcinoma, Grade 2. - Modified Bloom Richardson score is 6 (3+2+1).
715	MR160008240	H16-6519SPECIMEN:Left breast mass, core biopsy.GROSS FINDINGS:Received 7 grey white to grey brown liner cores measuring 0.3 to 0.8cm.Entire tissue processed.IMPRESSION:Left breast mass, core biopsy :Invasive ductal carcinoma, grade 2. - Modified Bloom Richardson score is 6(3+2+1).
716	MR160008247	CLINICAL HISTORY :Left breast mass - ? carcinoma.SPECIMEN:Biopsy from left breast.GROSS FINDINGS:Received 2 grey white linear cores measuring 1.2 to 1.5cm.Entire tissue processed.MICROSCOPIC FINDINGS:Linear cores of breast parenchyma infiltrated by a neoplasm arranged as clusters, islands, cords and tubules. The neoplastic cells exhibit moderate nuclear pleomorphism have vesicular nuclei, conspic…
717	MR160008255	CLINICAL DETAILS:Mass in right breast / Carcinoma breast.SPECIMEN:Biopsy from right breast mass.GROSS FINDINGS:Received 4 greywhite to greybrown linear cores measuring 1 to 1.4cm. Entire tissue processed.MICROSCOPIC FINDINGS:Section shows tumor cells in diffuse sheets and nests. Individual cells have hyperchromatic nuclei and moderate amount of cytoplasm.IMPRESSION:Right breast, Core biopsy :Inva…
718	MR160008257	CLINICAL HISTORY:Case of carcinoma breast.SPECIMEN:A) Right Modified Radical Mastectomy.B) Right level III axillary nodes.C) Right interpectoral tissueGROSS FINDINGS:A) Received in : Formalin Procedure : Modified Radical Mastectomy Laterality : Right Total dimensions : Medial to lateral -20cm Superficial to Deep - 7cm Superior to Inferior -19cmSkin ellipse : 14.5x10cm Nipple and areola : unremark…
719	MR160008259	CLINICAL HISTORY :Mass in right breast - carcinoma breast.SPECIMEN:Biopsy from right breast.GROSS FINDINGS:Received 2 grey white tiny linear cores measuring 0.3 to 0.4cm.Entire tissue processed.MICROSCOPIC FINDINGS:Linear cores of breast parenchyma infiltrated by a neoplasm arranged as clusters, tubules and islands. The neoplastic cells exhibit moderate nuclear pleomorphism have vesicular nuclei …
720	MR160008262	CLINICAL HISTORY :Left breast mass.SPECIMEN:Biopsy from left breast.GROSS FINDINGS:Received six grey white to grey brown linear cores measuring 0.8 to 1cm.Entire tissue processed.MICROSCOPIC FINDINGS:Linear cores of breast parenchyma infiltrated by a neoplasm arranged as cords tubules and clusters.The neoplastic cells have vesicular nuclei conspicuous nucleoli and moderate cytoplasm. The interven…
722	MR160008277	CLINICAL HISTORY :Patient presented with ulcerated growth over left breast 3months.áSPECIMEN:Biopsy from ulcer over left breast.GROSS FINDINGS:Received 2 grey white soft tissue bits large measuring 1.4x1x0.9cm.Smaller measuring 0.8x0.8x0.6cm. Entire tissue processed.MICROSCOPIC FINDINGS:Section shows skin with underlying neoplasm arranged as clusters and trabeculae. The neoplastic cells exhibit m…
723	MR160008282	H16-6621SPECIMEN:Left breast, biopsy.GROSS FINDINGS:Received 3 grey white linear cores measuring 1 to 2cm.Entire tissue processed.MICROSCOPIC FINDINGS:Section shows breast parenchyma infiltrated by a lesion arranged in nests, cords and trabeculae comprising of atypical cells with pleomorphic hyperchromatic nuclei, inconspicuous nucleoli and scanty eosinophilic cytoplasm with irregular border. Mit…
724	MR160008288	CLINICAL HISTORY :Right axillary node - metastatic.SPECIMEN:Biopsy from right axillary node.GROSS FINDINGS:Received 4 grey white linear cores measuring 1 to 1.3cm.Entire tissue processed.MICROSCOPIC FINDINGS:Linear cores of lymphoid tissue infiltrated by dyscohesive nest, cords, islands of polygonal to oval cells harboring pleomorphic hyperchromatic nuclei and abundant eosinophilic cytoplasm amid…
725	MR160008290	H16-6476SPECIMEN:Left breast mass, core biopsy.GROSS FINDINGS:Received three grey white linear cores measuring 0.7 to 1cm.Entire tissue processed.MICROSCOPIC FINDINGS:Section shows cores of tissue infiltrated by tumor cells in nests and cords. Individual cells have hyperchromatic nuclei and moderate amount of cytoplasm.IMPRESSION:Left breast mass, Core biopsy :Invasive ductal carcinoma, Grade 2.-…
726	MR160008291	CLINICAL HISTORY :Lump left breast 3 months.SPECIMEN :Left breast, Left Modified Radical Mastectomy.GROSS FINDINGS:Received inááá ááá ááá áá á á á á á á : Formalin.Procedureááá ááá ááá áá á á á á á áá : Modified Radical Mastectomy.Lateralityááá ááá ááá ááááááááááááááááá :áá Left Total dimensionsááá ááá áá á á áá : Medial to lateraláááá : 17cm.ááááááááááááááááááááááááááááááááááááááááááááá Superfic…
727	MR160008304	CLINICAL HISTORY :Mass in right breast - carcinoma breast.SPECIMEN:Biopsy from right breast.GROSS FINDINGS:Received multiple grey white to grey brown linear cores measures 1.2 to 1.5cm. Entire tissue is processed.MICROSCOPIC FINDINGS:Linear cores from breast shows tumor arranged in cords, sheets and focally tubules. The cells have moderate amounts of eosinophilic cytoplasm with round to oval hype…
728	MR160008309	CLINICAL HISTORY :Mass in right breast - carcinoma breast.SPECIMEN:Biopsy from right breast.GROSS FINDINGS:Received three grey white to grey brown linear cores measuring 1 to 1.2cm.Entire tissue processed.MICROSCOPIC FINDINGS:Linear cores of breast parenchyma infiltrated by a neoplasm arranged as islands and nests. The neoplastic cells have hyperchromatic nuclei and moderate cytoplasm.Areas of ne…
729	MR160008322	CLINICAL DETAILS:Complaint ofá Carcinoma right breast.SPECIMEN:A) Right Modified Radical Mastectomy specimenB) Right revised base(muscle).GROSS FINDINGS:Received inááá ááá ááá áá á á á á á á : Formalin.Procedureááá ááá ááá áá á á á á á áá : MRM.Lateralityááá ááá ááá ááááááááááááááááá : Right. á Total dimensionsááá ááá áá á á áá : Medial to lateralá : 12.8cm.ááááááááááááááááááááááááááááááááááááááá…
730	MR160008332	CLINICAL HISTORY :Right breast lump - ? carcinoma.SPECIMEN:Biopsy from right breast lump.GROSS FINDINGS:Received 5 grey white to grey brown linear cores measuring 0.6 to 1cm.Entire tissue processed.MICROSCOPIC FINDINGS:Linear cores of breast tissue showing focus of usual ductal hyperplasia and multiple foci harboring lymphoplasmacytic inflammatory cell infiltrate.IMPRESSION:No definite evidence o…
731	MR160008355	CLINICAL HISTORY:Complaint of left breast carcinoma.SPECIMEN:Left Modified Radical Mastectomy.GROSS FINDINGS:Received in : FormalinProcedure : Modified Radical Mastectomy Laterality : LeftTotal dimensions : Medial - lateral -16cm Superficial - Deep - 4cm Superior - Inferior -15cmSkin ellipse : 13x7.5cm Nipple and areola : unremarkable, skin above nipple and areola shows linear scar measures 2cmTu…
732	MR160008360	CLINICAL HISTORY :Mass in left breast - carcinoma breast.SPECIMEN:Biopsy from left breast.GROSS FINDINGS:Received 3 grey white linear cores measuring 1 to 1.5cm.Entire tissue processed.MICROSCOPIC FINDINGS:Linear cores of breast parenchyma infiltrated by a neoplasm arranged as islands and nests. The neoplastic cells have moderate cytoplasm and exhibit moderate nuclear pleomorphism mitosis are dis…
733	MR160008378	CLINICAL HISTORY : Right breast lumpá SPECIMEN :Received 4 grey white to grey brown linear cores measuring 0.6to 1cm.Entire tissue processed.MICROSCOPIC FINDINGS :Linear cores of breast tissue infiltrated by a neoplasm arranged as clusters and tubules. The lesional cells have hyperchromatic nuclei and moderate cytoplasm. Lymphovascular emboli seen.The intervening stroma is fibrous.IMPRESSION :Inf…
734	MR160008379	H16-6724SPECIMEN:Biopsy from left breast.GROSS FINDINGS:Received 6 grey white linear cores measuring 0.7 to 1cm.Entire tissue processed.MICROSCOPIC FINDINGS:Section shows linear cores of breast parenchyma harboring a neoplastic lesion arranged as tubules, nests and cords. The cells have hyperchromatic round to oval nuclei, moderate to marked pleomorphism and moderate cytoplasm. Mitotic figures di…
735	MR160008383	H16-6528SPECIMEN:Left breast, Core biopsy.GROSS FINDINGS:Received 4 grey white to grey brown linear cores measuring 1.2 to 1.5 cm.Entire tissue processed.MICROSCOPIC FINDINGS:Section shows cores of breast tissue infiltrated by tumor cells in diffuse sheets and nests. Individual cells have hyperchromatic nuclei and moderate amount of cytoplasm. Dense lymphoplasmacytic infiltrate around the tumor c…
736	MR160008407	CLINICAL HISTORY:Mass in left breast - ? carcinoma breast.SPECIMEN:Biopsy from left breast mass.GROSS FINDINGS:Received multiple grey white to grey brown linear cores measures 1 to 1.2cm. Entire tissue is processed.MICROSCOPIC FINDINGS:Linear cores of fibrocollagenous tissue harboring cellular lesion arranged as cords and sheets. The cells have irregular hyperchromatic nuclei, inconspicuous nucle…
737	MR160008409	H16-6565SPECIMEN:Biopsy from left breast.GROSS FINDINGS:Received 4 grey white to grey brown linear cores measuring 1.2 to 1.4cm.Entire tissue processed.MICROSCOPIC FINDINGS:Section shows fragments of breast tissue showing nests of dysplastic cells showing moderate pleomorphism hyperchromatic nuclei with prominent nucleoli. Few cells show vacuolated cytoplasm. Few bizarre giant cells are seen. Aga…
739	MR160008428	H16-6530SPECIMEN:Left breast mass, core biopsy.GROSS FINDINGS:Received 4 grey white to grey brown linear cores measuring 0.6 to 0.8cm. Entire tissue processed.MICROSCOPIC FINDINGS:Section shows cores of breast tissue infiltrated by tumor cells in nests, cords and tubules. Individual cells have hyperchromatic nuclei and moderate amount of cytoplasm.IMPRESSION:Left breast mass, core biopsy :Invasiv…
740	MR160008431	CLINICAL HISTORY:Complaint of left carcinoma breast.SPECIMEN:A) Breast lumpectomy - wide excision.B) Revised superior margin.C) Revised deep margin.D) Axillary lymph nodes.GROSS FINDINGS:A) Received lumpectomy specimen measures 7x6x3cm.Overlying skin ellipse measures 5x2.5cm with scar measures 3.8cm. Cut surface shows grey white tumor measures 1.2x0.8x0.6cm. Located at the following distances fro…
741	MR160008435	CLINICAL HISTORY :Small retroareolar left breast lesion - ? carcinoma.SPECIMEN :Biopsy from left breast.GROSS FINDINGS :Received 6 linear cores measuring 0.7 to 1cm.Entire tissue processed.MICROSCOPIC FINDINGS :Linear cores of breast parenchyma harboring occasional invasive cell clusters exhibiting moderate nuclear pleomorphism hyperchromatic nuclei and moderate cytoplasm. Foci of solid high grad…
742	MR160008436	CLINICAL HISTORY :Mass in right breast - carcinoma breast.SPECIMEN :Biopsy from right breast.GROSS FINDINGS :Received 3 grey white to grey brown linear cores measuring 1 to 1.5cm.Entire tissue processed.MICROSCOPIC FINDINGS :Linear cores of breast tissue with a neoplasm arranged as islands and sheets. The neoplastic cells exhibit moderate nuclear pleomorphism, have vesicular nuclei conspicuous nu…
744	MR160008489	H16-6691SPECIMEN:Left Breast Lump, Core Biopsy.GROSS FINDINGS:Received five grey white linear cores measuring 0.5 to 1cm.Entire tissue processed.IMPRESSION:Left Breast Lump, Core Biopsy :Invasive Ductal Carcinoma, Grade 2.- Modified Bloom Richardson score is 6(3+2+1).
745	MR160008495	CLINICAL HISTORY :Left breast lump - ? carcinoma.SPECIMEN :Biopsy from left breast.GROSS FINDINGS :Received 4 grey white to grey brown linear cores measuring 1 to 1.5cm.Entire tissue processed.MICROSCOPIC FINDINGS :Linear cores of breast tissue harboring neoplasm arranged as tubules, cords and clusters. The neoplastic cells exhibit moderate nuclear pleomorphism have hyperchromatic nuclei and mode…
747	MR160008554	CLINICAL HISTORY :Left breast lump - ? carcinoma.SPECIMEN:Biopsy from left breast.GROSS FINDINGS:Received 4 grey white to grey brown linear cores measuring 0.4 to 1cm.Entire tissue processed.MICROSCOPIC FINDINGS:Linear cores of breast tissue infiltrated by a neoplasm arranged as clusters. The neoplastic cells exhibit moderate nuclear pleomorphism hyperchromasia and have moderate cytoplasm. The in…
748	MR160008559	CLINICAL HISTORY :Mass in left breast - carcinoma breast.SPECIMEN:Biopsy from left breast.GROSS FINDINGS:Received 4 grey white linear cores measuring 0.7 to 1.4cm.Entire tissue processed.MICROSCOPIC FINDINGS:Linear cores of breast tissue infiltrated by a neoplasia arranged as islands and nests. The neoplastic cells exhibit moderate nuclear pleomorphism have hyperchromatic to vesicular nuclei prom…
749	MR160008561	H16-6652SPECIMEN:Right Breast Mass, Core Biopsy.GROSS FINDINGS:Received 3 grey white to grey brown linear cores measuring 1 to 1.2cm.Entire tissue processed.MICROSCOPIC FINDINGS:Section shows cores of tissue infiltrated by tumor cells in tubules, nests and cords. Individual cells have hyperchromatic nuclei and moderate amount of cytoplasm.IMPRESSION:Right Breast Mass, Core Biopsy :Invasive Ductal…
750	MR160008566	CLINICAL HISTORY :Mass in right breast - carcinoma breast.SPECIMEN:Biopsy from right breast mass.GROSS FINDINGS:Received 3 grey white linear cores measuring 0.9 to 1.2cm.Entire tissue processed.MICROSCOPIC FINDINGS:Section shows linear cores of breast parenchyma harboring a neoplastic lesion arranged as tubules, nests and cords of pleomorphic cells with hyperchromatic pleomorphic nuclei, few with…
751	MR160008574	CLINICAL HISTORY :Mass in right breast - carcinoma breast.SPECIMEN:Biopsy from right breast.GROSS FINDINGS:Received grey white to grey brown linear cores measuring 1 to 1.2cm.Entire tissue processed.MICROSCOPIC FINDINGS:Linear cores of breast parenchyma infiltrated by a neoplasm arranged as islands, nests and sheets and cords. The neoplastic cells exhibit moderate nuclear pleomorphism, have hyper…
752	MR160008590	CLINICAL HISTORY :Mass in right breast - carcinoma breast.SPECIMEN:Biopsy from right breast lesion.GROSS FINDINGS:Received multiple grey white to grey brown linear cores measures 0.8 to 1cm. Entire tissue is processed.MICROSCOPIC FINDINGS:Linear cores of breast parenchyma exhibiting a neoplastic lesion arranged in nests and acinar configuration consisting of oval to polygonal cells harboring hype…
753	MR160008623	CLINICAL HISTORY :Mass in right breast - carcinoma breast.SPECIMEN:Right breast mass.GROSS FINDINGS:Received 4 grey white linear cores measuring 0.7 to 1cm.Entire tissue processed.MICROSCOPIC FINDINGS:Section shows linear cores of breast parenchyma harboring a neoplastic lesion arranged as tubules and cords of cells with round to oval hyperchromatic, pleomorphic nuclei and moderate cytoplasm. Mit…
754	MR160008624	H16-6650SPECIMEN:Left breast mass, core biopsy.GROSS FINDINGS:Received three grey white to grey brown linear cores measuring 1.2 to 1.5cm.Entire tissue processed.IMPRESSION:Left breast mass, Core biopsy :Invasive Ductal Carcinoma, Grade 2.- Modified Bloom Richardson score is 6(3+2+1).
755	MR160008637	H16-6939SPECIMEN:Right breast, core biopsy.GROSS FINDINGS:Received 4 grey white to grey brown linear cores measuring 0.8 to 1cm.Entire tissue processed.MICROSCOPIC FINDINGS:Section shows linear cores of breast tissue harboring a cellular lesion composed of cells arranged in cords and sheets. Cells are pleomorphic with round to oval hyperchromatic nuclei and moderate amount of eosinophilic cytopla…
756	MR160008671	H16-6681SPECIMEN:Right Breast, Core Biopsy.GROSS FINDINGS:Received 3 grey white to grey brown linear cores measuring 1.1 to 1.2cm.Entire tissue processed.MICROSCOPIC FINDINGS:Section shows cores of tissue infiltrated by tumor cells in nests and cords. Individual cells have hyperchromatic nuclei and moderate amount of cytoplasm.IMPRESSION:Right Breast, Core Biopsy :Invasive Ductal Carcinoma, Grade…
757	MR160008694	H16-6875SPECIMEN:Right Breast, Core Biopsy.GROSS FINDINGS:Received 3 grey white linear cores measuring 1 to 1.5 cm. Entire tissue processed.MICROSCOPIC FINDINGS:Section shows cores of tissue infiltrated by tumor cells in diffuse sheets, nests and cords. Individual cells have hyperchromatic nuclei and moderate amount of cytoplasm.IMPRESSION:Right Breast, Core Biopsy :Invasive Ductal Carcinoma, Gra…
759	MR160008732	H16-6718SPECIMEN:Left breast, biopsy.GROSS FINDINGS:Received 3 grey white to grey brown linear cores measuring 1 to 1.5cm.Entire tissue processed.MICROSCOPIC FINDINGS:Section shows cores of tissue infiltrated by tumors cells arranged in diffuse sheets, nests, cords and trabeculae comprising of round to oval pleomorphic hyperchromatic nuclei with moderate to abundant eosinophilic cytoplasm. Mitoti…
760	MR160008741	CLINICAL HISTORY :Mass in left breast - carcinoma breast.SPECIMEN:Biopsy from left breast.GROSS FINDINGS:Received 4 grey white linear cores measuring 1 to 1.2cm.Entire tissue processed.MICROSCOPIC FINDINGS:Linear cores of breast parenchyma infiltrated by a neoplasm arranged as islands, nests and clusters. The neoplastic cells exhibit moderate nuclear pleomorphism have vesicular nuclei conspicuous…
761	MR160008746	H16-6724SPECIMEN:Biopsy from Right breast.GROSS FINDINGS:Received 6 grey white linear cores measuring 0.6 to 1cm.Entire tissue processed.MICROSCOPIC FINDINGS:Section shows linear cores of breast parenchyma harboring a neoplastic lesion arranged as tubules, nests and cords. The cells have hyperchromatic,á pleomorphic nuclei with moderate cytoplasm. Mitotic figures discerned. Intervening stroma sho…
763	MR160008769	H16-6756SPECIMEN:Right Breast Mass, Core Biopsy.GROSS FINDINGS:Received five grey white linear cores measuring 1 to 1.2 cm.Entire tissue processed.MICROSCOPIC FINDINGS:Section shows cores of tissue infiltrated by tumor cells in nests and cords. Individual cells have hyperchromatic nuclei and moderate amount of cytoplasm.IMPRESSION:Right Breast Mass, Core Biopsy :Invasive Ductal Carcinoma, Grade 2…
764	MR160008797	CLINICAL HISTORY:Carcinoma left breast - post lumpectomy.SPECIMEN:Left modified radical mastectomy.GROSS FINDINGS:Received in : FormalinProcedure : Modified radical Mastectomy, post lumpectomy Laterality : Left Total dimensions : Medial - lateral -18cm Superficial - Deep - 5cm Superior - Inferior - 18cmSkin ellipse : 17x10cm Nipple and areola : unremarkableScar/ Surgical defect : linear measures …
765	MR160008798	H16-6754SPECIMEN:Biopsy from right breast.GROSS FINDINGS:Received five grey white to grey brown linear cores measuring 0.7 to 1cm.Entire tissue processed.MICROSCOPIC FINDINGS:Linear cores of cellular lesion arranged tubules and nested pattern with intervening areas of necrosis. The lesional cells have dark vesicular nucleus few showing conspicuous nucleolus and moderate amount of cytoplasm. Ducta…
766	MR160008807	H16-6771SPECIMEN:Right breast lump.GROSS FINDINGS:Received 4 grey white linear cores measuring 0.8 to 1.2cm.Entire tissue processed.MICROSCOPIC FINDINGS:Linear cores of parenchyma harboring cellular lesion arranged as nests cords sheets and dictular pattern. The cells have irregular hyperchromatic nucleus inconspicuous nucleolus and moderate amount of cytoplasm brisk infiltrate seen. Ductal carci…
767	MR160008833	H16-6797SPECIMEN:Biopsy from left breast.GROSS FINDINGS:Received 4 grey white to grey brown linear cores measuring 1 to 1.5cm.Entire tissue processed.MICROSCOPIC FINDINGS:Linear cores of breast parenchyma harboring cellular lesion arranged as nests, sheets and ducutlar proliferation. The cells have irregular hyperchromatic nucleus, inconspicuous nucleolus and moderate amount of cytoplasm. Nuclear…
768	MR160008835	H16-6803SPECIMEN:Biopsy from left breast lump.GROSS FINDINGS:Received 4 grey white to grey brown linear cores measuring 1 to 1.2cm.Entire tissue processed.MICROSCOPIC FINDINGS:Linear cores of cellular lesion arranged as nests, tubules and sheets. The cells have irregular hyerchromatic nucleus inconspicuous and moderate amount of cytoplasm. Mitotic figures are discerned.IMPRESSION:Invasive ductal …
769	MR160008840	H16-6799SPECIMEN:Biopsy from left breast lump.GROSS FINDINGS:Received 3 grey white to grey brown linear cores measuring 0.8 to 1.2cm.Entire tissue processed.MICROSCOPIC FINDINGS:Linear cores of cellular lesion arranged as nests, cords and sheets. The cells have irregular hyperchromatic nucleus inconspicuous nucleolus and scanty to moderate cytoplasm. lots of crush artifacts noted.IMPRESSION:Invas…
770	MR160008844	H16-6822SPECIMEN:Right breast, biopsy.GROSS FINDINGS:Received 4 grey white to grey brown linear cores measuring 0.6 to 0.8 cm.Entire tissue processed.MICROSCOPIC FINDINGS:Linear cores from breast tissue shows extensive pools of mucin with floating tumor cells arranged in glandular and cribriform pattern. The tumor cells are having moderate to abundant cytoplasm and hyperchromatic nuclei.IMPRESSIO…
771	MR160008856	H16-6801SPECIMEN:Biopsy from left breast lump.GROSS FINDINGS:Received 3 grey white to grey brown linear cores measuring 1 to 1.5cm.Entire tissue processed.MICROSCOPIC FINDINGS:Linear cores of breast parenchyma harboring cellular lesion arranged as tubular, nests and cribriform pattern. The cells have hyperchromatic nucleus inconspicuous nucleolus and scanty to moderate cytoplasm. Tubular spaces s…
772	MR160008857	H16-6805SPECIMEN:Right breast lump, biopsy.GROSS FINDINGS:Received 3 grey white linear core measuring 1 to 1.5cm.Entire tissue processed.MICROSCOPIC FINDINGS:Section shows breast parenchyma infiltrated by a lesion arranged in cords nests and trabeculae. Individual cells are mild to moderately pleomorphic with round t oval hyperchromatic nuclei inconspicuous cytoplasm. Mitotic figures discerned (6…
773	MR160008860	H16-6864SPECIMEN:Biopsy from left breast lesion.GROSS FINDINGS:Received 5 greywhite linear cores measuring 0.8 to 1cm. Entire tissue processed.MICROSCOPIC FINDINGS:Section show linear cores of breast tissue with lesion arranged in sheets. Cells have pleomorphic round to oval hyperchromatic nuclei, inconspicious nucleoli and moderate amount of cytoplasm. Stroma is fibrous with bland stromal cells …
774	MR160008863	H16-6826SPECIMEN:Right breast, biopsy.GROSS FINDINGS:Received 3 grey white to grey yellow linear cores measuring 1 to 1.2 cm.Entire tissue processed.MICROSCOPIC FINDINGS:Section shows tumor arranged in glands, trabeculae and in cords. Individual cells have moderate amount of cytoplasm with hyperchromatic nuclei. Stroma showing lymphocytic infiltrate. Ductal carcinoma in situ is seen with cribrifo…
775	MR160008865	H16-6824SPECIMEN:Right breast, biopsy.GROSS FINDINGS:Received 3 grey white to grey brown linear cores measuring 1 to 1.2cm.Entire tissue processed.MICROSCOPIC FINDINGS:Section shows tumor arranged in glands cords and in nests. The tumor cells have moderate to abundant cytoplasm with vesicular nuclei and prominent nucleoli. Intervening stroma showing lymphocytic infiltrate. IMPRESSION:Right breast…
776	MR160008873	CLINICAL HISTORY : Mass in left breast - ? Carcinoma breastSPECIMEN: Biopsy from left breast.GROSS FINDINGS:Received 5á fragments ofá grey white to grey brown linear cores measuring 0.3 to 0.5 cm.Entire tissue processed.IMPRESSION:Invasive ductal carcinoma, Biopsy left breast:Grade 2(7/9)Tubule formationááááááá - 3Nuclear pleomorphism - 2Mitotic figuresááááááááááááá - 2ááááááááááááááááááááááááááá…
777	MR160008878	H16-6830SPECIMEN:A) Right breast, biopsy.B) Left breast, biopsy.GROSS FINDINGS:A) Received 4 grey white to grey brown linear cores measuring 1 to 1.4cm.Entire tissue processed.B) Received 6 tiny grey white to grey brown linear cores measuring 0.3 to 0.5cm.Entire tissue processed.MICROSCOPIC FINDINGS:A) Section from right breast shows tumor cells arranged in nest and cords. Individual tumour cells…
778	MR160008890	H16-6828SPECIMEN:Biopsy from left breast.GROSS FINDINGS:Received 4 grey white linear cores measuring 0.8 to 1cm.Entire tissue processed.MICROSCOPIC FINDINGS:Section shows linear cores of breast parenchyma harboring a neoplastic lesion arranged as sheets, cords and tubules. The cells have round to oval hyperchromatic, pleomorphic nuclei with moderate cytoplasm. Mitotic figures discerned. Areas of …
779	MR160008891	CLINICAL HISTORY :Left breast lump - ? carcinoma.SPECIMEN:Biopsy from left breast.GROSS FINDINGS:Received 5 grey white to grey brown linear cores measuring 0.5 to 0.8cm.Entire tissue processed.MICROSCOPIC FINDINGS:Linear cores of breast parenchyma infiltrated by a neoplasm arranged as sheets, nests and tubulkes. The neoplastic cells exhibit moderate nuclear pleomorphism have vesicular nuclei cons…
780	MR160008893	CLINICAL DETAILS:Mass in right breast / Carcinoma breast.SPECIMEN:Biopsy from right breast mass.GROSS FINDINGS:Received 4 greywhite to grey brown linear cores measuring 0.6 to 1cm. Entire tissue processed.MICROSCOPIC FINDINGS:Section shows cores of breast tissue infiltrated by tumor cells in sheets, nests and cords. Individual cells have hyperchromatic nuclei and moderate amount of cytoplasm.IMPR…
782	MR160008916	CLINICAL HISTORY :Right breast lump - ? carcinoma.SPECIMEN:Biopsy from right breast.GROSS FINDINGS:Received 4 grey white to grey brown linear cores measuring 1 to 1.5cm.Entire tissue processed.MICROSCOPIC FINDINGS:Linear cores of breast parenchyma infiltrated by a neoplasm arranged as cords and trabeculae. The neoplastic cells exhibit moderate nuclear pleomorphism have relatively eccentrically pl…
783	MR160008923	H16-6866SPECIMEN:Right breast mass, core biopsy.GROSS FINDINGS:Received 4 grey white to grey yellow linear cores measuring 1.2 to 1.5cm.Entire tissue processed.MICROSCOPIC FINDINGS:Section show linear cores of breast paranchyma with infiltrating lesion arranged in cords, sheets. Individual cells have pleomorphic round to oval hyperchromatic nuclei and moderate amount of cytoplasm. Stroma is fibro…
784	MR160008928	CLINICAL DETAILS:Ulcerative mass in right breast- carcinoma breast.SPECIMEN:Biopsy from right breast lesion.GROSS FINDINGS:Received 4 greywhite to grey brown linear cores measuring 1 to 1.6cm. Entire tissue processed.MICROSCOPIC FINDINGS:Linear cores of breast tissue harboring a neoplastic lesion arranged in cords, nests, clusters. Cells have hyperchromatic nuclei and moderate amount of eosinophi…
785	MR160008933	CLINICAL DETAILS:Mass in right breast/ Carcinoma breast.SPECIMEN:Biopsy from right breast mass.GROSS FINDINGS:Received 6 greywhite to grey brown cores measuring 0.6 to 0.8cm. Entire tissue processed.IMPRESSION:Right breast mass, Core Biopsy :Suggestive of Invasive carcinoma with Lobular features, Grade 2. - Modified Bloom Richarson score is 6 (3+2+1).
786	MR160008938	CLINICAL DETAILS:Mass in left breast/ carcinoma breast.SPECIMEN:Biopsy from left breast mass.GROSS FINDINGS:Received 3 greywhite to grey brown linear cores measuring 1 to 1.2cm. Entire tissue processed.MICROSCOPIC FINDINGS:Section shows cores of tissue infiltrated by tumor cells in diffuse sheets, nests and cords. Individual cells have hyperchromatic nuclei and moderate amount of cytoplasm.IMPRES…
787	MR160008964	CLINICAL DETAILS:Left breast lump/ ? Carcinoma.SPECIMEN:Biopsy from left breast lump.GROSS FINDINGS:Received 4 greywhite to grey brown cores measuring 0.8 to 1cm. Entire tissue processed.MICROSCOPIC FINDINGS:Section shows tumor cells in nests. Individual cells have hyperchromatic nuclei and moderate amount of cytoplasm.IMPRESSION:Left breast, core biopsy:Invasive ductal carcinoma, grade 2.- Modif…
788	MR160008968	CLINICAL HISTORY:Carcinoma left breast(previous lumpectomy margins status unknown)SPECIMEN:Left modified radical mastectomy.GROSS FINDINGS:Received in : FormalinProcedure : Modified radical Mastectomy( post lumpectomy ) Laterality : Left Total dimensions : Medial - lateral - 12.5cm Superficial - Deep - 3cm Superior - Inferior - 12cmSkin ellipse : 12x6cm Nipple and areola : unremarkableSurgical de…
789	MR160008969	CLINICAL HISTORY :Left breast lump/ ? Carcinoma.SPECIMEN:Biopsy from left breast lump.GROSS FINDINGS:Received 6 greywhite to greyyellow linear cores measuring 0.6 to 0.8cm. Entire tissue processed.MICROSCOPIC FINDINGS:Linear cores of breast parenchyma harboring cellular lesion arranged as nests and sheets. The cells have irregular hyperchromatic nucleus, inconspicious nucleoli and moderate amount…
790	MR160008976	CLINICAL HISTORY :Mass in left breast - carcinoma breast.SPECIMEN:Biopsy from left breast.GROSS FINDINGS:Received 4 grey white to grey brown linear cores measuring 1 to 1.2cm.Entire tissue processed.MICROSCOPIC FINDINGS:Linear cores of breast tissueá infiltrated by a neoplasm arranged as islands and sheets. The neoplastic cells exhibit moderate nuclear pleomorphism have vesicular nuclei, conspicu…
791	MR160009003	CLINICAL HISTORY:Known case of carcinoma L.B Post MRM (2years).SPECIMEN:Liver biopsy.GROSS FINDINGS:Received multiple grey white fragmented measures 0.2 to 0.4cm. Entire tissue processed.MICROSCOPIC FINDINGS:Section shows fibrocollagenous stroma shows an infiltration lesion arranged in sheets and nests. The cells are round to oval hyperchromatic nuclei, abundant eosinophilic cytoplasm. Atypical m…
792	MR160009008	CLINICAL HISTORY:? Carcinoma breast right.SPECIMEN:A) Wide excision- lumpectomyB) Sentinel lymph nodes.GROSS FINDINGS:A) Received lumpectomy specimen measures 8x9x2.5cm. cut surface shows well circumscribed grey white tumor measures 1.8x1.5x1.5cm. Located at the following distances from the respective margins:-Superior marginá - 3cmInferior marginááá - 4.5cmMedial margináááá - 2.5cmLateral margin…
793	MR160009026	CLINICAL HISTORY:Carcinoma left breast post CT.SPECIMEN:A) Wide local excision of left breast lump.B) Revised inferior marginC) Left axillary dissection.GROSS FINDINGS:A) Received lumpectomy specimen measures 5.2x4x3.5cm. Skin ellipse measures 2.5x0.5cm. Cut surface shows illdefined grey white mucinous tumor measures 1.3x2.2x1.5cm. Located at the following distances from the respective margins:-S…
794	MR160009028	CLINICAL HISTORY :Mass in left breast - carcinoma breast.SPECIMEN:Biopsy from left breast.GROSS FINDINGS:Received 4 grey white linear cores measuring 1 to 1.2cm.Entire tissue processed.MICROSCOPIC FINDINGS:Section shows breast parenchyma harboring a lesion arranged in cords, nests and trabeculae showing round to oval cells with pleomorphic hyperchromatic nuclei and moderate amount of eosinophilic…
795	MR160009040	H16-6905SPECIMEN:Left breast, biopsy.GROSS FINDINGS:Received 3 grey white to grey brown linear cores measuring 0.8 to 1cm.Entire tissue processed.MICROSCOPIC FINDINGS:Section shows linear cores with tumor arranged in glands, nests and trabeculae. The cells have abundant cytoplasm and hyperchromatic nuclei. Necrosis is seen with stroma showing lymphocytic infiltrate.IMPRESSION:Left breast, Core Bi…
796	MR160009052	CLINICAL HISTORY :Known case of carcinoma breast.SPECIMEN:Biopsy from Left supraclaviculará node.GROSS FINDINGS:Received 4 grey whiteá linear cores measures 0.4 to 0.5cm. Entire tissue processed.MICROSCOPIC FINDINGS:Section shows fragments of fibrocollagenous tissue infiltratied by neoplastic cells arranged in sheets and abortiveá tubules with focal areas of necrosis. The tumor cells round to irr…
797	MR160009054	H16-6909SPECIMEN:Right breast, biopsy.GROSS FINDINGS:Received 3 grey white to grey brown linear cores measuring 1 to 1.5cm.Entire tissue processed.MICROSCOPIC FINDINGS:Linear cores shows tumor arranged in sheets, glands and trabeculae. Individual cells have moderate to abundant cytoplasm with hyperchromatic nuclei. Areas of necrosis and lymphocytic infiltrate is seen.IMPRESSION:Right breast, Core…
798	MR160009069	CLINICAL HISTORY :Left breast lump - ? carcinoma.SPECIMEN:Biopsy from left breast.GROSS FINDINGS:Received 4 grey white to grey brown linear cores measuring 0.8 to 1cm.Entire tissue processed.MICROSCOPIC FINDINGS:Linear cores of breast parenchyma infiltrated by a neoplasm arranged as sheets and islands. The neoplastic cells exhibit moderate nuclear pleomorphism, have hyperchromatic to vesicular nu…
799	MR160009083	H16-6937SPECIMEN:Left breast, core biopsy.GROSS FINDINGS:Received 3 grey white to grey brown linear cores measuring 1 to 1.2cm.Entire tissue processed.MICROSCOPIC FINDINGS:Section show linear cores of breast tissue harboring a cellular lesion composed of cells arranged in sheets and cords. Cells are pleomorphic with round to oval hyperchromatic nuclei and moderate amount of eosinophilic cytoplasm…
800	MR160009085	H16-6916SPECIMEN:Left breast, biopsy.GROSS FINDINGS:Received 3 grey white to grey brown linear cores measuring 1 to 1.5 cm.Entire tissue processed.MICROSCOPIC FINDINGS:Linear cores shows tumor arranged in glands and cords. Individual cells have moderate cytoplasm and hyperchromatic nuclei. Adjacent stroma shows focal lymphocytic infiltrate. IMPRESSION:Left breast, Core Biopsy :Invasive Ductal Car…
801	MR160009097	CLINICAL HISTORY :Mass in left breast - ? carcinoma breast.SPECIMEN:Biopsy from left breast.GROSS FINDINGS:Received 4 grey white to grey brown linear cores measuring 1 to 1.4cm.Entire tissue processed.IMPRESSION:Infiltrating ductal carcinoma, biopsy from left breast.Modified BR score is 7/9, grade 2.Tubule formationááááááááááááááá : 3Nuclear pleomorphismáááááá : 2Mitotic figuresáááááááááááááááááá…
802	MR160009101	CLINICAL HISTORY:Carcinoma right breast-post NACTSPECIMEN:Right modified radical mastectomyGROSS FINDINGS;Received inááá ááá ááá áá á á á á á á : Formalin Procedureááá ááá ááá áá á á á á á áá : Mastectomy post NACT Lateralityááá ááá ááá ááááááááááááááááá : Rightá á Total dimensionsááá ááá áá á á áá : Medialá - lateralááá - 25cmááááááááááááááááááááááááááááááááááááááááááá Superficialá - Deep - 4cm …
803	MR160009111	CLINICAL HISTORY :Mass in left breast - carcinoma breast.SPECIMEN:Biopsy from left breast mass.GROSS FINDINGS:Received multiple grey white to grey brown linear cores measures 1.2 to 1.5cm. Entire tissue is processed,MICROSCOPIC FINDINGS:Linear cores of tissue exhibiting cellular proliferation of large round to oval cells with eccentrically placed hyperchromatic nuclei and abundant pale eosinophil…
804	MR160009114	CLINICAL HISTORY:Case of left carcinoma breast.SPECIMEN:Left Modified Radical mastectomy.GROSS FINDINGS:Received inááá ááá ááá áá á á á á á á : FormalinProcedureááá ááá ááá áá á á á á á áá : Modified Radical Mastectomyá áááááááááááááááááááááááááááááááááááááááááááá ááá á Lateralityááá ááá ááá ááááááááááááááááá :á Leftá Total dimensionsááá ááá áá á á áá : Medial - lateral á -20cm áááááááááááááááááá…
805	MR160009115	CLINICAL HISTORY :Case of lump in left breastSuggestive of carcinoma left breast.SPECIMEN:Biopsy from left breast mass.GROSS FINDINGS:Received 3 grey white to grey brown linear cores measuring 0.8 to 1.2 cm. Entire tissue is processed.MICROSCOPIC FINDINGS:Sections show multiple linear cores of breast parenchyma demonstrating neoplastic lesion arranged in nests, sheets and tubules. Tumor cells exh…
806	MR160009139	CLINICAL DETAILS:C/o lump in right breast/ ? Carcinoma right breast.SPECIMEN:Biopsy from right breast mass.GROSS FINDINGS:Received 5 greywhite to greybrown linear cores measuring 0.4 to 0.6 cm. Entire tissue processed.MICROSCOPIC FINDINGS:Section shows cores of fibrofatty tissue with a neoplastic lesion in diffuse sheets. Cells exhibit moderate nuclear pleomorphism, vesicular nuclei, prominent nu…
807	MR160009158	CLINICAL DETAILS:C/o lump in left breast.SPECIMEN:Biopsy from left breast mass.GROSS FINDINGS:Received 3 greywhite linear cores measuring 0.8 to 1.2cm. Entire tissue processed.MICROSCOPIC FINDINGS:Section shows cores of breast parenchyma with a lesion arranged in cords, tubules and diffuse sheets. Cells exhibit moderate nuclear pleomorphism with high N:C ratio vesicular nuclei and prominent nucle…
808	MR160009171	CLINICAL HISTORY :Mass in left breast - ? carcinoma breast.SPECIMEN:Biopsy from left breast.GROSS FINDINGS:Received four grey white to grey brown linear cores measuring 1 to 1.2cm.Entire tissue processed.IMPRESSION:Infiltrating ductal carcinoma, biopsy from left breast.Modified BR score is 7/9, grade 2.Tubule formationááááááááááááá : 3Nuclear pleomorphismáááá : 2Mitotic figuresááááááááááááááááá :…
809	MR160009181	CLINICAL HISTORY :Right breast mass - carcinoma breast.SPECIMEN:Right breast mass, biopsy.GROSS FINDINGS:Received 4 grey white to grey brown linear cores measuring 0.8 to 1cm.Entire tissue processedMICROSCOPIC FINDINGS:Section shows cores of breast tissue focally infiltrated by a lesion arranged in cords with pleomorphic hyperchromatic nuclei with irregular border, inconspicuous nucleoli and scan…
811	MR160009198	CLINICAL HISTORY:Case of right carcinoma breast(post lumpectomy)SPECIMEN:Right modified radical mastectomyGROSS FINDINGS:Received in : FormalinProcedure : Modified radical Mastectomy Laterality : Right Total dimensions : Medial - lateral - 16cm Superficial - Deep -3cm Superior - Inferior -15cmSkin ellipse : 10.5x7cm. Nipple and areola : unremarkableScar/ Surgical defect : present below nipple and…
812	MR160009202	CLINICAL HISTORY :Left lung mass.Carcinoma breast.SPECIMEN:Biopsy from left lung lesion.GROSS FINDINGS:Received multiple grey white to grey black linear cores measures 0.5 to 0.8cm. Entire tissue is processed.MICROSCOPIC FINDINGS:Fragmented linear cores of necrotic tissue demonstrating few tiny, small scattered islands of round to oval neoplastic cells with hyperchromatic nuclei and moderate amou…
813	MR160009204	CLINICAL HISTORY :Solid cystic left breast mass- ? carcinoma breast.SPECIMEN:Biopsy from left breast.GROSS FINDINGS:Received five grey white to grey brown linear cores measuring 0.4 to 0.8cm.Entire tissue processed.MICROSCOPIC FINDINGS:Linear cores of breast parenchyma harboring a neoplasm arranged along fibrovascular cores in papillary pattern and as islands. The neoplastic cells exhibit moderat…
814	MR160009217	H16-6977SPECIMEN:Left Breast Mass, Core Biopsy.GROSS FINDINGS:Received three grey white to grey brown linear cores measuring 1.0 to 1.5cm.Entire tissue processed.IMPRESSION:Left Breast Mass, Core Biopsy :Invasive Ductal Carcinoma, Grade 2.- Modified Bloom Richardson score is 6(3+2+1).
816	MR160009227	H16-6983SPECIMEN:Left Breast Mass, Core Biopsy.GROSS FINDINGS:Received three grey white to grey brown linear cores measuring 1.2 to 1.5cm.Entire tissue processed.MICROSCOPIC FINDINGS:Section shows cores of tissue infiltrated by tumor cells in nests and cords. Individual cells have hyperchromatic nuclei and moderate amount of cytoplasm.IMPRESSION:Left Breast Mass, Core biopsy :Invasive Ductal Carc…
817	MR160009244	H16-7002SPECIMEN:Right Breast Mass, Core Biopsy.GROSS FINDINGS:Received 4 grey white to grey brown linear cores measuring 1.2 to 1.4cm.Entire tissue processed.MICROSCOPIC FINDINGS:Section shows cores of tissue infiltrated by tumor cells in nests and cords. Individual cells have hyperchromatic nuclei and moderate amount of cytoplasm.IMPRESSION:Right Breast Mass, Core Biopsy :Invasive Ductal Carcin…
818	MR160009246	CLINICAL HISTORY :Mass in right breast - Carcinoma breast.SPECIMEN:Biopsy from right breast mass.GROSS FINDINGS:Received 3 grey white to grey brown linear cores measuring 1.2 to 1.8cm.Entire tissue is processed.IMPRESSION:Invasive ductal carcinoma, Biopsy right breast.Modified BR score is 4/9, Grade - 1Tubule formation á á á áá : 1Nuclear pleomorphismá : 2Mitotic figuresáááááááááááááá : 1áááááááá…
819	MR160009251	H16-6981SPECIMEN :Left Breast Mass, Biopsy.GROSS FINDINGS :Received four grey white to grey brown linear cores measuring 1 to 1.2cm.Entire tissue processed.MICROSCOPIC FINDINGS :Section shows cores of tissue infiltrated by tumor cells in nests and cords. Individual tumor cells have hyperchromatic nuclei and moderate amount of cytoplasm.IMPRESSION :Left Breast Mass, Biopsy :Invasive Ductal Carcino…
820	MR160009252	CLINICAL HISTORY :Lump in right breast - ? carcinoma right breast.SPECIMEN :Right Breast, Core Biopsy.GROSS FINDINGS :Received 3 grey white to grey brown linear cores measuring 0.6 to 1.5 cm.MICROSCOPIC FINDINGS :Linear cores of tissue from breast parenchyma shows a neoplastic lesion arranged in tubules, nests and cords. The individual cells show moderate nuclear pleomorphism with hyperchromatic …
821	MR160009276	CLINICAL DETAILS:Left breast carcinoma.SPECIMEN:A) Breast conservative surgery- Wide excision.B) Left axillary clearance.GROSS FINDINGS:A) Received fibrofatty tissue measuring 10x7x2cm.Largest lymph node measuring 1.5x1x0.5cm. Cut surface shows fatty infiltration.B) Received lumpectomy specimen measuring 8.5x6x3.5cm.Skin ellipse measures 5.7x1.3cm.Cut surface shows a greywhite to greybrown lesion…
822	MR160009303	CLINICAL HISTORY:Complaintá of lump in right breast .Suggestive of carcinoma right breast.SPECIMEN:Biopsy from right breast mass.GROSS FINDINGS:Receivedá 2 grey white linear cores measuring 0.7 to 0.9 cm.Entire tissue processed.MICROSCOPIC FINDINGS:Section shows cores of breast parenchyma harboring a lesion arranged in cords, nests, trabeculae comprising of pleomorphic cells with normal to oval h…
824	MR160009331	CLINICAL HISTORY :Consisting of lump in right breast mammogram and USG - suggestive of carcinoma right breastSPECIMEN:Biopsy From Right Breast Mass.GROSS FINDINGS:Received 5 grey white linear cores measuring 0.7 to 1 c.mEntire tissue processed.MICROSCOPIC FINDINGS:Section shows multiple linear cores of breast parenchyma demonstrating a neoplastic lesion arranged in tubules, cords and in sheets. T…
825	MR160009335	CLINICAL HISTORY:Complaint of lump in right breast - ? carcinoma right breast.SPECIMEN:Biopsy from right breast mass.GROSS FINDINGS:Received 5 grey white linear cores measuring 0.5 to 0.7 cm.Entire tissue processed.MICROSCOPIC FINDINGS:Section shows linear cores of breast tissue infiltared by a lesion arranged in tubules, nests, cords, trabeculae and sheets .Cells have round to oval moderately pl…
826	MR160009337	CLINICAL HISTORY:Case of right carcinoma breast.SPECIMEN:A) Right modified radical mastectomyB) Left breast 9 o' clock lump.GROSS FINDINGS:A) Received in : FormalinProcedure : Modified radical Mastectomy - post lumpectomy Laterality : right Total dimensions : Medial - lateral -14cm Superficial - Deep -4.5cm Superior - Inferior -7cmSkin ellipse : 11x7cm Nipple and areola : retracted and ulceratedS…
827	MR160009345	CLINICAL HISTORY :Case of right breast lump Mammogram and USG : Carcinoma right breast.SPECIMEN:USG guided trucut needle biopsy from right breast mass.GROSS FINDINGS:Received 3 greyyellow linear cores measuring 1 to 1.2cm. Entire tissue is processed. MICROSCOPIC FINDINGS:Sections show linear cores of breast parenchyma demonstrating a neoplastic lesion arranged in nests, sheets and tubules,. Indiv…
828	MR160009346	CLINICAL HISTORY:A),B) Case of lumps in both breasts.Mammogram - ? carcinoma both breasts.SPECIMEN:A) Biopsy from right breast mass.B) Biopsy from left breast mass.GROSS FINDINGS:A) Received multiple grey white to grey brown linear cores measures 0.7 to 1.2cm. Entire tissue is processed.B) Received multiple grey white linear cores measures 0.6 to 1.2cm. Entire tissue is processed.MICROSCOPIC FIND…
829	MR160009356	CLINICAL HISTORY :Mass in right breast - carcinoma breast.SPECIMEN:Biopsy from right breast mass.GROSS FINDINGS:Receive 4 grey white to grey brown linear cores measures 1 to 1.4 cm.Entire tissue processed.MICROSCOPIC FINDING:Section shows cores of breast tissue infiltrated by a lesion arranged in sheets comprising of atypical cells with round to oval pleomorphic hyperchromatic nuclei,inconspiciou…
830	MR160009358	CLINICAL HISTORY :Right breast mass - carcinoma breastSPECIMEN:Biopsy from right breast mass..GROSS FINDINGS:Receivedá 4 grey white linear cores measuring 0.7 to 1 cm.Entire tissue processed.MICROSCOPIC FINDINGS:Linear cores of breast parenchyma infiltrated by neoplasm arranged as cords and trabeculae. The neoplastic cells have hyperchromatic nuclei eccentrically placed and moderate cytoplasm. Th…
831	MR160009359	CLINICAL HISTORY :Carcinoma Left breast.SPECIMEN :Left Breast, Left Modified Radical Mastectomy.GROSS FINDINGS :Received in : Formalin.Procedure : Modified Radical MastectomyLaterality : LeftTotal dimensions : Medial to lateral : 22cm. Superficial to Deep : 3cm. Superior to Inferior :20cm.Skin ellipse : 17 x 9.5 cm. Nipple &amp; Areola : Unremarkable. Scar/ Surgical defect : Not seenTumor : Singl…
832	MR160009364	CLINICAL HISTORY :Mass in left breast - carcinoma breast.SPECIMEN:Biopsy from left breast mass.GROSS FINDINGS:Received multiple grey white to grey brown linear cores measures 1 to 1.3cm. Entire tissue is processed.MICROSCOPIC FINDINGS:Linear cores of breast parenchyma exhibiting a neoplastic lesion arranged in sheets and nests consisting of round to oval cells demonstrating moderate nuclear pleom…
833	MR160009372	CLINICAL HISTORY :Mass in left breast - ? carcinoma breast.SPECIMEN:Left Breast Mass, Biopsy.GROSS FINDINGS:Received 3 grey white linear cores measuring 0.7 to 0.8cm.Entire tissue processed.MICROSCOPIC FINDINGS:Section shows tumor cells in tubules, nests and cords. Individual cells have hyperchromatic nuclei and moderate amount of cytoplasm.IMPRESSION:Left Breast mass, Biopsy :Invasive Ductal Car…
834	MR160009380	CLINICAL HISTORY :Carcinoma right breastRight supraclavicular lymph node - metastaticSPECIMEN:Biopsy from right supraclavicular Lymph node.GROSS FINDINGS:Received 4 grey white linear cores measures 0.8 to 1 cm. Entire tissue processed.MICROSCOPIC FINDINGS:Sections from cores of lymph node shows metastatic tumor deposits of cells in diffuse sheets, nests and tubules. Individual cells have hyperchr…
835	MR160009384	CLINICAL HISTORY :Lump left breast 3 months.SPECIMEN :Left modified radical mastectomy.GROSS FINDINGS :Received inááá ááá ááá áá á á á á á á : FormalinProcedureááá ááá ááá áá á á á á á áá :á Modified radical Mastectomyá Lateralityááá ááá ááá ááááááááááááááááá :ááá LeftTotal dimensionsááá ááá áá á á áá : Medial to lateralá : 16cm.áááááááááááááááááááááááááááááááááááááááááááá á Superficial to Deepá …
836	MR160009385	CLINICAL HISTORY :Mass in Left breast - Carcinoma BreastSPECIMEN: Biopsy from Left Breast MassGROSS FINDINGS: Received 4 grey white linear cores measures 1 to1.2cm. Entire tissue processed.MICROSCOPIC FINDINGS:Linear cores of tissue demonstrating sheets and fascicles of spindle cells with plump ovoid nuclei and moderate amount of eosinophilic cytoplasm. Foci of cells show moderate nuclear pleomor…
837	MR160009387	CLINICAL HISTORY:Mass in right breast - carcinoma breastSPECIMEN:Right Breast Mass,Core Biopsy.GROSS FINDINGS:Received 3 grey white linear cores measuring 0.8 to 0.9 cm.Entire tissue processed.IMPRESSION:Right Breast Mass, Core Biopsy :Invasive Ductal Carcinoma, Grade 2. - Modified Bloom Richardson score 6(3+2+1).
838	MR160009392	CLINICAL DETAILS:Right breast mass/ Carcinoma breast.SPECIMEN:Biopsy from right breast mass.GROSS FINDINGS:Received 5 greywhite to grey brown linear cores measuring 1 to 1.2cm. Entire tissue processed.MICROSCOPIC FINDINGS:Section shows cores of breast parenchyma harboring a lesion arranged in nests, cords, trabeculae and sheets comprising of atypical cells with round to oval moderately pleomorphi…
839	MR160009412	H16-7075SPECIMEN:Left Breast Mass, Core Biopsy.GROSS FINDINGS:Received 3 grey white linear cores measuring 0.7 to 1.8 cm. Entire tissue processed.IMPRESSION:Left Breast Mass, Core Biopsy :Invasive Ductal Carcinoma, Grade 2.- Modified Bloom Richardson score is 6(3+2+1).
840	MR160009417	CLINICAL DETAILS:Right breast carcinoma.SPECIMEN:Right breast, Right Modified Radical Mastectomy.GROSS FINDINGS:Received in : Formalin.Time of receipt at lab : 2:20pm.Procedure : Mastectomy post NACT.Laterality : Right MRM Total dimensions : Medial -- lateral : 9cm. Superficial -- Deep : 2.5cm. Superior-- Inferior : 6cm.Skin ellipse : 8.5X5cm. Nipple :NormalScar/ Surgical defect : 3.5cm, above th…
841	MR160009441	H16-7117SPECIMEN:Left breast mass- core Bopsy.GROSS FINDINGS: Received 5 Grey white linear cores measures 0.6 to 1cm. Entire tissue processed.MICROSCOPIC FINDINGS:Section studied shows linear cores of breast tissue harboring a cellular lesion arranged in tubules and sheets. Cells are pleomorphic with moderate amount of eosinophilic cytoplasm, hyperchromatic nuclei and inconspicuous nucleoli. Mito…
844	MR160009488	H16-7107SPECIMEN: Right breast mass- Core biopsy.GROSS FINDINGS: Received 2 Grey white soft tissue bits measures 0.7 to 0.8cm. Entire tissue processed.MICROSCOPIC FINDINGS:Section studied shows breast parenchyma with few ducts showing proliferation of cells in cribriform pattern. Few ducts are showing apocrine change. Comedo necrosis is shown in some of the ducts. Adjacent areas of necrosis show …
845	MR160009492	CLINICAL HISTORY : Massá in Right breast - ? Carcinoma Breast.SPECIMEN: Biopsy fromá Right Breast.GROSS FINDINGS:áReceived 4 grey white linear cores measures 1 to1.5 cm. Entire tissue processed.MICROSCOPIC FINDINGS:Section shows cores of tissue infiltrating by tumor cells in diffuse sheets and cords. Individual cells have hyperchromatic nuclei and moderate amount of cytoplasm.IMPRESSION:Right Bre…
846	MR160009519	CLINICAL HISTORY :Left breast lump ? Carcinoma/ Left axillary nodes.SPECIMEN:Biopsy from left breast lump.GROSS FINDINGS:Received 4 greywhite to greybrown linear cores measuring 1 to 1.4 cm. Entire tissue processed.MICROSCOPIC FINDINGS:Section shows linear cores of breast parenchyma infiltrated by a lesion comprising of atypical cells with markedly pleomorphic large round to oval vesicular to hyp…
847	MR160009522	CLINICAL HISTORY :Known case of carcinoma left breast, post OP MRM with lymphodema left upper limb with ? angiosarcoma.SPECIMEN:Incisional biopsy from nodule on left fore arm.GROSS FINDINGS:Received one nodular grey white mass measures 0.9x0.8x0.7cm, cut surface shows grey whiteto grey brown. Distance from nearest ink margin is 0.2cm.MICROSCOPIC FINDINGS:Section showing stratified squamous epithe…
848	MR160009544	CLINICAL HISTORY:Case of left breast carcinomaSPECIMEN:Left Modified radical mastectomyGROSS FINDINGS:Procedure : Mastectomy post NACT Laterality : Left Total dimensions : Medial - lateral - 17cm Superficial - Deep - 3cm Superior - Inferior - 13cm Skin ellipse : 11x7cm Nipple :Normal Scar/ Surgical defect : noted in the upper retroareola Tumor : grossly firm fibrotic area noted underlying scar in…
849	MR160009554	CLINICAL HISTORY : Mass in right breast - Carcinoma breastSPECIMEN: Biopsy from right breast mass.GROSS FINDINGS:Received 4 grey white to grey brown linear cores measuring 0.8 to 1 cm.MICROSCOPIC FINDINGS:Section from right breast mass shows cells arranged in clusters. The cells are small show round nucleus, small nucleoli and scanty cytoplasm. Areas of extracellular mucin noted. Necrosis seen.IM…
850	MR160009574	CLINICAL HISTORY:Multiple liver space occupying lesion - metastasesSPECIMEN:Biopsy from liver lesion.GROSS FINDINGS:Received multiple grey white to grey brown linear cores measures 1 to 1.2cm. Entire tissue is processed.MICROSCOPIC FINDINGS:Linear cores of tissue demonstrating proliferation of round cells in sheets, cords and trabecular configuration harboring hyperchromatic nuclei, inconspicuous…
851	MR160009577	H16-7241SPECIMEN:Biopsy from right breast.GROSS FINDINGS:Received 5 grey white to grey brown linear core measuring 0.7 to 1.4cm.Entire tissue processed.MICROSCOPIC FINDINGS:Section shows linear cores of breast parenchyma harboring a neoplastic lesion arranged as cords, sheets and tubules. The tumor cells have round to oval hyperchromatic nuclei with moderate atypia and scanty cytoplasm. Ductal ca…
852	MR160009578	CLINICAL DETAILS:Carcinoma right breast- Post NACT.SPECIMEN:A) Right breast with level 1,2 lymph nodes.B) Apical nodes (level 3).GROSS FINDINGS:A) Right breast with level 1,2 lymph nodes:Received in : Formalin.Time of receipt at lab : 12:55pm.Laterality : Right MRM Total dimensions : Medial -- lateral : 19cm. Superficial -- Deep : 3.5cm. Superior--Inferior : 19cm.Skin ellipse : 13x8cm. Nipple : N…
854	MR160009591	CLINICAL DETAILS:Left breast mass ?Carcinoma breast.SPECIMEN:Biopsy from left breast mass.GROSS FINDINGS:Received 4 greywhite linear core measuring 1.2 to 1.5cm. Entire tissue processed.MICROSCOPIC FINDINGS:Section shows cores of breast parenchyma harboring a lesion arranged in sheets, nests, cords and trabeculae comprising of atypical cells with pleomorphic hyperchromatic nuclei with irregular b…
855	MR160009611	CLINICAL HISTORY : Left Breast Mass.? Carcinoma BreastSPECIMEN: Biopsy from left breastGROSS FINDINGS: Received from 5 grey white to grey brown liner core measuring 1.2 to 1.5 cm. Entire tissue processed.MICROSCOPIC FINDINGS:Section shows cores breast parenchyma showing normal ductal cells with liner epithelial and outer myoepithelial cells. Stroma shows abundant inflammatory cells consisting of …
856	MR160009612	CLINICAL HISTORY :Case of right breast ? Paget'sSPECIMEN:Right Breast nipple excisionGROSS FINDINGS:Received nipple and areola with attached fibrofatty tissue total measures 4x3.2x2cm. Nipple is hypopigmented and shows grey brown areas and ulceration.MICROSCOPIC FINDINGS:The epidermis of the nipple and areola is replaced by oval to polyhedral cells with hyperchromatic nucleus and vacuolated cytop…
857	MR160009615	CLINICAL HISTORY :Case of left breast lump.SPECIMEN :A) Left breast lumpectomy.B) Left axillary lymph node dissection specimen.GROSS FINDINGS :A) Received lumpectomy specimen measuring 6.5x6x2.5cm. Skin ellipse measuring 3.5x1.3cm.Cut surface - grey white mass measuring 1.8x1.7x1.2cm.Distance from margins :Superiorááááááááááá : 1.5cm.Inferiorááááááááááááá : 2cm.Medialááááááááááááá : 1.3cm.Lateral…
858	MR160009639	H16-7245SPECIMEN:Biopsy from right axillary lymph node.GROSS FINDINGS:Received 4 grey white to grey brown linear core measuring 0.8 to 1.2cm. Entire tissue processed.MICROSCOPIC FINDINGS:Section shows linear cores of lymphoid tissue harboring a lesion arranged as nests, islands comprising of ovoid cells with hyperchromatic. Pleomorphic nuclei few with prominent nucleoli and moderate to scanty cyt…
859	MR160009652	CLINICAL HISTORY :Carcinoma right breast - post lumpectomy.SPECIMEN :Right Breast, right modified radical mastectomy, Post lumpectomy.GROSS FINDINGS :Procedure : Modified radical Mastectomy, Post lumpectomy. Laterality : RightTotal dimensions : Medial to lateral : 16cm. Superficial to Deep : 6cm. Superior to Inferior : 15cm.Skin ellipse : 12x9cm. Nipple / areala - Unremarkable :Normal Surgical de…
860	MR160009656	CLINICAL DETAILS:Right breast lump ? Carcinoma.SPECIMEN:Biopsy from right breast lump.GROSS FINDINGS:Received 7 greywhite to grey brown linear core measuring 0.3 to 0.8c m. Entire tissue processed.MICROSCOPIC FINDINGS:Section shows tumor cells in nests and sheets, lying in pools of mucin. Individual cells have hyperchromatic nuclei and moderate amount of cytoplasm.IMPRESSION:Right breast lump, Co…
861	MR160009657	CLINICAL HISTORY :Right breast mass - Carcinoma BreastSPECIMEN: Biopsy from right breast.GROSS FINDINGS:Received 3 grey white to grey brown linear cores measures 1 to 1.2 cm. Entire tissue processed.MICROSCOPIC FINDINGS:Section shows arranged in nests, cords and sheets. Individual cells have moderate cytoplasm and hyperchromatic nuclei. Necrotic areas are seen.IMPRESSION:Right breast, Core Biopsy…
863	MR160009679	H16-7233SPECIMEN:Biopsy from right breast lump.GROSS FINDINGS:Received 4 grey white to grey brown linear core measuring 0.8 to 0.9cm.Entire tissue processed.MICROSCOPIC FINDINGS:Section shows linear cores of breast parenchyma showing ductal proliferation of cells with mild to moderate pleomorphism, hyperchromatic nuclei, few with prominent nucleoli and moderate cytoplasm. Comedonecrosis identifie…
864	MR160009683	CLINICAL HISTORY :Right breast mass.Carcinoma breast.SPECIMEN:Biopsy from right breast.GROSS FINDINGS:Received multiple grey white to grey brown linear cores measures 0.5 to 1cm. Entire tissue is processed,MICROSCOPIC FINDINGS:Linear cores of cellular lesion arranged as sheets. The cells have vesicular to hyperchromatic nucleus, few showing prominent nucleus and moderate amount of cytoplasm. Mult…
865	MR160009687	CLINICAL HISTORY:Carcinoma left breast post chemotherapySPECIMEN:Left modified radical mastectomyGROSS FINDINGS:Procedureááá ááá ááá áá á á á á á áá : Mastectomy post NACT Lateralityááá ááá ááá ááááááááááááááááá : Left á Total dimensionsááá ááá áá á á áá : Medialá - lateral á - 16cm áááááááááááááááááááááááááááááááááááááááááá Superficialá - Deep - 4cm áá áááááááááááááááááááááááááááááááááááááááááá …
866	MR160009739	CLINICAL HISTORY:Carcinoma left breast post NACTSPECIMEN;Left modified radical mastectomyGROSS FINDINGS:Received in : FormalinProcedure : Mastectomy post NACT Laterality : Left Total dimensions : Medial - lateral - 17cm Superficial - Deep - 4cm Superior - Inferior - 12cmSkin ellipse : 12x10cm, with hyperpigment measures 1.8x1.2cm lateral to nipple and areola Nipple :Normal Scar/ Surgical defect :…
867	MR160009760	CLINICAL HISTORY :Left breast mass/ Carcinoma breast.SPECIMEN:Biopsy from left breast mass.GROSS FINDINGS:Received 7 greywhite to greybrown linear cores measuring 1.2 to 1.5cm. Entire tissue processed.MICROSCOPIC FINDINGS:Section shows tumor arranged in nest, sheets and cords. The cells are round to oval with moderate to abundant cytoplasm and hyperchromatic nuclei. Adjacent stroma showing lympho…
868	MR160009786	CLINICAL HISTORY :Left breast lump/ ? Carcinoma.SPECIMEN:Biopsy from left breast lump.GROSS FINDINGS:Received 4 greywhite linear cores measuring 1.2 to 1.5 cm. Entire tissue processed.MICROSCOPIC FINDINGS:Linear cores from breast shows proliferating tubules and ducts lined by columnar cells with moderate cytoplasm and round to oval nuclei. Few ducts are cystically dilated showing secretory change…
869	MR160009822	CLINICAL HISTORY :Left breast mass - Carcinoma breast.SPECIMEN:Biopsy from left breast lesionGROSS FINDINGS:Received multiple grey white to grey brown linear cores measures 1 to 1.2cm. Entire tissue is processed.MICROSCOPIC FINDINGS:Linear cores of tissue exhibiting a neoplastic lesion arranged in sheets, nests and vague tubular configuration demonstrating moderate nuclear pleomorphism and eosino…
870	MR160009823	CLINICAL HISTORY : Left breast lump - ? cancerSPECIMEN: Biopsy from left breast lump.GROSS FINDINGS:Received 3 grey white to grey brown linear cores measuring 1.2 to 1.3 cmMICROSCOPIC FINDINGS:Section shows multiple linear cores of breast parenchyma with an infiltrating neoplastic lesion arranged in tubules, corde and nests. The cells are ovoid cells having moderate amount of cytoplasm, hyperchro…
871	MR160009852	CLINICAL HISTORY : Right breast lump - ? Carcinoma breastSPECIMEN: Biopsy from right breastGROSS FINDINGS:Received 3 grey white linear cores measuring 1 to 1.2 cm.Entire tissue processed.MICROSCOPIC FINDINGS:Section shows cores of breast parenchyma harboring an infiltrative lesion arranged in nests, cords and lobules. Cells exhibit moderate to marked nuclear pleomorphism, high N/C ratio, hyperchr…
872	MR160009857	CLINICAL HISTORY:Case of left breast carcinomaSPECIMEN:A) Wide excision - breast conservative surgery-post NACTB) Left axillary clearanceGROSS FINDINGS:A)Received lumpectomy specimen measures 5.5x4x3cm, skin ellipse measures 3x1.2cm,cut surface shows grey white lesion measures 1.5x1x0.8cm. Located at the following distances from respective margins:Superior margin -á 1cmInferior marginá - 1.5cmMed…
873	MR160009863	H16-7316SPECIMEN:Right breast mass, biopsy.GROSS FINDINGS:Received 3 grey white to grey brown linear cores measuring 1 to 1.5cm.Entire tissue processed.MICROSCOPIC FINDINGS:Section shows multiple linear cores of breast parenchyma harboring an infiltrating neoplastic lesion arranged in tubules, cords and sheets. The cells are ovoid having moderate amount of cytoplasm, hyperchromatic nucleus and pr…
874	MR160009864	CLINICAL HISTORY : Right axillary and supraclavicular lymphnode.SPECIMEN: Biopsy from right axillary node.GROSS FINDINGS:Received 4 grey white linear cores measuring 0.8 to 0.9 cm.Entire tissue processed.MICROSCOPIC FINDINGS:Section from right axillary lymphnode shows sheets and cluster of neoplastic cells showing round vesicular nucleus with conspicuous nucleoli and eosinophilic cytoplasm.IMPRES…
875	MR160009867	CLINICAL HISTORY:Carcinoma breast.SPECIMEN:Biopsy from subcutaneous nodule on back.GROSS FINDINGS:Received single globular fibrofatty tissue measures 2.4x2.2x1cm. MICROSCOPIC FINDINGS:Section demonstrates a fibrofatty tissue infiltrated by neoplastic glands and nests consisting of cuboidal to oval cells exhibiting moderate to marked nuclear pleomorphism and eosinophilic cytoplasm amidst a desmopl…
876	MR160009872	CLINICAL HISTORY :Left breast mass - CarcinomaSPECIMEN:Biopsy from left breast.GROSS FINDINGS:Received 5 grey white to grey brown linear cores measures 0.6 to 0.8 cm. Entire tissue processed.MICROSCOPIC FINDINGS:Linear cores show tumor arranged in sheets, cords and nests. The cells have moderate to abundant cytoplasm with vesicular nuclei and prominent nucleoli. Adjacent stroma shows mild lymphoc…
877	MR160009875	H16-7350SPECIMEN:Right breast.GROSS FINDINGS:Received 3 grey white to grey brown linear cores measuring 1 to 1.1 cm. Entire tissue processed.MICROSCOPIC FINDINGS:Linear cores show tumor arranged in cords and trabecular pattern. The cells have moderate cytoplasm and hyperchromatic nuclei. Adjacent stroma show lymphocytic infiltrate.IMPRESSION:Right breast, Core Biopsy :Invasive Ductal Carcinoma, G…
878	MR160009891	CLINICAL HISTORY : Multiple irregular hypoeloic lesion in right breast - ? CarcinomaSPECIMEN: Biopsy from right breastGROSS FINDINGS:Received 3 grey white to grey brown linear cores measured 1 to 1.1 cm.Entire tissue processed.MICROSCOPIC FINDINGS:Linear cores shows a neoplastic lesion arranged in nest and cords having round to oval cells with moderate cytoplasm and hyperchromatic nuclei. There i…
879	MR160009895	CLINICAL HISTORY :Mass in left breast - carcinoma breast.SPECIMEN:Biopsy from left breast mass.GROSS FINDINGS:Received multiple grey white to grey brown linear cores measures 0.8 to 1cm. Entire tissue is processed.MICROSCOPIC FINDINGS:Section shows tumor arranged in cords, trabecular, cribriform and lobular pattern having round to polygonal cells with moderate cytoplasm and having hyperchromatic …
880	MR160009911	H16-7376SPECIMEN:Left Breast Mass, Core Biopsy.GROSS FINDINGS:Received 3 grey white to grey brown linear cores measuring 0.8 to 1.2cm.Entire tissue processed.IMPRESSION:Left Breast Mass, Core Biopsy :Invasive Ductal Carcinoma, Grade 2.- Modified Bloom Richardson score is 6(3+2+1).
881	MR160009918	H16-7375SPECIMEN:Right Breast Mass, Core Biopsy.GROSS FINDINGS:Received 4 grey white to grey brown linear cores measuring 0.3 to 0.6cm.Entire tissue processed.IMPRESSION:Right Breast Mass, Core Biopsy :Invasive Ductal Carcinoma, Grade 2.- Modified Bloom Richardson score is 6(3+2+1).
882	MR160009931	H16-7380SPECIMEN:Left breast, core biopsy.GROSS FINDINGS:Received 3 linear cores measuring 1 to 1.5cm. Entire tissue processed.MICROSCOPIC FINDINGS:Linear cores shows tumor arranged in sheets and cords. The cells have moderate amount of cytoplasm with hyperchromatic nuclei. Adjacent stroma show few areas of calcification.IMPRESSION:Left Breast, Core biopsy :Invasive carcinoma with lobular feature…
883	MR160009936	H16-7378SPECIMEN:Left Breast Mass, Core Biopsy.GROSS FINDINGS:Received 3 grey white to grey brown linear cores measuring 1 to 1.2 cm. Entire tissue processed.MICROSCOPIC FINDINGS:Section shows cores of tissue infiltrated by tumor cells in nests and cods. Individual cells have hyperchromatic nuclei and moderate amount of cytoplasm.IMPRESSION:Left Breast Mass, Core Biopsy :Invasive Ductal Carcinoma…
884	MR160009944	CLINICAL HISTORY :Mass in right breast - carcinoma breast.SPECIMEN:Biopsy from right breast.GROSS FINDINGS:Received 4 grey white to grey brown linear cores measuring 1 to .2cm.Entire tissue processedIMPRESSION:Infiltrating ductal carcinoma, biopsy from right breast.Modified BR score is 7/9, grade 2.Tubule formationááááááááááááááááá : 3Nuclear pleomorphismáááááááá : 2Mitotic figuresááááááááááááááá…
885	MR160009983	CLINICAL HISTORY :Right breast lump - ? carcinomaSPECIMEN:Biopsy from right breast.GROSS FINDINGS:Received multiple grey white to grey brown linear cores measures 0.8 to 1cm. Entire tissue is processed.MICROSCOPIC FINDINGS:Linear cores of breast parenchyma infiltrated by a neoplasm arranged as islands and clusters. The neoplastic cells exhibit moderate nuclear pleomorphism, have hyperchromatic nu…
886	MR160010015	CLINICAL HISTORY:Carcinoma left breast.SPECIMEN:Left modified radical mastectomyGROSS FINDINGS:Received inááá ááá ááá áá á á á á á á : FormalinProcedureááá ááá ááá áá á á á á á áá : Modified radical Mastectomyáááááááááááááááááááááááááááááááááááááááááááá ááá áá Lateralityááá ááá ááá ááááááááááááááááá :áá Left Total dimensionsááá ááá áá á á áá : Medial - lateral á - 17cm ááááááááááááááááááááááááááá…
887	MR160010021	CLINICAL HISTORY:Carcinoma right breast post NACTSPECIMEN:Right modified radical mastectomyGROSS FINDINGS:Received inááá ááá ááá áá á á á á á á : FormalinProcedureááá ááá ááá áá á á á á á áá :á Mastectomy áááááááááááááááááááááááááááááááááááááááááááá ááá áá Lateralityááá ááá ááá ááááááááááááááááá :áá Rightá Total dimensionsááá ááá áá á á áá : Medialá - lateralá -- 18cmááááááááááááááááááááááááááááá…
888	MR160010044	CLINICAL HISTORY :Known case of carcinoma anorectumPresented with breast lump Hypoechoic irregular solid lesion in 12 o'clock position of left breast.Another thick walled cystic lesion in 1-2 o'clock position of left breast.SPECIMEN:Biopsy of left breast lesion.GROSS FINDINGS:Received multiple grey white to grey brown linear cores measures 0.8 to 1.5cm. Entire tissue is processedMICROSCOPIC FINDI…
889	MR160010045	CLINICAL HISTORY : Left breast mass ? carcinoma breastSPECIMEN:Biopsy from left breastGROSS FINDINGS:Received 4 grey white to grey brown linear cores measuring 1 to 1.4cmEntire tissue processed.MICROSCOPIC FINDINGS:Linear cores from breast shows neoplastic lesion arranged in cords and nests consisting of round to oval cells with abundant cytoplasm and hyperchromatic nuclei. There is nuclei to mod…
890	MR160010048	CLINICAL HISTORY : Left breast lump - ? carcinomaSPECIMEN: Biopsy from left breast lump.GROSS FINDINGS:Received 4 grey white linear cores measuring 0.5 to 0.7 cmEntire tissue processed.MICROSCOPIC FINDINGS:Linear cores shows a neoplastic lesion arranged in sheets and cords. The cells are round to oval withá moderate amount of cytoplasm and hyperchromatic nuclei. There is moderate amount of nuclea…
892	MR160010056	CLINICAL HISTORY : Large left breast lump - ? carcinomaSPECIMEN: Biopsy from left breast lump.GROSS FINDINGS:Received 5 grey white linear cores measuring 0.7 to 1 cmEntire tissue processed.MICROSCOPIC FINDINGS:Linear cores of tissue exhibiting a neoplastic lesion arranged in cords and sheets consisting of round to oval cells demonstrating moderate nuclear pleomorphism and eosinophilic cytoplasm a…
893	MR160010060	CLINICAL HISTORY : Left breast lump - ? carcinomaSPECIMEN: Biopsy from left breast lump.GROSS FINDINGS:Received 4 grey white linear cores measurimg 0.7 to 1 cmEntire tissue processed.MICROSCOPIC FINDINGS:Linear cores of breast shows a neoplastic lesion arranged in cords and files. The cells are round to oval with scant to moderate amount of cytoplasm and hyperchromatic nuclei with mild nuclear pl…
894	MR160010072	CLINICAL DETAILS:C/o left ? carcinoma breast (post lumpectomy).SPECIMEN:A) Left sentinel lymph node.B) Left breast, lumpectomy-wide excision.GROSS FINDINGS:A) Left sentinel lymph node:Received fibrofatty tissue measuring 3.5x3.4x2cm.Largest lymph node measuring 2x1.5x0.5cm. Cut surface shows grey brown with fatty infiltration. 2 Nodes identified. Entire tissue processed.B) Left breast, lumpectomy…
895	MR160010076	CLINICAL HISTORY : Left breast massCarcinoma breastSPECIMEN: Biopsy from right breast lesionGROSS FINDINGS:Received 4 grey white to grey brown linear cores measuring 0.7 to 1.2 cmEntire tissue is processed.MICROSCOPIC FINDINGS:Linear cores of tissue infiltrated by nests, sheet and vague tubular configuration of oval to round neoplastic cells with vesicular nuclei, moderate nuclear pleomorphism an…
896	MR160010078	CLINICAL HISTORY :Solid cystic mass in left breast - ? carcinomaSPECIMEN: Biopsy from left breast.GROSS FINDINGS:Received 7 fragmented linear cores measuring 0.2 to 0.4 cm. Entire tissue processed.MICROSCOPIC FINDINGS:Section shows fragments of breast parenchyma harboring a lesion arranged in papillary and tubular pattern few showing fibrovascular cores. Individual cells are columnar with nuclear…
897	MR160010083	CLINICAL HISTORY:Carcinoma left breastSPECIMEN:A) Lumpectomy - wide local excisionB) Axillary lymph nodesGROSS FINDINGS:A) Received lumpectomy specimen measures 6.5x8x4.5cm, skin ellipse measures 3.2x2.5cm. Cut surface shows grey white circumscribed lesion measures 2.3x1.8x2.1cm. Located at the following distances from the respective margins:- Superior margin - 2cmInferior margináááá - 2.3cmMedia…
898	MR160010086	H16-7668SPECIMEN:Biopsy from right breast cone excision.GROSS FINDINGS:Received lumpectomy specimen measuring 6x5x3cm shows dilated duct measuring 1cm.Adjacent area shows diffuse grey white, ? Papillary areas measuring 2.5x2x1.5cm.Distance of dilated duct from inked margin - 0.1cm.MICROSCOPIC FINDINGS:Sections demonstrate duct proliferation with focal cystic dilatation, papillomatosis and lobular…
899	MR160010122	CLINICAL HISTORY:Carcinoma left breast.SPECIMEN:A) Sentinel lymph node from axillaB) Wide excision of left breast lump.GROSS FINDINGS:A) Received fibrofatty tissue measures 6x3x1cm. Largest lymph node measure 1x1x0.8cm. Cut surface shows fatty infiltration. Dissected 5 lymph nodes.B) Received lumpectomy specimen measures 5x4x2.8cm. Cut surface shows grey white lesion measures 1.5x1x0.8cm. Located…
900	MR160010174	CLINICAL HISTORY:Right breast lump - ? CarcinomaSITE:Biopsy from right breast lumpReceived 4 grey white to grey brown linear cores measuring 0.9 to 1.5 cmEntire tissue is processedMICROSCOPIC FINDINGS:H &amp; E stained section from linear cores of breast parenchyma harboring a neoplastic lesion arranged in ductal pattern tubules nests, sheets. Cells have moderate amount of cytoplasm, irregular hy…
901	MR160010175	CLINICAL HISTORY:Left breast lump - ? CarcinomaSITE:Biopsy from left breastReceived 3 grey white linear cores measuring 0.7 to 1 cmEntire tissueá processed.IMPRESSION:Infiltrating ductal carcinoma, biopsy left breatGrade 1 (4/9) - Modified BR scoreTubule formationááááááá - 2Nuclear pleomorphism - 1Mitotic figuresááááááááááááá - 1áááááááááááááááááááááááááááááááá ---------áááááááááááááááááááááááááá…
902	MR160010185	CLINICAL HISTORY : Right breast lumpSPECIMEN: Biopsy from breast lumpGROSS FINDINGS:Received 4 grey white to grey brown linear cores measuring 1 to 1.2 cm.Entire tissue processed.MICROSCOPIC FINDINGS:Sections from multiple biopsy bits shows breast parenchyma harboring a neoplastic lesion arranged in nests, sheets and acini floating in extensive pools of amphophilic mucin. cells show moderate amou…
903	MR160010205	CLINICAL HISTORY:Right breast lump - ? carcinomaSPECIMEN: Biopsy from right breast lumpGROSS FINDINGS:Received 4 grey white linear cores measuring 0.6 to 1.2 cm.Entire tissue processed.MICROSCOPIC FINDINGS:Section from multiple biopsy bits shows breast parechyma harboring a neoplastic lesion arranged in cords, tubules and papillary pattern. Cells have scant to moderate eosinophilic cytoplasm, ple…
904	MR160010213	CLINICAL HISTORY :Known case of carcinoma right breast - post operative stomachRight breast nodule adjacent to scar - ? recurrenceSPECIMEN: Biopsy from right breast nodule.GROSS FINDINGS:Received 4 grey white linear cores measures 1 to 1.5 cm.Entire tissue is processed.MICROSCOPIC FINDINGS:Section shows cores of tissue infiltrated by tumour cells in nests and cords. Individual cells have hyperchr…
905	MR160010233	CLINICAL HISTORY : Birads IV lesion in right breastSPECIMEN: Biopsy from right breast lesion.GROSS FINDINGS:Received 3 grey white to grey brown linear cores measuring 0.5 to 0.8 cm.Entire tissue processed.MICROSCOPIC FINDINGS:Linear trucut cores of breast parenchyma showing dilated ducts with ductal carcinoma in situ - solid and cribriform type. Foci of invasion noted with cells arranged as tubul…
906	MR160010237	CLINICAL HISTORY : Case of lump in right breast - ? Carcinoma right breastSPECIMEN: Biopsy from right breast.GROSS FINDINGS:Received 5 grey white to grey brown linear cores measuring 0.8 to 1 cm. Entire tissue processed.IMPRESSION:Right breast, Core Biopsy:Invasive Ductal Carcinoma, Grade 2- Modified Bloom Richardson score is 6(3+2+1).
907	MR160010239	CLINICAL HISTORY : Solid cystic mass in left breast - carcinoma breastSPECIMEN: Biopsy from left breast lesion.GROSS FINDINGS:Received multiple fragmented linear cores measuring 0.2 to 0.3 cm.Entire tissue processed.MICROSCOPIC FINDINGS:Fragmented linear cores of tissue exhibiting proliferation of cuboidal to columnar cells in vague papillary and cribriform configuration demonstrating moderate at…
910	MR160010265	CLINICAL HISTORY : Case of lump in left breast - ? carcinoma left breast.SPECIMEN: Biopsy from Left breast.GROSS FINDINGS:Received 3 grey white to grey yellow linear cores measuring 0.6 to 1 cm.Entire tissue processed.MICROSCOPIC FINDINGS:Linear trucut cores infiltrated by sheets, cords, clusters and occasional tubules of pleomorphic cells with round to oval nuclei, dispersed chromatin and incons…
911	MR160010266	CLINICAL HISTORY : Case of lump in left breast - ? carcinoma left breastSPECIMEN: Biopsy from left breast lesion.GROSS FINDINGS:Received 4 grey white to grey brown linear cores measuring 0.3 to 0.6 cm.Entire tissue processed.MICROSCOPIC FINDINGS:Multiple tiny fragmented linear cores of tissue demonstrating papillary like and glandular proliferation of cuboidal cells harboring vesicular nuclei and…
912	MR160010280	CLINICAL HISTORY : Case of lump in right breast - ? Carcinoma right breastSPECIMEN: Biopsy from right breastGROSS FINDINGS:Received 4 grey white to grey brown linear cores measuring 0.8 to 1 cm. Entire tissue processed.MICROSCOPIC FINDINGS:Section shows breast parenchyma infiltrated by a lesion arranged predominantly in cribriform pattern, nests and cords. Individual cells have round to oval hype…
913	MR160010282	CLINICAL HISTORY:Carcinoma left breast SPECIMEN:A) Right breast lump, wide local excisionB) Left breast lump, breast conservative surgeryC) Lymph node, left axillary lymph node dissectionGROSS FINDINGS:B) Received lumpectomy specimen measures 7x6.5x2.5cm. Cut surface shows a lesion measures 2.5x2.5x2cm.Located at the following distances from the respective margins:-Superior margin - 1.5cmInferior…
914	MR160010284	CLINICAL HISTORY:Carcinoma breastSPECIMEN:A) Left axillary sentinel nodes.B) Left breast lump -wide excision GROSS FINDINGS:A) Received 2 fibrofatty tissue measures 5x4x2cm. Largest lymph nodes measures 1.4x1x0.8cm. Cut surface shows grey whiteB) Received lumpectomy specimen measures 7x6x2cm. Skin ellipse measures 1x0.8cm. Cut surface shows grey white lesion measures 1.5x1x1cm. Superior margin - …
915	MR160010285	CLINICAL HISTORY : Mass in left breast - Carcinoma breastSPECIMEN:á Biopsy from left breastGROSS FINDINGS:Received 4 grey white to grey brown linear cores measuring 0.6 to 0.8 cm.Entire tissue processedMICROSCOPIC FINDINGS:Linear cores of breast tissue harboring a neoplasm arranged as sheets, islands and in ductular pattern.The neoplastic cells have hyperchromatic to vesicular nuclei, conspicuous…
916	MR160010306	CLINICAL HISTORY : Case of lump in left breast - ? carcinoma left breastSPECIMEN: Biopsy from left breast mass lesion.GROSS FINDINGS:Received 4 tiny grey white tissue fragments altogether measuring 0.4x0.3x0.2 cm.Entire tissue processed.MICROSCOPIC FINDINGS:Section show very tiny tissue fragments predominantly comprised of blood clot, fibrin and occasional clusters of epithelial cells.IMPRESSION:…
918	MR160010315	H16-7632SPECIMEN:Core biopsy from right breast nodule.GROSS FINDINGS:Received 5 grey white to grey brown linear core measuring 1 to 1.5cm.Entire tissue processed.MICROSCOPIC FINDINGS:Section studied shows linear cores of breast parenchyma arranged in solid sheets, nests and tubules. Cells have moderate to abundant amount of eosinophilic cytoplasm, pleomorphic hyperchromatic nuclei. Mitotic figure…
919	MR160010333	CLINICAL HISTORY : Right breast mass - ? Carcinoma breastSPECIMEN: Biopsy from right breast mass.GROSS FINDINGS:Received 3 grey white to grey brown linear cores measuring 0.3 to 0.8 cm.Entire tissue processed.MICROSCOPIC FINDINGS:Section from right breast shows mildly pleomorphic cells arranged in clusters and cords. The cells show hyperchromatic nucleus and scanty eosinophilic cytoplasm. Signet …
920	MR160010342	H16-7626SPECIMEN:Core biopsy from left breast lump.GROSS FINDINGS:Received 4 grey white linear core measuring 0.8 to 1cm.Entire tissue processed.MICROSCOPIC FINDINGS:Section studied shows linear cores of breast parenchyma harboring a neoplastic lesion arranged in tubules, cords and nests. Cells have moderate amount of cytoplasm, hyperchromatic pleomorphic nuclei shows desmoplasia and hyalinizatio…
921	MR160010354	CLINICAL HISTORY: Mass in right breast - carcinoma breastSPECIMEN: Biopsy from breast massGROSS FINDINGS:Received 3 grey white to grey brown linear cores measuring 0.7 to 1cm.Entire tissue processed.MICROSCOPIC FINDINGS:Section from linear cores of breast parenchyma harboring a cellular lesion arranged in solid sheets, cords and trabecular. Cells have scant to moderate cytoplasm hyperchromatic pl…
924	MR160010435	CLINICAL HISTORY :Carcinoma left breast T2 N0.SPECIMEN :a) Sentinel lymph node.B) Wide local excision -left breast lump.GROSS FINDINGS :A) Received multiple fibrofatty tissue altogether measuring 3x3x1.5cm. Cut surface largest lymph node measuring 1.8x1x1cm. Cut surface fatty infiltration.B) Received lumpectomy specimen measuring 8x7x4cm. Cut surface shows grey white lesion measuring 1.8x1.7x1.5c…
925	MR160010437	CLINICAL HISTORY : Right breast lump - ? Carcinoma breastSPECIMEN: Biopsy from right breastGROSS FINDINGS:Received 5 grey white to grey brown linear cores measuring 0.8 to 1 c.m.Entire tissue processed.IMPRESSION:Invasive ductal carcinoma, Biopsy right breast:Grade 2 (7/9)Tubular formationááááááááááá - 3Nuclear pleomorphismááá - 2Mitotic figuresáááááááááááááááá - 2áááááááááááááááááááááááááááááááá…
926	MR160010463	CLINICAL DETAILS:Mass in left breast/ Carcinoma breast.SPECIMEN:Biopsy from left breast mass.GROSS FINDINGS:Received 4 greywhite linear cores measuring 0.8 to 1cm. Entire tissue processed.MICROSCOPIC FINDINGS:Linear cores of breast parenchyma harboring cellular lesion arranged as nests and sheets. The cells have dark hyperchromatic nucleus, inconspicious nucleolus and moderate amount of cytoplasm…
928	MR160010487	CLINICAL HISTORY :Right Breast lump - possibility of carcinoma breast.SPECIMEN:Biopsy from right breast lumpGROSS FINDINGS:Received 4 grey white linear cores measures 1-1.5cm. Entire tissue processed.MICROSCOPIC FINDINGS:Linear cores of breast parenchyma infiltrated by a neoplasm arranged as sheets and islands. The neoplastic cells exhibit moderate nuclear pleomorphism. conspicuous nucleoli and m…
929	MR160010497	CLINICAL HISTORY:Carcinoma left breastSPECIMEN:A) Wide local excisionB) Sentinel lymph nodesC) Revised medial marginGROSS FINDINGS:A) Received lumpectomy specimen measures 4.8x4.5x2cm, On serial cut surface shows grey white tumor measures 2x1.8x1.2cm.Located at the following distances from the respective margins:-Superior margin - 0.8cmInferior margin - 1cmMedial margin - 0.3cmLateral margin - 2.…
930	MR160010508	CLINICAL HISTORY : Mass in right breast - Carcinoma breastSPECIMEN:Biopsy from right breastGROSS FINDINGS:Received 4 grey white linear cores measuring 0.8 to 1 cm. Entire tissue processed.IMPRESSION:Right Breast, Core Biopsy :Invasive Ductal carcinoma, Grade 2 - Modified bloom Richardson score is 7(3+2+2)
931	MR160010509	H16-7634SPECIMEN:Core biopsy from left breast lump.GROSS FINDINGS:Received 5 grey white to grey yellow linear cores measuring 1 to 1.2cm.Entire tissue processed.MICROSCOPIC FINDINGS:Stained shows linear cores of breast paraenchyma harboring a cellular lesion arranged in cords, tubules and solid sheets. Cells have moderate amount of eosinopilic cytoplasm, pleomorphism hyperchromatic nuclei. Mitoti…
932	MR160010520	CLINICAL HISTORY:Lump in right breast since 1 monthCarcinoma right with ? endometrial hyperplasiaSPECIMEN:A) Endometrial scrappingsB) Right breast and axillary specimenGROSS FINDINGS:A) Received multiple grey brown tissue bits altogether measures 1.5x1x0.3cm. Entire tissue is processedB) Received inááá ááá ááá áá á á á : FormalinProcedureááá ááá ááá áá á á á á á áá : Modified radical Mastectomyáá…
933	MR160010544	CLINICAL DIAGNOSIS: Right breast carcinoma.SPECIMEN:A) Right breast lumpectomy.B) Right axillary lymph nodes.GROSS FINDINGS:A) Breast wide excision:Received lumpectomy specimen measuring 7x6x4cm.Skin ellipse measuring 5x2cm,show a linear scar.Cut surface shows a circumscribed grey rown lesion measuring 1.8x1.5x2.5cm with cystic spaces-No solid tumor seen.located at the following distances from re…
934	MR160010558	CLINICAL DETAILS:Left breast carcinoma.SPECIMEN:A) Left breast lumpectomy- Wide local excision.B) Left axillary lymph nodes.GROSS FINDINGS:A) Received lumpectomy specimen measuring 5x3.8x0.8cm.Skin ellipse measures 4x1.5cm, cut surface shows a greywhite area measuring 1x1x0.8cm, located at the following distance from respective margins:-Superior margin -- 0.8cm.Inferior margin -- 2cm.Medial margi…
935	MR160010564	CLINICAL HISTORY : Mass in right breast - Carcinoma breastSPECIMEN: Biopsy from right breastGROSS FINDINGS:Received 3 grey white linear cores measuring 0.8 to 1 c.mEntire tissue processed.IMPRESSION:Invasive ductal carcinoma, Biopsy right breast:Grade 2 (7/2)Tubular formationááááááááááá - 3Nuclear pleomorphismááá - 2Mitotic figuresáááááááááááááááá - 2áááááááááááááááááááááááááááááááááááá --------á…
936	MR160010581	CLINICAL HISTORY: Case of lump in right breast - ? carcinoma right breastSPECIMEN: Biopsy from right breast lesionGROSS FINDINGS:Received 3 grey white to grey brown linear cores measuring 0.7 to 0.8cm.Entire tissue processed.MICROSCOPIC FINDINGS:Section shows linear cores of breast parenchyma harboring a cellular lesion arranged in solid sheets, cords and trabecular. Cells have scant cytoplasm, h…
937	MR160010583	CLINICAL HISTORY: Complex cyst in left breast - ? Carcinoma breastSPECIMEN: Biopsy from left breast lesion.GROSS FINDINGS:Received six grey white linear cores measuring 0.5 to 0.7 cm.Entire tissue processed.MICROSCOPIC FINDINGS:Fragmented linear cores of tissue exhibiting closely packed acini and ducts. Lined by cuboidal cells. Foci of cells demonstrate vascular nuclei and mild atypia. Apocrine c…
938	MR160010587	CLINICAL HISTORY:Previous operated carcinoma right breast - 11yrs back.Now locally recurrent skin nodules + chest wallSPECIMEN:Biopsy from skin nodule - right chest wallGROSS FINDINGS:Received 2 skin covered soft tissue bits larger measuring 1.5x1.3x0.9 cm.Smaller measuring 0.8x0.7x0.5 cm.Entire tissue processed.MICROSCOPIC FINDINGS:Section shows skin with underlying dermis harboring a neoplasm a…
939	MR160010632	CLINICAL HISTORY:Left breast carcinomaSPECIMEN:A) Left modified radical mastectomyB) Lymphatic tissue along internal mammary vesselsGROSS FINDINGS:A) Procedure : Diagnostic open biopsy Wide local excision Mastectomy Re excision Mastectomy post NACT Laterality : Left Total dimensions : Medial - lateral -21cm Superficial - Deep -3.5cm Superior - Inferior - 16cmSkin ellipse : 12x8cm Nipple : mild ex…
940	MR160010639	CLINICAL HISTORY: Mass in right breast - carcinoma breast.SPECIMEN: Biopsy from Right breast mass.GROSS FINDINGS:Received 4 grey white linear cores measuring 0.6 to 1 cm.Entire tissue processed.MICROSCOPIC FINDINGS:Section shows cores of tissue infiltrated by tumor cells in nests and diffuse sheets. Individual cells have hyperchromatic nuclei and moderate amount of cytoplasm.IMPRESSION:Right brea…
941	MR160010641	CLINICAL DIAGNOSIS: Lump left breast.SPECIMEN:A) Sentinel lymph node biopsy.B) Left modified radical mastectomy.GROSS FINDINGS:A) Sentinel lymph node biopsy.Received fibrofatty tissue measuring 2.5x2x1cm,Grossly no lymph node structure identified.B) Left modified radical mastectomy.Received in : Formalin.Time of receipt at lab : Time to formalin :Procedure : MR Mastectomy.Laterality : Left. Total…
942	MR160010644	CLINICAL HISTORY:Carcinoma right breastSPECIMEN:Right breast Right modified radical mastectomyGROSS FINDINGS:Received in : Formalin Procedure : Complete Mastectomy Laterality : Right Total dimensions : Medial - lateral - 18cm Superficial - Deep - 3cm Superior - Inferior - 12cmSkin ellipse : 12x4cm. Nipple : Absent Scar/ Surgical defect : 10cmLumpectomy bed measures 5x2x2cm.Tumour Size : lumpectom…
943	MR160010659	CLINICAL HISTORY:Mass in left breast - ? carcinoma breast? PhyllodesSPECIMEN:Biopsy from left breast mass.GROSS FINDINGS:Received 4 grey white linear cores measuring 0.5 to 1cm.Entire tissue processed.MICROSCOPIC FINDINGS:Section shows cores of tissue with few hyperplastic ductules lined by cuboidal epithelial cells. Stroma is fibrocollagenous. No atypia is seen.IMPRESSION:Left breast mass, Core …
944	MR160010660	CLINICAL HISTORY:Carcinoma left breastSPECIMEN:Left modified radical mastectomyGROSS FINDINGS:Received inááá ááá ááá áá á á á á á á : FormalinProcedureááá ááá ááá áá á á á á á áá :á Mastectomy post NACT Lateralityááá ááá ááá ááááááááááááááááá :á Leftá Total dimensionsááá ááá áá á á áá : Medial - lateral áá - 15cm ááááááááááááááááááááááááááááááááááááááááááá Superficial - Deep - 5.5cm áá áááááááááá…
946	MR160010680	CLINICAL HISTORY :Lump right breast.SPECIMEN :A) Right breast.B) Sentinel lymph node.C) Revised deep margin.D) Revised superior margin.GROSS FINDINGS :A) Received lumpectomy specimen measuring 11x9x4cm. Cut surface showsá grey white area measuring 2.5x2.5x2.2cm. Another grey white area measuring 1.2x1x1cm. Distance from deep - 1.5cm.Distance from margins :Superioráááááááááá : 25cm.Inferiorááááááá…
947	MR160010698	CLINICAL HISTORY:Left breast carcinomaSPECIMEN:A) Left breast lumpectomyB)Left axillary clearanceGROSS FINDINGS:A) Left breast lumpectomy:Received lumpectomy specimen - wide excision measures 6.5x4.5x3cm, skin ellipse measures 5x2cm.On serialsectioning a grey white area measures 1.5x1.5x1cm. Located at the following distances from the respective margins;Superior margin - 1.5cmInferior margin - 1c…
948	MR160010708	CLINICAL HISTORY:Left breast carcinomaSPECIMEN:A) Lumpectomy - wide local excisionB) Further lumpectomy specimen - wide excisionC) Revised lateral marginD) Revised superior marginE) Left axillary lymph nodesGROSS FINDINGS:A) Lumpectomy - wide local excisionReceived lumpectomy specimen measures 6.5x6x1.5cm, skin ellipse measures 3x0.5cm, cut surface - no solid lesion noted.Located at the following…
950	MR160010755	CLINICAL HISTORY:Carcinoma RT breast post incision biopsySPECIMEN:Right modified radical mastectomyGROSS FINDINGS:Received in : FormalinProcedure : Modified radical mastectomy Laterality : Right Total dimensions : Medial - lateral -19cm Superficial - Deep -5cm Superior - Inferior -17cm. Skin ellipse : 12.5x8cm. Nipple : Normal Scar/ Surgical defect : A semilunar scar measures 4.5cm is seen above …
951	MR160010757	CLINICAL HISTORY : Case of lump in right breastUSG - Suggestive of carcinoma right breastSPECIMEN: Biopsy form right breast massGROSS FINDINGS:Received 2 grey white linear cores measuring 1 to 1.4 cm. Entire tissue processed.MICROSCOPIC FINDINGS:Section shows cores of breast parenchyma harboring a lesion arranged in nests and cords comprising of pleomorphic cells with hyperchromatic angulated nuc…
952	MR160010798	CLINICAL HISTORY : Mass in left breast - Carcinoma breastSPECIMEN: Biopsy from left breast massGROSS FINDINGS:Received 4 grey white linear cores measuring 0.8 to 1 cm.Entire tissue processedMICROSCOPIC FINDINGS:Section show linear cores of tissue harboring a neoplastic lesion arranged in cords and sheets. Individual cells have pleomorphic round to oval hyperchromatic nuclei, inconspicous nucleoli…
953	MR160010801	CLINICAL HISTORY : Mass in right breast - ? Carcinoma breastSPECIMEN: Biopsy form right breast mass.GROSS FINDINGS:Received 3 grey white linear cores measuring 1 to 1.2 cm.Entire tissue processed.MICROSCOPIC FINDINGS:Section shows cores of breast parenchyma infiltrated by a lesion arranged in nests and cords comprising of pleomorphic cells with round to oval hyperchromatic nuclei and scanty cytop…
954	MR160010811	CLINICAL HISTORY:Mass in left breast - carcinoma breastSPECIMEN: Biopsy from left breastGROSS FINDINGS:Received 4 grey white linear cores measuring 1 to 1.2 cm. Entire tissue processed.IMPRESSION:Left Breast, Core Biopsy:Invasive Ductal Carcinoma, Grade 2. - Modified Bloom Richardson score is 6(3+2+1).
956	MR160010849	CLINICAL HISTORY :Mass in right breast - carcinoma breast.SPECIMEN:Biopsy from right breast.GROSS FINDINGS:Received 1 grey white linear cores measuring 1.2cm.Entire tissue processed.IMPRESSION:Invasive ductal carcinoma, biopsy from right breast.Modified BR score is 6/9, grade 2.Tubule formationááááááááá : 2.Nuclear pleomorphismá : 2Mitotic figuresáááááááááááááá : 2ááááááááááááááááááááááááááááááá …
957	MR160010864	CLINICAL HISTORY :Mass in left breast - carcinoma breast.SPECIMEN:Biopsy from left breast.GROSS FINDINGS:Received 2 grey white linear cores measuring 1 to 1.5cm.Entire tissue processed.IMPRESSION:Invasive ductal carcinoma, biopsy from left breast.Modified BR score is 6/9, grade 2.Tubular formationááááááááá : 2Nuclear pleomorphism : 2Mitotic figuresááááááááááááá : 2áááááááááááááááááááááááááááááááá…
958	MR160010870	CLINICAL HISTORY:Carcinoma left Breast - post NACT. SPECIMEN:Left modified radical mastectomyGROSS FINDINGS:Lateralityááááááááááááááááááááááááá :á leftáááááááááááááááááááááááááááááááááááááááá : Medial to lateral--24 cmáááááááááááááááááááááááááááááááááááááááá :Superficial to Deep--4cmáááááááááááááááááááááááááááááááááááááááá :Superior to inferior--19 cmSkin ellipseáááááááááááááááááááááá :14.5x9.5cm…
959	MR160010884	CLINICAL DIAGNOSIS: Carcinoma right breast.SPECIMEN:Right Modified Radical Mastectomy.GROSS FINDINGS:Received ináá ááá ááá ááá áá á á : Formalin.Time of receipt at labáá áááá : áTime to formalináá ááá ááá áááá :Procedureáá ááá ááá ááá ááá ááá á: MR Mastectomy.Lateralityáá ááá ááá ááá ááá áá á á : Right áTotal dimensionsáá ááá ááá ááá :á Medialá to lateral--18cm.ááááááááááááááááááááááááááááááááááá…
960	MR160010911	CLINICAL HISTORY:Carcinoma right breastSPECIMEN:A) Sentinel lymph node biopsy from right axillaB) Right modified radical mastectomyGROSS FINDINGS:A) Received single fibrofatty tissue measures 5.5x3x1.5cm. 2 sentinel lymph nodes identifiedLarger lymph node measures 1.3x1x0.8cm, cut surface shows grey whiteOther lymph node measures 1.1x0.8x0.7cm, cut surface shows grey whiteB) Received inááá ááá áá…
961	MR160010913	CLINICAL HISTORY: Case of lump in right breast - ? Carcinoma right breastSPECIMEN: Biopsy from right breast.GROSS FINDINGS:Received 3 grey white linear cores measuring 1.2 to 1.4 cm.Entire tissue processed.MICROSCOPIC FINDINGS:Section shows cores of breast tissue infiltrated by tumor cells in nests and cords. Individual cells have hyperchromatic nuclei and moderate amount of cytoplasm.IMPRESSION:…
962	MR160010918	CLINICAL HISTORY :Carcinoma right breast multiple nodular in both lungs -? metastasisSPECIMEN:Biopsy from right lung.GROSS FINDINGS:Received 6 grey white linear cores measures 1-1.5cm. Entire tissue processed.MICROSCOPIC FINDINGS:Section studied show lung parenchyma harboring an infiltrating lesion arranged in nests and sheets. The cells are round to ovoid having moderate amount of pale eosinophi…
963	MR160010937	CLINICAL HISTORY:Case of lump in left breastá ? carcinoma left breast.SPECIMEN:Biopsy from left breastGROSS FINDINGS:Received multiple grey white linear cores measures 0.8 to 1cm. Entire tissue is processed.IMPRESSION:Invasive ductal carcinoma, biopsy from left breastGrade 2 -MBR score is 6/9 Tubule formationááááááááááááá - 3Nuclear pleomorphismááááá - 2Mitotic figuresááááááááááááááááá - 1ááááááá…
964	MR160010947	CLINICAL HISTORY : Case of lump in right breast - ? Carcinoma right breast.SPECIMEN: Biopsy from right breastGROSS FINDINGS:Received 3 grey white linear cores altogether measuring 0.5 to 1 cm.Entire tissue processed.IMPRESSION:Invasive ductal carcinoma, Biopsy right breast.Grade 2 (6/9).Tubular formationááááááááá - 2Nuclear pleomorphismáá - 2Mitotic figuresáááááááááááááááá - 2áááááááááááááááááááá…
965	MR160010957	CLINICAL HISTORY : Lumpectomy 1 year back in left breast, Now left breast lump - Periareolar 7'0 clock position - ? Carcinoma.SPECIMEN: Biopsy from left breast lesionGROSS FINDINGS:Received multiple tiny grey whiten tiny grey white to grey brown linear cores measuring 0.3 to 0.5 cm.Entire tissue processed.MICROSCOPIC FINDINGS:Fragmented linear cores of tissue demonstrating papillary proliferation…
966	MR160010960	CLINICAL HISTORY : Case of lump left breast - ? Carcinoma left breastSPECIMEN: Biopsy from left breast massGROSS FINDINGS:Received 3 grey white linear cores measuring 0.7 to 1 cm.Entire tissue processed.MICROSCOPIC FINDINGS:Section linear cores of tissue harboring a neoplastic lesion arranged in sheets and cord infiltrating stroma. Individual cells have round to oval pleomorphic hyperchromatic nu…
967	MR160010965	CLINICAL HISTORY : Case of lump in left breast - Carcinoma left breastSPECIMEN: Biopsy from left breast mass.GROSS FINDINGS:Received 4 grey white linear cores measuring 0.5 to 1 cm.Entire tissue processedMICROSCOPIC FINDINGS:Section shows cores of breast parenchyma displaying glandular proliferation, few dilated glands, lymphoplasmacytic infiltrate and large areas of calcification. Foci of cells …
969	MR160010975	CLINICAL HISTORY:Left breast lump - ? carcinoma breastSPECIMEN:Left breast lumpGROSS FINDINGS:Received multiple grey white linear cores measures 0.7 to cm.Entire tissue is processed.MICROSCOPIC FINDINGS:Section shows cores of breast parenchyma with an infiltrative lesion arranged in vague glandular and papillary pattern. Cells exhibit round to oval vesicular nuclei, inconspicuous nucleoli and mod…
970	MR160010994	CLINICAL HISTORY:Known case of carcinoma breastBilateral ovarian masses.SPECIMEN:A) Peritonealá biopsyB) Peritoneal deposit on uterovesical fold and surface of uterusC) Ascites for cytologyGROSS FINDINGS:A) Received multiple grey white soft tissue bits measures 1.5x1x0.5cm. Surface show necrosis. Entire tissue is processed.B) Received multiple grey white soft tissue bits altogether measures 1x0.5…
971	MR160010995	CLINICAL HISTORY:Carcinoma right breast post NACTSPECIMEN:Right modified radical mastecomyGROSS FINDINGS:Received in : Formalin Procedure : Mastectomy post NACT Laterality : Right Total dimensions : Medial - lateral - 15cm Superficial - Deep - 5.5cm Superior - Inferior - 15cmSkin ellipse : 12x7.5cm. Nipple :Normal Scar/ Surgical defect : Not seenTumor : Single Tumour Size : 3x2.2x2.0cm. with necr…
972	MR160010998	CLINICAL HISTORY :Left breast lump/ ? Carcinoma/ FNAC - Invasive lobular carcinoma.SPECIMEN:Biopsy from left breast lump.GROSS FINDINGS:Received 3 greywhite linear cores measuring 1 to 1.5 cm. Entire tissue processed.IMPRESSION:Left Breast, Core Biopsy :Invasive Ductal Carcinoma, Grade 2.- Modified Bloom Richardson Score is 6(3+2+1).
973	MR160011006	CLINICAL HISTORY : Mass in right breast - Carcinoma breastSPECIMEN: Biopsy from right breast mass.GROSS FINDINGS:Received 3 grey white linear cores measuring 1 to 1.2 cm.Entire tissue processed,MICROSCOPIC FINDINGS:Section show linear cores of breast parenchyma harboring a neoplastic lesion arranged in tubules and cord with cells having round to oval hyperchromatic nuclei, inconspicuous nucleoli …
974	MR160011007	CLINICAL HISTORY:Case of lump in left breast - ? carcinoma left breastSPECIMEN:Biopsy from left breastGROSS FINDINGS:Received multiple grey white linear cores measures 1 to 1.5 cm. Entire tissue is processed.MICROSCOPIC FINDINGS:Section shows cores of breast tissue infiltrated by tumor cells in tubules, nests and cords. Individual cells have hyperchromatic nuclei and moderate amount of cytoplasm.…
975	MR160011036	CLINICAL HISTORY :Carcinoma breast - post treatmentSPECIMEN:Biopsy from Lung nodule.GROSS FINDINGS:Received multiple grey white to grey brown linear cores measures 0.6 to 0.8 cm. Entire tissue processed.MICROSCOPIC FINDINGS: section shows linear cores of lung parenchyma with a lesion arranged in glandular pattern and nests. Glands show inspissated eosinophilic secretions . The cells have moderate…
976	MR160011043	CLINICAL HISTORY:Carcinoma right breastSPECIMEN:Right modified radical mastectomyGROSS FINDINGS:Received in : FormalinProcedure : Mastectomy Laterality : Right Total dimensions : Medial - lateral -17.5cm Superficial - Deep -6cm Superior - Inferior - 1.5cmSkin ellipse : 14x10cm. Nipple : Normal Scar/ Surgical defect : Not seenTumor : SingleTumour Size : 2.5x2x2.2cm. Location of tumor : central upp…
977	MR160011050	CLINICAL HISTORY : Right breast mass - ? Carcinoma breastSPECIMEN: Biopsy form breastGROSS FINDINGS:Received 4 grey white linear cores measuring 1 to 1.3 cm.Entire tissue processed.IMPRESSION:Infiltrating ductal carcinoma, Biopsy breast Grade 2(7/9)Tubule formationáááááááá - 3Nuclear pleomorphismá - 2Mitotic figuresáááááááááááááá - 2ááááááááááááááááááááááááááááááááááá -------ááááááááááááááááááááá…
978	MR160011066	CLINICAL DETAILS:Mass in right breast/ Carcinoma breast.SPECIMEN:Biopsy from right breast mass.GROSS FINDINGS:Received 3 grey white linear core measuring 0.3 to 1.2cm Entire tissue processed.MICROSCOPIC FINDINGS:Linear cores of breast parenchyma infiltrated by a neoplasm arranged as cords and clusters. The neoplastic cells have hyperchromatic nuclei and moderate cytoplasm. The intervening stroma …
979	MR160011068	CLINICAL HISTORY :Right breast mass - carcinoma breastSPECIMEN:Biopsy from right breast mass.GROSS FINDINGS:Received multiple grey white linear cores measures 0.7 to 1 cm. Entire tissue is processed.IMPRESSION:Right Breast Mass, Core biopsy :Invasive Ductal Carcinoma, Grade 1. - Modified Bloom Richardson score is 5(2+2+1).
980	MR160011093	CLINICAL HISTORY:Lump left breastSPECIMEN:A) Lumpectomy left breast.B) Sentinel lymph nodesC) Left mastectomyGROSS FINDINGS:A) Received lumpectomy specimen measures 8x4.5x2.4cm, with one surface inked.Cut section shows tumor is measuring 2x2x1.5cm, with DCISB) Received fibrofatty tissue measures 5x1.5x0.6cm, isolated 5 lymphnodes4 lymph nodes inkedC) Laterality : Left Total dimensions : Medial - …
981	MR160011096	H16-7936SPECIMEN:Biopsy from right axillary lymph node.GROSS FINDINGS:Received 4 greywhite linear cores measuring 0.8 to 1.3cm. Entire tissue processed.MICROSCOPIC FINDINGS:Linear cores of tissue exhibiting cellular sheets of large round to oval neoplastic cells harboring vesicular nuclei and abundant eosinophilic cytoplasm. The lesional cells demonstrate moderate nuclear pleomorphism and notable…
982	MR160011116	CLINICAL DETAILS:Mass in right breast/ Carcinoma breast.SPECIMEN:Biopsy from right breast.GROSS FINDINGS:Received 4 greywhite linear core measuring 1 to 1.2 cm. Entire tissue processed.IMPRESSION:Right Breast, Core biopsy :Invasive Ductal Carcinoma, Grade 2.- Modified Bloom Richardson score is 6(3+2+1).
983	MR160011122	CLINICAL DETAILS:Ill defined mass in left breast / ? Post OP / ? Neoplastic.SPECIMEN:Biopsy from left breast lesion.GROSS FINDINGS:Received 4 greywhite linear cores measuring 0.8 to 1.2cm. Entire tissue processed.IMPRESSION:Invasive ductal carcinoma, biopsy from left breast.Modified BR score : 6/9, grade 2.Tubule formationááááááááá :áá 2Nuclear pleomorphism :ááá 2Mitotic figuresáááááááááááá :ááá …
984	MR160011180	CLINICAL HISTORY : Left breast lump ( 6'o clock) - ? Carcinoma breast.SPECIMEN: Biopsy from left breastGROSS FINDINGS:Received 5 grey white linear cores measuring 1 to 1.3 cm.Entire tissue processed.MICROSCOPIC FINDINGS:Section shows breast parenchyma with a neoplastic lesion arranged in cords and sheets. Individual cells have pleomorphic round to oval hyperchromatic nuclei and moderate amount of…
988	MR160011272	CLINICAL HISTORY:Left breast carcinomaSPECIMEN:A) Left breast , Left breast conservative surgeryB) Revised lateral margin.C) Revised base. D) Left axillary dissection.GROSS FINDINGS:A) Received single fibrofatty tissue measures 5 x 3.5 x 2.5 cm. Skin ellipse measures 3.5 x 0.7 cm, cut surface shows a grey white lesion measures 1.7 x 1 x 1 cm. Located at the following distances from the respective…
989	MR160011294	CLINICAL HISTORY : Right breast lump - ? Carcinoma.SPECIMEN: Biopsy from right breast lumpGROSS FINDINGS:Received three grey white to grey brown linear cores measuring 0.8 - 1 cm.Entire tissue processed.MICROSCOPIC FINDINGS:H &amp; E stained section shows linear cores of breast parenchyma harboring a neoplastic lesion arranged in sheets, nests and tubules. Cells have moderate amount of cytoplasm,…
990	MR160011307	CLINICAL HISTORY: Left breast lump - ? Carcinoma.SPECIMEN: Biopsy from left breast.GROSS FINDINGS:Received 4 grey white to grey brown linear cores measuring 1 - 1.4 cm.Entire tissue processed.MICROSCOPIC FINDINGS:Linear cores of breast tissue harboring a neoplasm arranged as tubules and clusters. The neoplastic cells exhibit moderate nuclear pleomophism, hyperchromatic nuclei and moderate cytopla…
991	MR160011316	CLINICAL HISTORY:Carcinoma left breastSPECIMEN:A) Left breast, Left Breast Conservative Surgery(Post chemotherapy)B) Revised deep marginC) Left axillary lymph node dissectionGROSS FINDINGS:A) Received lumpectomy specimen measures 7 x 6 x 5 cm, skin ellipse measures 4.5 x 1.2 cm, scarpresent measures 4.5 cm. On serially slicing the specimen, shows a grey white lesion measures 3.2 x 2.5 x 1 cm. Loc…
992	MR160011321	CLINICAL HISTORY : Mass in right breast - carcinoma breastSPECIMEN:Biopsy from right breast.GROSS FINDINGS:Received 3 grey white to grey yellow linear cores measuring 0.6 - 1cm.Entire tissue processed.IMPRESSION:Infiltrating ductal carcinoma, Biopsy right breastGrade 2 (6/9).Tubular formationáááááááááááá - 3Nuclear pleomorphismááááá - 2Mitotic figuresáááááááááááááááááá - 1áááááááááááááááááááááááá…
993	MR160011322	CLINICAL HISTORY: Left breast lump - ? carcinomaSITE: Biopsy from left breast, biopsy.GROSS FINDINGS:Received 3 grey white linear cores measuring 1 - 1.5 cm.Entire tissue processed.MICROSCOPIC FINDINGS:Section shows breast parenchyma harboring a neoplastic lesion arranged in sheets and cords. Individual cells have pleomorphic round to oval hyperchromatic nuclei and moderate amount of cytoplasm. S…
994	MR160011369	CLINICAL DETAILS:Right breast lump/ ? Carcinoma / ?? Phyllodes tumor.SPECIMEN:Biopsy from right breast lump.GROSS FINDINGS:Received tiny multiple grey white linear cores measuring 0.3 to 0.6cm. Entire tissue processed.MICROSCOPIC FINDINGS:Section show tiny fragments of breast parenchyma with areas of solid DCIS, necrosis, foci of calcification and collections of mononuclear inflammatory cells.IMP…
995	MR160011389	CLINICAL HISTORY :Carcinoma left breast.SPECIMEN :Left breast, Left Modified Radical Mastectomy.GROSS FINDINGS :Received in : FormalinProcedure : Modified Radical Mastectomy Laterality : Left Total dimensions : Medial to lateral : 21cm. Superficial to Deep : 4cm. Superior to Inferior : 16cm.Skin ellipse : 14 x 7 cm. Nipple :Normal Scar / skin shows a depressed area 2.5 cm, medial to nipple (corre…
996	MR160011399	CLINICAL HISTORY :Right lung lesion - carcinomaSPECIMEN:Biopsy from right lung lesionGROSS FINDINGS:Received multiple grey to grey brown cores measures 0.8 to 1.2cm.MICROSCOPIC FINDINGS:Linear cores of tissue infiltrated by compact nests,islands of polygonal to oval neoplastic cells exhibiting moderate nuclear pleomorphism, eosinophilic cytoplasm and notable mitotic activity. Prominent areas of n…
997	MR160011425	CLINICAL HISTORY :Carcinoma right breast Post Breast Conservative Surgery + RT with right axillary nodal recurrence. SPECIMEN :Excised right axillary nodal mass. GROSS FINDINGS :Received single fibrofatty tissue 4.5x3x2.5cm. Cutsurface shows tumor.Mass measures 2x1.2x1.0cm. MICROSCOPIC FINDINGS :Multiple section studied shows large nodal mass showing clumps, groups and sheets of pleomorphic cells…
998	MR160011436	CLINICAL HISTORY:Right breast carcinomaSPECIMEN:Right modified radical mastectomyGROSS FINDINGS:Received in : FormalinProcedure : Mastectomy post NACT Laterality : Right Total dimensions : Medial - lateral - 24cm Superficial - Deep - 7cm Superior - Inferior - 22cmSkin ellipse : 20x16.5cm Nipple :Normal Scar/ Surgical defect : Not seen.Tumor : SingleTumour Size : 3x2.5x1.5cm Location of tumor : up…
999	MR160011437	CLINICAL HISTORY :Right breast lump - ? carcinoma breastSPECIMEN:Biopsy from right breast lumpGROSS FINDINGS:Received multiple grey white linear cores measures 1 to 1.2cm. Entire tissue is processed.MICROSCOPIC FINDINGS:Linear cores of breast parenchyma exhibiting focal ductal proliferation of round to oval cells demonstrating moderate nuclear pleomorphism and eosinophilic cytoplasm. Adjacent are…
1000	MR160011440	CLINICAL HISTORY;Lump in the right breastSPECIMEN:A) LumpectomyB) Right modified radical mastectomyGROSS FINDINGS:A) Received lumpectomy specimen measures 6.5x5x2cm, skin ellipse measures 5x2cm. Surface is unremarkable. cut section shows illdefined grey white firm lesion measures 2.3x1.5x1cm. Distance from nearest inked surface - 0.5cm. Tumor submitted entirelyB) Received in : FormalinProcedure :…
1001	MR160011466	CLINICAL DETAILS:Right breast thick walled cystic mass ? Carcinoma ?? Phylloides.SPECIMEN:Biopsy from right breast complex cyst.GROSS FINDINGS:Received 5 greywhite linear cores measuring 0.6 to 1.2cm. Entire tissue processed.IMPRESSION:Right breast, Biopsy :Invasive Ductal Carcinoma, Grade 3. - Modified Bloom Richardson score is 9(3+3+3).
1002	MR160011474	CLINICAL HISTORY :Mass in left breast/ Carcinoma breast.SPECIMEN:Biopsy from left breast lump.GROSS FINDINGS:Received 3 greywhite linear cores measuring 1 to 1.2cm. Entire tissue processed.MICROSCOPIC FINDINGS:Section shows cores of breast parenchyma with an infiltrative lesion in tubules. Cells exhibit moderate nuclei and moderate cytoplasm. Myoepithelial cell layer absent. Areas of hyalinisatio…
1003	MR160011489	CLINICAL HISTORY: Mass in left breast - Carcinoma breastSPECIMEN: Biopsy from left breast.GROSS FINDINGS:Received 4 grey white to grey brown linear cores measuring 1 - 1.3 cm.Entire tissue processed.MICROSCOPIC FINDINGS:Section shows cores of breast parenchyma with foci of infiltration by atypical cells arranged in cords and tubules. Cells exhibit mild to moderate nuclear pleomorphism, hyperchrom…
1004	MR160011507	CLINICAL DIAGNOSIS: Carcinoma left breast.SPECIMEN:A) Left Breast, Left Modified Radical Mastectomy.B) Left level III lymph nodes.C) Revised deep margin.GROSS FINDINGS:A) Received in : Formalin.Procedure : Left Modified Radical Mastectomy.Laterality : Left. Total dimensions : Medial to lateral--22cm. Superficial to Deep--5cm. Superior to Inferior--16cm. Skin ellipse : 14.5 x 10.5 cm. Nipple : Nor…
1005	MR160011516	CLINICAL HISTORY :Case of left breast carcinoma (Post NACT).SPECIMEN :Left MRM.GROSS FINDINGS :Received in : Formalin.Procedure : Left modified mastectomy post NACT Laterality : Left.Total dimensions : Medial to lateral : 17. Superficial to Deep : 6 Superior to Inferior : 16Skin ellipse : 15x14cm. Nipple :Normal Scar/ Surgical defect :Not seen.Tumor :Single.Tumour Size : 1.5x1.5x1cm. Location of …
1006	MR160011531	CLINICAL HISTORY:Case of left breast lumpCarcinoma left breast SPECIMEN:Left modified radical mastectomyGROSS FINDINGS:Received in : FormalinProcedure : Mastectomy Total dimensions : Medial - lateral -21cm Superficial - Deep -5cm Superior - Inferior - 18cmSkin ellipse : 12x10cm. Nipple : Normal Scar/ Surgical defect : Not seenTumor : SingleTumour Size : 4x3.5x3cm. Location of tumor : upper inner …
1007	MR160011542	CLINICAL HISTORY : Mass in right breast - carcinoma breastSPECIMEN: Biopsy from right breast.GROSS FINDINGS:Received 3 grey white linear cores measuring 1 - 1.3cm.Entire tissue processed.MICROSCOPIC FINDINGS:Section shows cores of fibrofatty tissue with an infiltrative lesion arranged in cords, nests and in sheets. Cells exhibit moderate to marked nuclear pleomorphism, vesicular nuclei, inconspic…
1008	MR160011544	CLINICAL HISTORY: Carcinoma breast - post OPSmall liver lesion - Metastasis.SPECIMEN: Biopsy from liver.GROSS FINDINGS:Received 7 grey yellow to grey white linear cores measuring 0.6 - 1.3 cm.Entire tissue processed.IMPRESSION:Metastatic carcinoma, Biopsy liver -in a known case of carcinoma breast.
1009	MR160011546	CLINICAL HISTORY : Mass in right breast - 3'0 clock.Positive - ? Carcinoma breast.SPECIMEN: Biopsy from right breast.GROSS FINDINGS:Received 3 grey white linear cores measuring 1 - 1.2cm.Entire tissue processed.MICROSCOPIC FINDINGS:Section shows cores of fibrofatty tissue infiltrated by lymphocytes and few cores show scattered atypical cells with irregular, hyperchromatic nuclei. Areas of dense h…
1010	MR160011570	CLINICAL HISTORY : Mass in right breast -? Carcinoma breastSPECIMEN: Biopsy from right breast.GROSS FINDINGS:Received 5 grey white to grey brown linear cores measuring 0.6 - 1 cm.Entire tissue processed.MICROSCOPIC FINDINGS:Section show linear cores of tissue harboring a neoplastic lesion arranged is sheets. Individual cells have round to oval hyperchromatic nuclei and moderate amount of cytoplas…
1011	MR160011582	CLINICAL HISTORY :Carcinoma right breast - post MRMSPECIMEN:Biopsy from liver lesionGROSS FINDINGS:Received multiple grey white linear cores measures 1.2 to 1.5cm. Entire tissue processed.MICROSCOPIC FINDINGS:Section shows linear cores of tissue harboring a neoplastic lesion arranged in cords trabeculae and nests. The cells are pleomorphic with round to oval vesicular nuclei prominent nucleoli an…
1012	MR160011594	CLINICAL HISTORY:Left breast carcinomaSPECIMEN:A) Left breast lumpectomyB) Left axillary clearanceGROSS FINDINGS:A) Left breast lumpectomy :Received fibrofatty tissue measures 7x4x2.9cm, skin ellipse measures 5.5X1.2 cm gritty to cut shows a grey white to grey yellow area measures 1.5x1.5x1cmLocated at the following distances from the respective margins:Superior margin -- 1.5cmInferior margin -- …
1013	MR160011597	CLINICAL HISTORY :Mass in left breast ? Carcinoma breast.SPECIMEN:Biopsy from left breast mass.GROSS FINDINGS:Received 3 greywhite linear cores measuring 1 to 1.2cm. Entire tissue processed.IMPRESSION:Left Breast, Core biopsy :Invasive Ductal Carcinoma, Grade 2.- Modified Bloom Richardson score is 6(3+2+1).
1015	MR160011617	CLINICAL DETAILS:Left breast lump ? Carcinoma.SPECIMEN:Biopsy from left breast lump.GROSS FINDINGS:Received multiple greywhite fragmented cores measuring 0.3 to 0.5cm. Entire tissue processed.IMPRESSION:Left breast, Biopsy :Shows few clusters of atypical cells. No definite opinion is possible.Suggest repeat biopsy or excision of the lump for further confirmation.
1016	MR160011641	CLINICAL HISTORY : Mass in left breast - Carcinoma breast.SPECIMEN: Biopsy from left breast.GROSS FINDINGS:Received 4 grey white linear cores measuring 1 to 1.2 cm.Entire tissue processed.MICROSCOPIC FINDINGS:Linear cores of breast tissue harboring a neoplasm arranged as cords clusters and tubules. The neoplastic cell exhibit moderate nuclear pleomorphism have vesicular nuclear conspicuous nucleo…
1017	MR160011695	CLINICAL HISTORY : Mass in right breast - Carcinoma breastSPECIMEN:Biopsy from right breast mass.GROSS FINDINGS:Received 3 linear grey white cores measuring 1 to 1.2 cm.Entire tissue processed.MICROSCOPIC FINDINGS:Section shows cores of breast tissue infiltrated by tumor cells in nests and defuse sheets. Individual cells have hyperchromatic nuclei and moderate amount of cytoplasm.IMPRESSION:Right…
1019	MR160011720	CLINICAL DIAGNOSIS: Carcinoma right breast multicentric disease.SPECIMEN:Right modified radical mastectomy.GROSS FINDINGS:Received ináá ááá ááá ááá áá á á : Formalin. áTime of receipt at labáá áááá : 11:55PM. Time to formalináá ááá ááá ááá :Procedureáá ááá ááá ááá ááá ááá : MR Mastectomy.Lateralityáá ááá ááá ááá ááá ááá á: Right. Total dimensionsáá ááá ááá á :á Medial to lateral--25cm.ááááááááááá…
1020	MR160011730	CLINICAL HISTORY : Mass in right breast - carcinoma breastSPECIMEN: Biopsy from right breastGROSS FINDINGS:Received 4 grey white to grey brown linear cores measuring 0.6 - 1 cm.Entire tissue processed.MICROSCOPIC FINDINGS:Section show linear cores of tissue with a neoplastic arranged in cords and islands. Individual cells have round to oval hyperchromatic nuclei and moderate amount of cytoplasm. …
1021	MR160011736	CLINICAL HISTORY:Duct ectasia left breastSPECIMEN:Microdochectomy left breastGROSS FINDINGS:Received fibrofatty tissue measures 9x2.5x1.5cm. On serial sectioning a small grey white lesion measures 1x0.3x0.3cm. Distance from nearest inked surface is 0.1cm. Also seen few dilated ducts measures 1x0.5x0.8cm. Distance from nearest inked surface is 0.2cm. Also received in the same container fibrofatty …
1022	MR160011758	CLINICAL HISTORY :Mass in left breast ?Carcinoma breast.SPECIMEN:Left breast mass, core biopsy.GROSS FINDINGS:Received 3 greywhite linear cores measuring 1 to 1.3 cm. Entire tissue processed.MICROSCOPIC FINDINGS:Section shows cores of tissue infiltrated by tumor cells in cords and small nests . Individual cells have hyperchromatic nuclei and moderate amount of cytoplasm.IMPRESSION:Left breast mas…
1023	MR160011763	CLINICAL HISTORY: Right breast lesion - Carcinoma.SPECIMEN: Biopsy from right breast.GROSS FINDINGS:Received 4 grey white linear cores measuring 1 to 1.5 cm.Entire tissue processed.MICROSCOPIC FINDINGS:Section from breast parenchyma shows multiple linear cores harboring a neoplastic lesion arranged in sheets, nests. The cells have abundant eosinophilic cytoplasm with pleomorphic hyperchromatic nu…
1025	MR160011782	H16-8274SPECIMEN:Biopsy from left breast core.GROSS FINDINGS:Received multiple fragmented cores measured 0.5 to 0.8cm. Entire tissue processed.IMPRESSION:Left Breast, Core Biopsy:Invasive Ductal Carcinoma, Grade 2.- Modified Bloom Richardson Score is 7(3+2+2).
1026	MR160011796	CLINICAL HISTORY: Carcinoma left breast.SITE: Biopsy from left breast.Received 13 blocks labelled as 918/16MICROSCOPIC FINDINGS:Multiple section from the breast parenchyma show a neoplastic lesion arranged in nests, cords and sheets. Cells exhibit moderate to marked nuclear pleomorphism, vesicular nuclei 1-2 prominent nucleoli and moderate eosinophilic cytoplasm. Mitotic figures discerned. Ductal…
1027	MR160011808	H16-8279SPECIMEN:Right Breast, Core biopsy.GROSS FINDINGS: Received 4 Grey white linear cores measured 0.9 to 1.2 cm .Entire tissue processed.IMPRESSION:Right Breast, Core Biopsy:Invasive Ductal Carcinoma, Grade 2. - Modified Bloom Richardson Score is 6(3+2+1).
1028	MR160011812	CLINICAL HISTORY: Left breast lump - ? Carcinoma.SPECIMEN: Biopsy from left breast lesion.GROSS FINDINGS:Received 5 grey white linear cores measuring 1 to 1.5 cm.Entire tissue processed.MICROSCOPIC FINDINGS:Linear cores of tissue exhibiting a neoplastic lesion arranged in nests and islands consisting of round to oval neoplastic cells demonstrating moderate nuclear pleomorphism and pale eosinophil…
1030	MR160011869	CLINICAL HISTORY:Known case of carcinoma breast.D3 extradural mass with cord compression.SPECIMEN:D2-D3 laminectomy and surgical decompression of tumor. GROSS FINDINGS:A) Received multiple grey white soft tissue bits along with few bony fragments measures 2.5x2x0.4 cm, entire tissue processed.B) Received multiple grey white soft tissue bits along with few bony fragments measures 2.5x1.5x0.5 cm, e…
1031	MR160011870	CLINICAL HISTORY :Left breast mass/ Carcinoma.SPECIMEN:Biopsy from left breast mass.GROSS FINDINGS:Received 4 greywhite linear core measuring 1 to 1.2cm. Entire tissue processed.MICROSCOPIC FINDINGS:Section shows cores of breast parenchyma infiltrated by a lesion arranged in nests, clusters and cords comprising of atypical cells with round to oval hyperchromatic nuclei with scanty to moderate cyt…
1032	MR160011879	CLINICAL HISTORY : Large right breast lump - ? CarcinomaSPECIMEN: Biopsy from right beastGROSS FINDINGS:Received 4 grey white linear cores measuring 1 - 1.5 cm.Entire tissue processed.IMPRESSION:Invasive carcinoma, Biopsy right breast:Grade 3(8/9)Tubular formationááááááááá - 3Nuclear pleomorphismá - 3Mitotic figuresáááááááááááááá - 2ááááááááááááááááááááááááááááááááá -----------ááááááááááááááááááá…
1033	MR160011881	CLINICAL HISTORY : Right breast mass - Carcinoma.SPECIMEN: Biopsy from right breastGROSS FINDINGS:Received 4 grey white linear cores measuring 0.8 to 1.2 cm.Entire tissue processed.MICROSCOPIC FINDINGS:Section shows linear cores of tissue with lesion arranged in cords and sheets with cells having pleomorphic hyperchromatic nuclei and moderate amount. Stroma show hyalinisation and dense lymphocyti…
1034	MR160011886	CLINICAL HISTORY :Right breast lesion - Carcinoma right breast.SPECIMEN: Biopsy from right breast.GROSS FINDINGS:Received 4 grey white linear cores measuring 0.5 to 1.2 cm.Entire tissue processed.MICROSCOPIC FINDINGS:Section show linear core of tissue showing liver parenchyma with a lesion arranged in nest. islands, pseudo papillary pattern. Individual cells have round to oval hyperchromatic nucl…
1035	MR160011893	CLINICAL HISTORY: Right breast lesion - Carcinoma.SPECIMEN: Biopsy from right breast.GROSS FINDINGS:Received 6 grey white linear cores measuring 0.6 to 1 cm.Entire tissue processed.MICROSCOPIC FINDINGS:Section from breast parenchyma shows multiple fragments harboring a neoplastic lesion arranged in sheets. The cells show pleomorphic hyperchromatic nuclei with abundant eosinophilic cytoplasm. Area…
1036	MR160011899	CLINICAL HISTORY :Carcinoma left breast.SPECIMEN :A) Sentinel lymph node, Biopsy(Frozen Section).B) Left breast lump, Wide Excision(Frozen Section).C) Left breast, Left Modified Radical Mastectomy.D) Left Axillary dissection.GROSS FINDINGS :A ) Received fibrofatty tissue measuring 3.2 x 2 x 1 cm. Isolated inked 2 lymph nodes ( sentinal nodes) largest lymph node measuring 1 x 1 x 0.9 cm. Entire ti…
1037	MR160011902	CLINICAL HISTORY:Carcinoma left breastSITE:Left breast lumpectomy.Received 1 slide and 1 block and 1 specimen labelled as 7899/16.Received already grossed specimen of post lumpectomy in 4 bits altogether measures 3.5x3x1.5cm.Cut surface shows grey white lesion approximately measures 2x2.2x1.5cm. Distance from nearest inked surface is 0.1cm.MICROSCOPIC FINDINGS:Sections demonstrate a neoplastic le…
1038	MR160011907	CLINICAL HISTORY :Left breast mass - CarcinomaSPECIMEN: Biopsy from left breast lesion.GROSS FINDINGS:Received 5 grey white linear core measuring 0.5 cm. Entire tissue processed.MICROSCOPIC FINDINGS:Fragmented linear cores of tissue exhibiting few dyscohesive clusters of round to oval cells with centrally placed nuclei and moderate amount of eosinophilic cytoplasm amidst extensive areas of fibroc…
1040	MR160011947	CLINICAL HISTORY:Carcinoma left breastSPECIMEN:A) Left sentinel lymph nodeB) Left modified radical mastectomyGROSS FINDINGS:A) Left sentinel lymph node:Received multiple fibrofatty tissue altogether measures 4x2.5x1cmIdentified 5 lymph nodeslargest measures 1.3x1x0.5cm, cut surface shows blue dyeB) Left modified radical mastectomy:Received in : Formalin.Procedure : Mastectomy -radical Laterality …
1041	MR160011949	CLINICAL HISTORY : Right breast mass - carcinomaSPECIMEN: Biopsy from right breast mass.GROSS FINDINGS:received 4 grey white linear cores measuring 0.8 to 1.0 cm.Entire tissue processed.IMPRESSION:Right breast mass, Core biopsy:Invasive Ductal Carcinoma, Grade 2- Modified Bloom Richardson score is 6(3+2+1).
1042	MR160011962	CLINICAL HISTORY:Carcinoma right breastSPECIMEN:A) Sentinel lymph nodesB) Wide local excisionC) Revised lateral marginGROSS FINDINGS:A) Sentinel lymph nodes:Received fibrofatty tissue measures 4x3x1cm, 3 lymph nodes identified with ink. Largest measures 2x1x0.8cm, cut surface shows fatty infiltration.Isolated -total 5 lymph nodesB) Wide local excision:Received fibrofatty tissue measures 5.5x5x3cm…
1043	MR160011972	CLINICAL HISTORY : Two left breast lumps - noted.Birads V lesions in left breast at 7 0' clock and 3 0' clock position.SPECIMEN: Biopsy form left breast.GROSS FINDINGS:Received 3 grey white linear cores measuring 1.2 to 1.5 cm.Entire tissue processed.IMPRESSION:Infiltrating ductal carcinoma, Biopsy left breast.Grade 2(7/9).Tubular formationááááááááááááá - 3Nuclear pleomorphismáááááá - 2Mitotic fi…
1044	MR160011975	CLINICAL HISTORY:Carcinoma left breastSPECIMEN:Left modified radical mastectomyGROSS FINDINGS:Received in : FormalinProcedure : Mastectomy Laterality : Left Total dimensions : Medial - lateral -16cm Superficial - Deep -2.5cm Superior - Inferior - 17cm Skin ellipse : 9x4.5cm. Nipple :Normal Scar/ Surgical defect : Not seen.Tumour Size : 4x2.5x1.5cm. Location of tumor : upper outer quadrantMargins …
1045	MR160011984	CLINICAL HISTORY : Mass in right breast - Carcinoma breast.SPECIMEN: Biopsy from right breast mass.GROSS FINDINGS:Received 5 grey white linear cores measuring 0.4 to 1 cm.Entire tissue processed.IMPRESSION:Right breast mass, Core biopsy:Invasive Ductal Carcinoma, Grade 2.- Modified Bloom Richardson Score is 6(3+2+1).
1046	MR160012034	CLINICAL HISTORY : Left breast lump - ? CarcinomaSPECIMEN: Biopsy from left breastGROSS FINDINGS:Received 5 grey white linear cores measuring 0.5 - 1 cm.Entire tissue processed.MICROSCOPIC FINDINGS:Section shows cores of tissue infiltrated by a lesion arranged in cords, nests and trabecular comprising of pleomorphic cells with round to oval hyperchromatic nuclei and moderate amount of eosinophili…
1047	MR160012038	CLINICAL HISTORY : Case of lump in left breast - ? Carcinoma left breast.SPECIMEN: Biopsy from left breastGROSS FINDINGS:Received 4 grey white linear cores measuring 1 to 1.2 cm.Entire tissue processed.MICROSCOPIC FINDINGS:Section shows cores of tissue infiltrated by tumor cells in nests and cords. Individual cells have hyperchromatic nuclei and moderate amount of cytoplasm.IMPRESSION:Left breast…
1048	MR160012054	CLINICAL HISTORY : Right breast lump - ? Carcinoma.SPECIMEN: Biopsy from right breastGROSS FINDINGS:Received 4 grey white linear cores measuring 0.7 - 1 cm.Entire tissue processed.MICROSCOPIC FINDINGS:Section shows bones of tissue harboring a lesion arranged in nests, cords and sheets comprising of atypical cells with pleomorphic round to oval hyperchromatic nucleus and moderate amount of eosinop…
1049	MR160012057	CLINICAL DIAGNOSIS:Carcinoma right breast-Post lumpectomy.SPECIMEN:A) Sentinel lymph node(Frozen Section).B) Right Breast, Right Lumpectomy(Frozen Section).C) Left Oophorectomy.D) Revised lateral margins.E) Right axillary lymph nodes.GROSS FINDINGS:A) Received multiple fibrofatty tissue altogether measuring 4.5 x 2.5 x 1 cm, largest sentinel lymph node measuring 3 x 1 x 1 cm.Cut surface : shows g…
1050	MR160012061	CLINICAL HISTORY:Carcinoma left breastSPECIMEN:Mastectomy with left axillary level 1 and 2 lymph nodesGROSS FINDINGS:Received inááá ááá ááá áá á á á á á á : FormalinProcedureááá ááá ááá áá á á á á á áá :á Mastectomyá áááááááááááááááááááááááááááááááááááááááááááá ááá á Lateralityááá ááá ááá ááááááááááááááááá : Leftá á Total dimensionsááá ááá áá á á áá : Medial - lateralá - 18cm áááááááááááááááááááá…
1051	MR160012063	CLINICAL DIAGNOSIS: Carcinoma right breast-Post lumpectomy.SPECIMEN:Right modified radical mastectomy.GROSS FINDINGS:Received in : Formalin. Procedure : Post lumpectomy/Mastectomy.Laterality : Right. Total dimensions : Medial to lateral--24cm. Superficial to Deep--6cm. Superior to Inferior--16cm. Skin ellipse : 18x8cm. Nipple :Scar/ Surgical defect :Scare measuring 8.5cm is located just above the…
1052	MR160012079	CLINICAL HISTORY : Right breast lump (9'0 clock) - ? Carcinoma breastSPECIMEN: Biopsy from right breast.GROSS FINDINGS:Received 4 grey white linear cores measuring 1 -1.5 cm.Entire tissue processed.MICROSCOPIC FINDINGS:Section from breast shows cores of tissue infiltrated by a lesion arranged i nests, cores and trabecular comprising of cells with moderately pleomorphic hyperchromatic nuclei and m…
1053	MR160012128	CLINICAL HISTORY:Left breast lump - ? CarcinomaSPECIMEN: Biopsy from left breast core.GROSS FINDINGS: Received 6 grey white linear cores measuring 0.5 to 1.5 cm.Entire tissue processed.MICROSCOPIC FINDINGS:Section studied shows linear cores of breast parenchyma infiltrated by tumour cells arranged in solid sheets, nests and cords. Individual cells have moderate amount of cytoplasm, pleomorphic hy…
1054	MR160012133	CLINICAL HISTORY : Right breast ulcerative mass - ? Carcinoma right breastSPECIMEN: Biopsy from right breastGROSS FINDINGS:Received multiple grey white linear cores measuring 0.5 to 1.5 cm.Entire tissue processed.MICROSCOPIC FINDINGS:Section shows linear cores of breast parenchyma harboring a neoplastic lesion arranged as tubules and nests. The cells are ovoid to cuboidal with hyperchromatic,pleo…
1055	MR160012142	CLINICAL HISTORY : Known case of carcinoma right breast - post MRM status now presented with right chest wall lesion - Suggestive of recurrence.SPECIMEN: Biopsy from right chest wall swelling.GROSS FINDINGS:Received 4 grey white linear core measuring 0.8 to 1 cm.Entire tissue processed.IMPRESSION:Right chest wall swelling, Biopsy (In a known case of carcinoma breast - Post MRM) :Positive for mali…
1056	MR160012158	CLINICAL HISTORY: Left breast lump - ? CarcinomaSPECIMEN: Biopsy from left breast lesion.GROSS FINDINGS:Received 5 grey white linear cores measuring 1 to 1.5 cm.Entire tissue processed.MICROSCOPIC FINDINGS:Linear cores of tissue exhibiting a neoplastic lesion arranged in nests, sheets, islands and tubular configuration consisting of round to oval cells demonstrating moderate nuclear pleomorphism …
1057	MR160012161	CLINICAL HISTORY: Left breast lump - ? CarcinomaSPECIMEN: Biopsy from left breastGROSS FINDINGS:Received multiple grey white linear core measuring 0.3 to 0.5 cm.Entire tissue processed.IMPRESSION:Left breast, Biopsy:Suggestive of Benign proliferative breast disease.? Fibroadenoma?? Phyllodes tumor benign.Suggest excision of the lump for further confirmation.
1058	MR160012165	CLINICAL DETAILS:Carcinoma right breast. Post NACT.SPECIMEN:Right breast, Right modified radical mastectomy.GROSS FINDINGS:Received iná :á Formalin.Procedureááá : Mastectomy.Lateralityáá : Right breast.Total dimensions :Medial-lateraláááááá :á 19cm.ááááááááááááááááááááááááá Superficial - deep : 4cm.áááááááááááááááááááááááá Superior-inferiorá : 16cm.Skin ellipseááááááááá :á 16x8cm.Nippleáááááááááá…
1059	MR160012193	CLINICAL DETAILS:Right breast lump/ ? Carcinoma.SPECIMEN:Biopsy from right breast lump.GROSS FINDINGS:Received 4 greywhite linear core measuring 0.8 to 1.2cm. Entire tissue processed.MICROSCOPIC FINDINGS:Linear cores of breast parenchyma exhibiting distorted ducts with nests and islands of cuboidal cells with vesicular nuclei and moderate amount of eosinophilic cytoplasm amidst densely hyalinized…
1060	MR160012205	CLINICAL HISTORY: Left breast lump - ? Carcinoma left breast.Right breast small focal lesion in 10'0 clock.SPECIMEN: Biopsy from left breast.GROSS FINDINGS:Received 5 grey white linear cores measuring 1 to 1.2 cm.Entire tissue processed.IMPRESSION:Ductal carcinoma in situ (Intermediate to high grade), Biopsy left breast.Kindly correlate with mammography and clinical findings.
1061	MR160012209	CLINICAL HISTORY : Left breast lump - ? Carcinoma.SPECIMEN: Biopsy from left breast.GROSS FINDINGS:Received 4 grey white tissue core measuring 1 to 1.1 cm.Entire tissue processed.MICROSCOPIC FINDINGS:Section shows breast parenchyma harboring in infiltrate lesion arranged in diffuse sheets and cords. Cells exhibit moderate to marked nuclear pleomorphism, round to oval vesicular nuclei, prominent n…
1062	MR160012210	CLINICAL HISTORY : Mass in right breast - Carcinoma breast.SPECIMEN: Biopsy from right breast.GROSS FINDINGS:Received 3 grey white tissue core measuring 1.0 to 1.5 cm.Entire tissue processed.MICROSCOPIC FINDINGS:Section shows an infiltrate lesion arranged in tubules and cords. Cells exhibit moderate nuclear pleomorphism, round to oval hyperchromatic nuclei and moderate cytoplasm. Stroma shows mil…
1063	MR160012214	CLINICAL HISTORY :Mass in left breast - carcinoma breast.SPECIMEN:Biopsy from left breast.GROSS FINDINGS:Received 3 grey white linear cores measuring 1 to 1.2cm. Entire tissue processed.MICROSCOPIC FINDINGS:Linear cores of breast parenchyma infiltrated by a neoplasm arranged as islands and nests. The neoplastic cells exhibit moderate nuclear pleomorphism have vesicular nuclei conspicuous nucleoli…
1064	MR160012216	CLINICAL HISTORY:Carcinoma left breastSPECIMEN:A)Left breast wide local excisionB) Left axillary lymph nodesC) Level III lymph nodesGROSS FINDINGS:A) Left breast wide local excision:Fresh tissue received : YesProcedure : Left breast - wide local excisionSpecimen orientation : OrientatedSpecimen size : 6.5x4.5x1.5cmSkin : PresentSkin dimension : 5x2cmSkin abnormalities : AbsentNipple : AbsentLesio…
1065	MR160012237	CLINICAL HISTORY :Mass in left breast - ? phyllodes ? Carcinoma breastSPECIMEN:Biopsy from left breast massGROSS FINDINGS:Received multiple grey white linear cores measures 1 to 1.5cm. Entire tissue is processed.MICROSCOPIC FINDINGS:Section shows linear cores of tissue infiltrated by a neoplastic lesion arranged in sheets and tubules. The cells have hyperchromatic, pleomorphic round to oval nucle…
1066	MR160012239	CLINICAL DETAILS:Left breast carcinoma.SPECIMEN:A) Left breast, Left Breast Conservative Surgery(Post lumpectomy and Post NACT).B) Left Axillary Clearance.GROSS FINDINGS:A) Received fibrofatty tissue measuring 6.5 x 3.5 x 2 cm.Skin ellipse measures 6x6.5cm. Skin shows a linear scar measuring 3 cm.Serial sectioning shows small firm fibrotic area measuring 0.5 x 0.5 x 0.2 cm, located at the followi…
1067	MR160012253	CLINICAL DIAGNOSIS: Left breast carcinoma.SPECIMEN:A) Sentinel lymph nodes.B) Left breast.GROSS FINDINGS:A) Received fibrofatty tissue measuring 4.5x2.5x0.8cm.B) Received ináá ááá ááá ááá áá á áá : Formalin.Procedureáá ááá ááá ááá á á áá á áááá : Mastectomy.Lateralityáá ááá ááá ááá ááá á á á áá ááá :ááá LeftTotal dimensionsáá ááá ááá ááá ááá á:á Medialá to lateral--15cm. ááááááááááááááááááááááááá…
1069	MR160012266	CLINICAL HISTORY:Right breast lump - ? carcinomaSPECIMEN:Biopsy of right breastGROSS FINDINGS:Received multiple grey white linear cores measures 0.5 to 1.2cm. Entire tissue is processed.MICROSCOPIC FINDINGS:Section shows cores of breast parenchyma harboring an infiltrative lesion arranged in nests and cords exhibit moderate nuclear pleomorphism with round to oval hyperchromatic nuclei, moderate e…
1071	MR160012295	CLINICAL DIAGNOSIS: Carcinoma right breast.SPECIMEN:Mastectomy with right level 1 and 2 lymph nodes.GROSS FINDINGS:Received in : Formalin/Fresh Procedure : MR Mastectomy.Laterality : Right. Total dimensions : Medial to lateral--21cm. Superficial to Deep--4cm. Superior to Inferior--16cm. Skin ellipse : 12 x 6.8 cm. Nipple : Normal.Scar/ Surgical defect : Not seen.Tumor : Single.Tumour Size : 3.3 x…
1072	MR160012301	CLINICAL HISTORY : Two irregular right breast lesion in upper and outer quadrant.SPECIMEN: Biopsy form right breast lump.GROSS FINDINGS:Received five grey white linear cores measuring 0.8 to 1 cm.Entire tissue processed.MICROSCOPIC FINDINGS:Section studied shows linear cores of breast parenchyma with cells arranged in tubules. Cells have moderate amount of cytoplasm, pleomorphic nuclei with fine …
1073	MR160012305	CLINICAL DETAILS:Left breast carcinoma.SPECIMEN:A) Left Sentinal lymph node biopsy.B) Left breast lumpectomy.GROSS FINDINGS:A) Received multiple fibrofatty tissue altogether measuring 3x2x1cm.Isolated 2 lymph nodes.Largest lymph node measuring 0.8x0.5x0.5cm. Cut surface shows fatty infiltration.B) Left breast lumpectomy:Received lumpectomy specimen measuring 3.7x2.2x1cm.Skin ellipse measures 3x1c…
1074	MR160012306	CLINICAL HISTORY : Right breast lump - ? Carcinoma.Trucut biopsy.SPECIMEN: Biopsy from right breast lump.GROSS FINDINGS:Received 4 grey white linear cores measuring 1 to 1.5 cm.Entire tissue processed.MICROSCOPIC FINDINGS:Sections studied shows breast parenchyma harboring a cellular lesion arranged in sheets and lobules. Cells have moderate amount of cytoplasm, pleomorphic hyperchromatic nuclei. …
1075	MR160012324	CLINICAL HISTORY : Left breast lump - ? carcinomaSPECIMEN: Biopsy from left breast lump.GROSS FINDINGS:Received 3 grey white linear cores measuring 1 to 1.2cm.Entire tissue processed.MICROSCOPIC FINDINGS:Section studied shows breast parenchyma harboring a neoplastic lesion arranged in sheets, nests and cords. Individual cells have moderate amount of cytoplasm, pleomorphic hyperchromatic nuclei. M…
1077	MR160012353	CLINICAL HISTORY : Mass in left breast - Carcinoma breastSPECIMEN: Biopsy from left breast mass.GROSS FINDINGS:Received 3 grey white linear cores measuring 1 to 1.2 cm.Entire tissue processed.MICROSCOPIC FINDINGS:Linear cores of tissue exhibiting a neoplastic lesion arranged in sheets, nests and islands consisting of round to oval cells demonstrating mild to moderate atypia and pole eosinophilic …
1078	MR160012362	CLINICAL HISTORY : Mass in right breast - Carcinoma breast.SPECIMEN: Biopsy from right breast.GROSS FINDINGS:Received 3 grey white linear cores measuring 1 to 1.5 cm.Entire tissue processed.MICROSCOPIC FINDINGS:Linear cores of breast tissue harboring a neoplasm arranged as cords and tubules. The lesional cells have hyperchromatic nuclei and moderate cytoplasm. The intervening stroma is desmoplast…
[truncated: 4,206 more rows]
