# Supplementary material for: Classification and diagnostic prediction of breast cancer metastasis on clinical data using machine learning algorithms
Source: Sci Rep. 2023 Jan 10;13:485. doi: 10.1038/s41598-023-27548-w (PMC9831019; doi:10.1038/s41598-023-27548-w)
Supplement: Supplementary file 2 — Supplementary Table S2. [file 41598_2023_27548_MOESM2_ESM.csv]

Metastasis	Biopsy	Lymph_node
FN1700015	FN16000054	FN16000008
FN1703934	FN16000080	FN16000122
MR1902197	FN1704890	FN1700015
MR1713267	FN1707208	MR1902162
MR1902267	FN1707532	MR1902197
FN1803315	FN1713378	MR1713267
MR1902277	FN1804690	MR1902267
MR1902326	FN1815927	FN1803315
MR1713398	FN1911480	MR1713318
MR160000142	MR160000025	MR1902277
MR1713714	MR160000035	FN1806700
MR1713808	MR160000071	MR1902326
MR1902665	MR160000090	FN1813611
MR160000183	MR160000101	MR1713398
MR1713876	MR160000120	FN1901311
MR1902676	MR160000127	MR1713607
MR1713889	MR160000140	MR1902385
MR1902705	MR160000145	MR1713669
MR160000289	MR160000160	MR160000142
MR1902796	MR160000197	MR1713808
MR1713981	MR160000215	MR160000160
MR1714101	MR160000225	MR1902665
MR160000557	MR160000246	MR160000183
MR160000609	MR160000390	MR1713876
MR1714169	MR160000427	MR1713881
MR1714184	MR160000436	MR1902702
MR1903104	MR160000438	MR1713889
MR160000723	MR160000531	MR1902703
MR1714203	MR160000532	MR160000285
MR160000750	MR160000549	MR160000289
MR1903114	MR160000598	MR1902705
MR160000768	MR160000605	MR160000362
MR1714291	MR160000634	MR1713981
MR1714313	MR160000675	MR1902824
MR160000890	MR160000705	MR160000407
MR1714348	MR160000718	MR1714034
MR1903297	MR160000758	MR1714101
MR1714483	MR160000856	MR160000557
MR160001042	MR160000897	MR1902997
MR1714500	MR160000933	MR160000609
MR1903359	MR160000935	MR1714165
MR1714525	MR160000937	MR1714169
MR160001121	MR160000938	MR160000671
MR1714611	MR160000940	MR1714184
MR1714674	MR160000949	MR1903104
MR160001243	MR160000966	MR160000723
MR160001293	MR160000972	MR160000729
MR1903725	MR160001027	MR160000750
MR1714794	MR160001039	MR1714203
MR1903789	MR160001054	MR160000768
MR1714869	MR160001064	MR160000790
MR160001449	MR160001104	MR1714241
MR1903880	MR160001109	MR1714291
MR1715016	MR160001163	MR160000890
MR1904032	MR160001169	MR1714313
MR160001594	MR160001176	MR1714348
MR1715068	MR160001183	MR1714377
MR1715087	MR160001200	MR1903212
MR1904165	MR160001212	MR1903297
MR160001834	MR160001224	MR1903302
MR160001902	MR160001234	MR1714483
MR160001954	MR160001246	MR1903359
MR1904366	MR160001269	MR1714500
MR160002019	MR160001293	MR1714504
MR1715396	MR160001322	MR1714514
MR160002103	MR160001338	MR1714525
MR1715408	MR160001348	MR1903458
MR1715431	MR160001353	MR160001121
MR1715435	MR160001369	MR160001124
MR1715464	MR160001400	MR1903542
MR1715472	MR160001403	MR1714611
MR1904467	MR160001414	MR1714674
MR1715480	MR160001415	MR160001243
MR1904620	MR160001436	MR160001256
MR1904671	MR160001438	MR1903641
MR1715616	MR160001483	MR160001311
MR1715644	MR160001489	MR1903725
MR160002259	MR160001494	MR1714794
MR160002269	MR160001495	MR1903789
MR1715691	MR160001502	MR1903817
MR1904988	MR160001506	MR1714869
MR1715764	MR160001507	MR160001449
MR1905038	MR160001509	MRA168206
MR160002457	MR160001562	MR1903880
MR1905058	MR160001598	MRA168231
MR1715834	MR160001599	MR1903930
MR1715840	MR160001628	MR1903972
MR160002499	MR160001630	MR1715016
MR160002565	MR160001636	MR1904013
MR160002757	MR160001637	MR1904032
MR160002765	MR160001685	MR160001594
MR160002787	MR160001696	MRA168246
MR160002853	MR160001737	MRA168287
MR1716271	MR160001742	MR1715068
MR160002940	MR160001743	MR1715087
MR1716307	MR160001768	MR1715162
MR1716312	MR160001789	MR160001773
MR160002980	MR160001799	MR1904165
MR1907213	MR160001808	MR1904198
MR1716359	MR160001851	MR160001902
MR1907256	MR160001893	MRA168337
MR1716393	MR160001919	MR160001954
MR160003069	MR160001996	MRA168363
MR1716394	MR160002017	MR1904366
MR160003118	MR160002027	MR1715396
MR1716432	MR160002033	MR1715408
MR160003135	MR160002038	MR1904467
MR160003152	MR160002044	MR1715435
MR1908324	MR160002080	MRA168386
MR160003223	MR160002103	MR1715464
MR1908743	MR160002111	MR1715472
MR1716652	MR160002112	MR1904483
MR1908808	MR160002113	MR1715480
MR1908828	MR160002118	MR1904620
MR1908952	MR160002120	MR1715503
MR160003416	MR160002131	MR1904621
MR160003429	MR160002142	MR1904671
MR1716811	MR160002147	MRA168439
MR1716860	MR160002173	MR1715616
MR160003660	MR160002201	MR1715644
MR1716863	MR160002213	MR160002259
MR160003718	MR160002231	MR160002269
MR160003747	MR160002233	MRA168467
MR160003767	MR160002248	MR1715691
MR160003774	MR160002250	MRA168504
MR1716987	MR160002254	MR1904988
MR1717059	MR160002256	MR1905038
MR160003828	MR160002258	MR1715785
MR160003830	MR160002261	MR160002457
MR1717126	MR160002300	MR1905058
MR1717209	MR160002312	MR1715833
MR160003994	MR160002316	MR1715834
MR1717233	MR160002356	MR1715840
MR1717407	MR160002377	MRA168530
MR160004052	MR160002383	MR160002499
MR1717411	MR160002391	MRA168654
MR160004104	MR160002405	MR160002565
MR1717494	MR160002426	MR160002662
MR1717608	MR160002466	MR1715994
MR160004229	MR160002484	MRA168731
MR160004255	MR160002494	MR160002765
MR1717722	MR160002497	MRA168734
MR160004261	MR160002532	MR160002787
MR160004344	MR160002540	MR160002853
MR1717915	MR160002577	MR1716253
MR1717941	MR160002611	MR160002940
MR1717949	MR160002627	MR1716271
MR1718002	MR160002643	MR160002944
MR1718077	MR160002675	MR1716272
MR160004600	MR160002687	MR1716307
MR160004671	MR160002688	MR1907213
MR1718395	MR160002703	MR160003025
MR160004698	MR160002706	MR1716393
MR1718465	MR160002721	MR160003069
MR160004860	MR160002731	MR1716394
MR1910502	MR160002771	MR160003118
MR1718581	MR160002783	MR1716416
MR160005008	MR160002786	MR160003135
MR1718620	MR160002804	MR1716432
MR160005011	MR160002825	MR160003152
MR1718672	MR160002844	MR1716436
MR160005158	MR160002848	MRA168847
MR1718740	MR160002891	MR160003200
MR1718748	MR160002942	MR1908324
MR160005326	MR160002954	MRA168848
MR1718829	MR160002962	MR1716537
MR160005344	MR160002992	MRA168949
MR1718885	MR160003012	MR1716652
MR160005363	MR160003068	MR1908808
MR160005375	MR160003075	MR1908828
MR160005423	MR160003122	MR160003383
MR1718945	MR160003163	MR160003416
MR1718950	MR160003218	MR160003429
MR1911165	MR160003232	MR1716745
MR1719114	MR160003233	MR160003550
MR160005649	MR160003243	MR160003638
MR1719206	MR160003247	MR1716860
MR160005781	MR160003295	MR160003660
MR160005824	MR160003311	MR1716987
MR160005828	MR160003352	MR160003747
MR160005829	MR160003362	MR160003767
MR1719278	MR160003364	MR160003774
MR1719345	MR160003403	MR1717008
MRA103267	MR160003415	MR1717059
MR160005931	MR160003431	MR1717120
MRA105574	MR160003518	MR160003828
MRA107360	MR160003579	MR1717126
MRA110056	MR160003620	MR1717130
MR160006014	MR160003627	MR1909333
MRA110728	MR160003674	MR1717186
MR160006065	MR160003686	MR1717204
MRA111817	MR160003697	MR160003957
MR1719533	MR160003709	MR1717209
MRA113529	MR160003711	MR160003994
MR160006187	MR160003789	MR1717219
MRA114819	MR160003792	MR1717233
MRA115705	MR160003794	MR160004032
MR160006216	MR160003821	MRA169185
MRA118372	MR160003830	MR160004052
MR1800002	MR160003847	MR160004076
MRA118488	MR160003854	MR160004089
MR1800016	MR160003866	MR160004104
MR1800031	MR160003875	MR1717411
MRA119875	MR160003895	MR1717494
MRA119878	MR160003902	MR1717608
MRA120269	MR160003934	MR160004229
MR1800161	MR160003957	MR160004255
MR1800164	MR160003964	MR1717722
MRA121179	MR160004024	MR160004261
MR160006391	MR160004116	MR160004288
MRA121783	MR160004126	MR160004299
MRA122989	MR160004130	MR160004342
MRA123180	MR160004142	MR160004344
MRA123324	MR160004157	MR1717915
MR1800328	MR160004158	MR1717941
MRA124979	MR160004165	MR1717949
MRA125121	MR160004183	MR1910030
MR160006647	MR160004186	MR160004477
MRA127500	MR160004188	MR1718077
MRA129138	MR160004191	MR160004542
MRA129651	MR160004215	MR1718104
MR1800496	MR160004277	MR1718111
MR160006706	MR160004319	MR1718139
MR1800519	MR160004326	MR160004600
MR160006785	MR160004336	MR1718200
MR160006796	MR160004339	MR1910218
MRA132708	MR160004354	MR160004652
MRA132873	MR160004358	MR160004659
MR160006861	MR160004363	MR160004671
MRA134525	MR160004446	MR160004698
MR160007010	MR160004448	MR1718462
MRA135739	MR160004463	MR1718465
MR1800763	MR160004500	MR1718484
MRA135918	MR160004510	MR1718487
MRA13605	MR160004553	MR1718489
MR160007051	MR160004592	MR160004860
MRA137111	MR160004595	MR1910502
MR160007075	MR160004598	MR160004916
MR1800908	MR160004615	MR1718581
MRA138247	MR160004641	MR1718615
MRA138940	MR160004643	MR160005008
MR160007217	MR160004672	MR1718620
MRA140239	MR160004677	MR160005011
MRA140264	MR160004687	MR160005158
MR160007236	MR160004703	MR160005161
MR1801028	MR160004744	MR160005198
MR160007263	MR160004768	MR1718748
MR1801079	MR160004779	MR160005236
MR160007313	MR160004795	MR1718767
MRA141088	MR160004808	MR1910816
MR160007370	MR160004838	MR160005314
MRA141427	MR160004866	MR160005326
MR1801138	MR160004893	MR1718823
MRA142037	MR160004901	MR1718829
MR160007406	MR160004902	MR160005344
MRA142249	MR160004925	MR160005359
MRA142843	MR160004972	MR160005363
MR160007429	MR160004976	MR1718903
MRA142884	MR160004997	MR160005423
MR1801290	MR160005010	MR1718945
MR1801312	MR160005057	MR1718950
MR1801333	MR160005113	MR160005466
MR160007534	MR160005131	MR1718997
MRA143592	MR160005173	MR1719091
MR160007543	MR160005258	MR1719114
MRA144596	MR160005303	MR1719119
MR1801379	MR160005335	MR160005649
MR1801399	MR160005336	MR160005669
MRA144694	MR160005361	MR160005781
MR1801449	MR160005368	MR1719229
MR1801453	MR160005422	MR160005824
MRA146752	MR160005431	MR1719278
MRA146933	MR160005440	MR160005829
MRA147010	MR160005461	MR160005924
MRA147864	MR160005516	MR160005931
MRA148016	MR160005520	MR1719359
MR160007720	MR160005526	MR160006014
MR1801530	MR160005528	MR160006065
MR160007786	MR160005546	MRA111946
MRA148546	MR160005580	MR1903114
MR160007918	MR160005586	MRA113080
MRA149916	MR160005615	MR160006187
MRA150230	MR160005642	MR1719628
MR160007963	MR160005644	MR1903128
MR1801649	MR160005694	MR160006216
MR1801679	MR160005731	MR1719650
MR160008037	MR160005733	MR1719660
MR160008056	MR160005745	MR1800002
MR1801765	MR160005746	MR1800016
MRA151743	MR160005748	MR1800031
MR1801809	MR160005787	MR160006370
MRA15196	MR160005802	MR1800161
MRA152161	MR160005805	MR1800164
MRA152274	MR160005832	MR160006391
MR160008257	MR160005846	MR1800281
MRA152472	MR160005857	MR1800328
MR1801975	MR160005893	MR160006527
MR160008288	MR160005934	MR160006618
MR160008291	MR160005938	MR160006647
MRA154232	MR160005951	MR160006684
MRA154306	MR160005969	MR160006695
MR160008322	MR160005999	MR1800496
MRA154379	MR160006003	MR1800519
MR160008355	MR160006074	MR160006766
MR1802168	MR160006082	MR160006785
MRA156835	MR160006090	MR160006796
MR160008409	MR160006175	MR1800576
MRA156844	MR160006199	MR1800620
MR1802214	MR160006237	MR160006861
MR1802253	MR160006238	MRA132821
MRA157947	MR160006282	MRA134169
MRA158337	MR160006302	MRA134525
MRA158410	MR160006311	MRA134535
MRA158655	MR160006373	MR160007010
MRA159076	MR160006382	MR1800763
MRA159108	MR160006392	MRA135918
MRA159223	MR160006397	MR160007051
MR160008797	MR160006437	MR1800908
MRA159774	MR160006506	MRA138868
MR1802601	MR160006548	MRA138933
MRA160355	MR160006615	MR160007217
MRA160547	MR160006646	MR160007236
MRA160578	MR160006669	MR1801028
MRA160968	MR160006671	MR160007263
MRA161000	MR160006696	MR1801079
MRA161011	MR160006716	MR160007313
MR1802749	MR160006752	MR1801110
MR1802799	MR160006870	MR160007370
MRA161279	MR160006875	MR1801138
MR160008968	MR160006884	MR160007429
MRA161577	MR160006885	MR160007474
MRA161700	MR160006911	MR1801290
MRA162022	MR160007006	MR1801312
MRA162458	MR160007015	MR1801333
MRA162622	MR160007043	MR160007534
MR1802915	MR160007064	MR1801379
MR1802924	MR160007066	MR1801399
MRA163293	MR160007097	MR1801449
MR160009101	MR160007154	MR1801453
MR160009111	MR160007167	MRA147864
MR160009114	MR160007174	MRA148332
MR1803042	MR160007176	MR160007918
MRA163323	MR160007221	MR1801581
MRA163328	MR160007245	MRA149959
MRA163500	MR160007252	MR160007963
MR160009198	MR160007320	MR1801649
MRA163891	MR160007378	MR1801679
MR1803135	MR160007380	MR1801681
MRA164148	MR160007406	MR160008037
MRA164362	MR160007412	MR160008056
MR1803234	MR160007420	MR1801735
MRA164524	MR160007443	MRA151255
MRA164537	MR160007456	MR1801765
MRA164552	MR160007478	MR1801809
MRA164578	MR160007528	MR160008257
MRA164733	MR160007560	MR1801975
MR160009337	MR160007641	MRA153601
MRA165044	MR160007654	MR160008291
MR160009359	MR160007668	MR160008322
MR1803375	MR160007699	MR1802086
MRA165132	MR160007806	MR160008355
MR160009380	MR160007811	MR1802168
MRA165166	MR160007889	MRA157219
MRA165299	MR160007920	MR160008431
MRA165364	MR160007946	MR1802214
MRA165447	MR160007950	MR1802253
MR160009417	MR160007967	MRA157947
MRA165539	MR160007987	MRA158337
MRA165611	MR160007991	MRA158916
MRA165754	MR160008039	MRA158932
MR160009544	MR160008058	MRA159076
MR1803561	MR160008138	MRA159223
MR160009574	MR160008163	MRA159265
MRA165935	MR160008168	MR1802542
MRA165946	MR160008179	MRA159608
MRA165977	MR160008192	MR160008797
MRA166040	MR160008196	MR1802601
MR1803617	MR160008201	MRA160119
MRA166195	MR160008240	MRA160347
MR160009652	MR160008247	MRA160355
MR1803645	MR160008255	MRA160547
MRA166213	MR160008259	MRA160606
MRA166369	MR160008262	MRA160823
MRA166388	MR160008277	MRA160968
MR160009687	MR160008282	MR1802742
MR160009739	MR160008290	MRA161011
MR1803689	MR160008304	MR1802799
MRA166699	MR160008309	MRA161279
MR1803737	MR160008360	MRA161295
MRA166773	MR160008378	MR160008968
MR1803754	MR160008383	MR1802868
MRA166800	MR160008428	MRA161577
MR1803837	MR160008435	MR1802878
MRA166891	MR160008436	MR160009008
MRA166908	MR160008489	MR160009026
MRA166940	MR160008495	MRA161700
MRA167108	MR160008554	MRA162022
MRA167256	MR160008559	MRA162458
MR1803909	MR160008561	MR1802915
MR1803920	MR160008574	MR1802924
MRA167314	MR160008624	MRA163293
MR1803950	MR160008637	MR160009101
MRA167407	MR160008671	MRA163323
MRA167450	MR160008694	MR160009114
MR1804021	MR160008732	MRA163328
MR160010015	MR160008741	MRA163500
MR160010021	MR160008769	MRA163601
MRA167560	MR160008844	MR160009198
MRA167580	MR160008857	MRA163891
MRA167581	MR160008863	MR1803135
MRA167668	MR160008865	MR1803149
MRA167717	MR160008873	MR1803157
MRA167889	MR160008878	MRA164148
MR1804246	MR160008891	MRA164362
MRA168062	MR160008916	MRA164394
MRA168072	MR160008923	MRA164537
MRA168167	MR160008933	MR160009276
MRA168203	MR160008976	MRA164552
MRA168206	MR160009040	MRA164733
MRA168231	MR160009054	MR160009337
MRA168246	MR160009069	MRA164898
MR1804400	MR160009083	MRA164900
MRA168304	MR160009085	MR160009359
MR1804412	MR160009097	MR1803365
MR1804415	MR160009115	MR1803375
MRA168322	MR160009139	MR160009380
MR160010282	MR160009158	MR160009384
MR1804492	MR160009171	MR1803395
MRA168325	MR160009181	MRA165132
MR1804503	MR160009204	MRA165166
MRA168377	MR160009217	MRA165299
MRA168386	MR160009227	MR160009417
MRA168428	MR160009244	MRA165364
MR1804543	MR160009246	MRA165444
MRA168439	MR160009251	MRA165447
MRA168441	MR160009252	MRA165500
MRA168467	MR160009331	MRA165539
MRA168504	MR160009345	MR160009544
MRA168530	MR160009346	MR1803550
MR1804592	MR160009358	MR1803561
MRA168654	MR160009372	MRA165611
MR160010520	MR160009385	MR160009578
MRA168673	MR160009387	MRA165754
MR160010558	MR160009412	MRA165776
MR1804687	MR160009492	MR1803617
MRA168832	MR160009519	MR160009615
MRA168847	MR160009522	MR160009639
MRA168949	MR160009554	MR160009652
MR1804770	MR160009611	MR1803645
MR160010641	MR160009656	MRA165977
MR160010644	MR160009657	MRA165978
MR1804795	MR160009786	MRA165980
MR160010660	MR160009823	MR160009687
MRA168978	MR160009852	MR160009739
MR160010698	MR160009863	MR1803689
MRA168985	MR160009864	MRA166195
MR160010755	MR160009867	MR1803737
MRA169021	MR160009872	MR1803738
MRA169123	MR160009875	MR1803754
MRA169185	MR160009891	MR160009857
MRA169267	MR160009895	MR1803837
MRA169276	MR160009911	MRA166699
MR160010870	MR160009918	MRA166767
MR160010884	MR160009931	MRA166773
MR160010911	MR160009936	MRA166800
MR160010918	MR160009944	MRA166891
MR1804988	MR160009983	MR1803909
MRA169372	MR160010048	MR1803920
MR1805066	MR160010056	MRA167060
MR1805102	MR160010060	MR1803950
MRA26775	MR160010076	MRA167256
MR160010995	MR160010078	MRA167407
MR1805143	MR160010174	MR1804021
MR160011043	MR160010175	MR160010015
MR1805193	MR160010185	MR160010021
MRA43197	MR160010205	MRA167450
MR1805209	MR160010213	MRA167456
MRA43561	MR160010233	MR1804158
MRA48475	MR160010237	MRA167558
MR1805282	MR160010239	MRA167560
MR1805314	MR160010265	MR160010072
MRA54317	MR160010266	MRA167580
MR160011389	MR160010280	MRA167581
MR160011399	MR160010285	MR160010083
MR1805429	MR160010306	MR1804246
MR160011436	MR160010315	MR160010122
MRA63101	MR160010333	MRA167668
MR160011440	MR160010342	MRA167716
MRA65434	MR160010354	MRA167889
MR160011507	MR160010437	MRA168006
MR160011516	MR160010508	MRA168062
MR160011531	MR160010509	MR1804388
MR1805553	MR160010564	MR1804400
MRA73245	MR160010581	MRA168072
MRA74111	MR160010583	MRA168167
MRA75167	MR160010587	MR1804415
MR160011594	MR160010632	MRA168203
MRA77037	MR160010639	MR160010282
MRA81210	MR160010757	MR160010284
MR1805748	MR160010798	MR1804492
MR1805750	MR160010801	MR1804503
MR1805780	MR160010811	MRA168304
MRA86743	MR160010849	MRA168322
MR1805832	MR160010864	MRA168325
MR1805855	MR160010911	MR1804543
MRA88880	MR160010913	MR160010435
MR160011947	MR160010937	MRA168377
MRA90733	MR160010947	MR1804573
MRA91597	MR160010957	MRA168410
MRA918	MR160010960	MR160010497
MR160011975	MR160010965	MR1804592
MRA94198	MR160010994	MRA168441
MRA94731	MR160010998	MR160010520
MR160012061	MR160011006	MR160010544
MR160012063	MR160011007	MR160010558
MR1806088	MR160011050	MR1804622
MRA96527	MR160011066	MR1804687
MRA96934	MR160011068	MRA168657
MR1806158	MR160011116	MRA168673
MR160012165	MR160011122	MR160010632
MR1806170	MR160011180	MR1804771
MRA98425	MR160011294	MR160010641
TM16001530	MR160011307	MR160010644
MR160012216	MR160011321	MR1804795
MR1806260	MR160011322	MR160010660
MR160012239	MR160011369	MR160010680
MR1806286	MR160011466	MRA168890
MR160012295	MR160011489	MR160010708
MR160012405	MR160011542	MR160010755
MR1806471	MR160011544	MR1804845
TM16005349	MR160011546	MRA168978
MR1806625	MR160011570	MRA168985
MR160012501	MR160011597	MRA169021
MR1806652	MR160011617	MRA169055
TM1702481	MR160011641	MR1804946
MR160012598	MR160011695	MR160010870
MR1806756	MR160011730	MR160010884
MR160012648	MR160011758	MR160010911
TM1703437	MR160011763	MRA169232
MR160012675	MR160011796	MR1804988
TM1705343	MR160011812	MRA169292
MR160012715	MR160011879	MRA169372
MR1806893	MR160011881	MR1805066
MR1806953	MR160011886	MR1805102
MR160012772	MR160011893	MR1805117
MR160012777	MR160011907	MR160010995
MR1807041	MR160011949	MR1805143
TM1708391	MR160011972	MRA26775
MR1807072	MR160011984	MR160011043
MR1807099	MR160012034	MR1805193
MR1807136	MR160012038	MR1805202
TM1709252	MR160012054	MRA42003
TM1800056	MR160012079	MR160011093
TM1800254	MR160012128	MR160011096
MR160013004	MR160012133	MR1805209
MR1807391	MR160012142	MRA43197
TM1804283	MR160012158	MRA43561
MR160013166	MR160012161	MR160011272
TM1806313	MR160012205	MR1805282
MR160013250	MR160012209	MRA44535
MR1807573	MR160012210	MR160011316
MR160013285	MR160012214	MR160011389
MR1807587	MR160012301	MR1805429
MR160013321	MR160012306	MR160011436
MR160013329	MR160012324	MR1805458
MR160013376	MR160012353	MR160011440
MR160013404	MR160012362	MRA65434
TM1903523	MR160012416	MR1805482
MR1807838	MR160012427	MR160011507
MR160013562	MR160012430	MR160011516
TM1905048	MR160012454	MR160011531
TM1905268	MR160012455	MR1805553
MR160013694	MR160012466	MRA75167
MR1808105	MR160012477	MRA75384
MR160013758	MR160012488	MR160011594
MR1808194	MR160012544	MR1805613
MR160013816	MR160012548	MR1805619
MR160013851	MR160012569	MR1805620
MR1808239	MR160012583	MR1805670
MR1808252	MR160012603	MR160011720
MR1808262	MR160012608	MRA81047
MR160013937	MR160012640	MRA81210
MR1808308	MR160012644	MR1805748
MR160013956	MR160012652	MR1805750
MR1808323	MR160012654	MR160011796
MR1808404	MR160012660	MR1805768
MR160014073	MR160012716	MR1805799
MR160014111	MR160012727	MR1805832
MR1808563	MR160012770	MR1805855
MR1808595	MR160012778	MR160011899
MR1808603	MR160012794	MRA88105
MR1700057	MR160012807	MR160011947
MR1808730	MR160012833	MR160011962
MR1808799	MR160012837	MRA918
MR1808809	MR160012844	MR160011975
MR1808917	MR160012847	MR160012057
MR1808949	MR160012912	MR160012061
MR1809028	MR160012918	MR160012063
MR1809036	MR160012949	MR1806088
MR1700350	MR160012976	MR160012165
MR1809152	MR160012977	MRA98775
MR1809179	MR160012987	MRA99996
MR1809200	MR160013027	TM16001530
MR1700417	MR160013038	MR160012216
MR1700460	MR160013082	MR160012239
MR1809308	MR160013086	MR160012253
MR1700687	MR160013089	MR1806286
MR1809364	MR160013092	MR160012295
MR1809382	MR160013100	TM16003758
MR1809495	MR160013111	MR160012305
MR1809522	MR160013124	MR1806360
MR1809529	MR160013131	MR1806459
MR1809634	MR160013136	MR160012405
MR1809676	MR160013143	MR1806492
MR1701068	MR160013158	MR1806568
MR1701207	MR160013173	TM16005349
MR1809810	MR160013194	TM1700147
MR1701463	MR160013273	MR160012468
MR1809950	MR160013304	MR1806625
MR1701529	MR160013306	MR160012501
MR1810122	MR160013327	MR160012536
MR1701616	MR160013391	MR1806652
MR1810180	MR160013395	MR1806654
MR1810194	MR160013447	TM1701154
MR1810252	MR160013461	TM1702323
MR1810300	MR160013469	MR160012598
MR1810309	MR160013546	MR1806756
MR1701763	MR160013570	MR1806757
MR1810497	MR160013578	MR160012648
MR1701986	MR160013586	TM1703437
MR1702093	MR160013596	TM1703972
MR1810672	MR160013634	MR160012675
MR1702240	MR160013672	TM1705697
MR1810767	MR160013686	MR1806893
MR1702303	MR160013694	MR160012750
MR1810827	MR160013703	MR1806953
MR1702360	MR160013748	MR160012772
MR1702383	MR160013757	MR1807041
MR1702456	MR160013762	TM1708391
MR1810968	MR160013785	MR1807072
MR1811011	MR160013789	MR1807099
MR1811066	MR160013860	MR160012846
MR1702632	MR160013888	TM1708541
MR1702638	MR160013895	MR160012922
MR1811154	MR160013896	TM1800254
MR1702693	MR160013918	TM1800706
MR1702703	MR160013926	MR160013000
MR1811260	MR160013956	MR160013004
MR1811310	MR160013972	MR1807322
MR1702787	MR160013976	MR1807391
MR1702806	MR160014005	TM1804283
MR1811433	MR160014013	MR1807456
MR1811512	MR160014027	TM1804680
MR1703108	MR160014038	MR160013166
MR1811778	MR160014058	TM1805500
MR1703121	MR160014099	MR160013250
MR1703141	MR160014116	MR1807587
MR1811864	MR160014121	MR160013285
MR1703195	MR160014125	MR160013296
MR1703199	MR160014148	MR1807614
MR1811881	MR160014183	TM1806947
MR1703235	MR1700021	TM1806960
MR1703268	MR1700095	TM1808637
MR1812077	MR1700122	MR160013321
MR1703426	MR1700186	TM1809297
MR1703430	MR1700190	MR160013329
MR1703465	MR1700193	MR160013376
MR1703483	MR1700259	TM1809463
MR1703487	MR1700268	TM1900779
MR1812405	MR1700272	TM1900970
MR1703817	MR1700287	TM1902281
MR1703821	MR1700294	TM1903523
MR1703833	MR1700317	MR1807838
MR1812741	MR1700322	TM1903682
MR1812787	MR1700331	MR1807914
MR1812791	MR1700351	MR160013562
MR1812821	MR1700374	TM1904220
MR1812830	MR1700396	MR1808029
MR1703953	MR1700456	MR1808050
MR1704057	MR1700470	TM1905268
MR1704145	MR1700558	MR1808105
MR1812944	MR1700564	MR160013758
MR1704193	MR1700613	MR1808194
MR1813141	MR1700631	MR160013816
MR1704360	MR1700643	MR160013851
MR1704369	MR1700733	MR160013894
MR1813258	MR1700789	MR1808244
MR1704463	MR1700800	MR1808252
MR1813451	MR1700821	MR1808262
MR1704542	MR1700851	MR160013937
MR1704601	MR1700859	MR1808308
MR1704602	MR1700894	MR1808323
MR1704665	MR1700916	MR1808339
MR1813606	MR1701012	MR1808365
MR1813641	MR1701031	MR1808404
MR1813773	MR1701046	MR160014066
MR1813815	MR1701070	MR160014073
MR1704928	MR1701107	MR1808442
MR1704940	MR1701119	MR1808543
MR1814039	MR1701129	MR1808603
MR1705076	MR1701157	MR1700057
MR1814149	MR1701202	MR1808730
MR1814263	MR1701231	MR1808762
MR1705218	MR1701386	MR1808799
MR1814337	MR1701657	MR1808809
MR1814387	MR1701887	MR1808917
MR1705353	MR1701982	MR1808949
MR1705369	MR1701995	MR1809028
MR1705400	MR1702103	MR1809036
MR1814483	MR1702191	MR1809054
MR1814533	MR1702260	MR1700340
MR1814603	MR1702483	MR1700350
MR1705560	MR1702503	MR1809152
MR1814702	MR1702649	MR1809179
MR1814911	MR1702677	MR1809200
MR1814922	MR1702682	MR1700417
MR1705937	MR1702727	MR1700435
MR1705939	MR1702949	MR1700460
MR1705951	MR1702992	MR1700537
MR1706189	MR1703050	MR1809382
MR1706228	MR1703085	MR1809404
MR1706252	MR1703235	MR1809411
MR1815448	MR1703278	MR1700803
MR1706404	MR1703319	MR1809483
MR1815526	MR1703368	MR1809495
MR1706449	MR1703371	MR1809522
MR1706468	MR1703373	MR1809529
MR1706501	MR1703382	MR1809634
MR1815590	MR1703441	MR1809676
MR1815613	MR1703480	MR1701068
MR1706615	MR1703522	MR1701207
MR1706671	MR1703754	MR1701248
MR1815695	MR1703796	MR1809810
MR1706776	MR1703808	MR1809823
MR1706812	MR1703825	MR1701463
MR1815995	MR1703832	MR1809950
MR1815996	MR1703868	MR1701529
MR1815999	MR1703873	MR1810122
MR1816044	MR1703879	MR1701616
MR1816145	MR1703909	MR1810180
MR1707048	MR1703993	MR1810252
MR1707067	MR1704010	MR1701662
MR1816215	MR1704063	MR1810300
MR1707341	MR1704081	MR1810309
MR1707375	MR1704197	MR1810314
MR1707496	MR1704300	MR1701763
MR1816509	MR1704335	MR1701887
MR1816670	MR1704358	MR1810484
MR1816677	MR1704368	MR1701944
MR1707710	MR1704438	MR1810497
MR1707778	MR1704472	MR1701986
MR1816871	MR1704601	MR1702070
MR1707997	MR1704643	MR1702093
MR1708060	MR1704737	MR1702097
MR1708159	MR1704752	MR1810617
MR1708173	MR1704886	MR1810632
MR1708263	MR1704892	MR1810650
MR1708292	MR1704994	MR1702199
MR1817201	MR1705108	MR1702240
MR1708492	MR1705190	MR1810767
MR1817223	MR1705203	MR1702303
MR1708595	MR1705241	MR1810827
MR1708850	MR1705293	MR1702360
MR1708873	MR1705335	MR1810849
MR1817537	MR1705365	MR1810893
MR1709003	MR1705374	MR1702383
MR1709025	MR1705400	MR1810935
MR1817679	MR1705404	MR1810956
MR1709059	MR1705409	MR1702507
MR1817723	MR1705473	MR1810991
MR1817735	MR1705484	MR1702542
MR1709458	MR1705556	MR1811011
MR1818025	MR1705590	MR1702632
MR1709600	MR1705591	MR1702638
MR1818211	MR1705607	MR1702649
MR1818277	MR1705609	MR1811126
MR1709730	MR1705610	MR1811154
MR1709783	MR1705612	MR1811186
MR1709789	MR1705620	MR1702687
MR1818340	MR1705682	MR1702693
MR1709812	MR1705690	MR1811215
MR1709897	MR1705712	MR1702703
MR1709928	MR1705724	MR1811310
MR1709969	MR1705734	MR1702742
MR1709973	MR1705803	MR1811419
MR1818570	MR1705898	MR1702787
MR1709991	MR1705900	MR1702806
MR1710000	MR1705923	MR1811433
MR1818749	MR1705961	MR1811481
MR1710015	MR1705995	MR1811512
MR1710130	MR1706010	MR1811583
MR1818941	MR1706096	MR1811642
MR1710172	MR1706106	MR1811676
MR1819012	MR1706115	MR1703041
MR1710217	MR1706168	MR1811762
MR1710254	MR1706194	MR1811778
MR1819144	MR1706201	MR1703121
MR1710306	MR1706271	MR1811793
MR1710326	MR1706367	MR1703141
MR1819204	MR1706428	MR1703151
MR1710424	MR1706601	MR1703179
MR1710463	MR1706616	MR1811845
MR1710625	MR1706625	MR1703195
MR1819407	MR1706683	MR1703199
MR1710650	MR1706695	MR1811864
MR1710656	MR1706725	MR1811881
MR1819539	MR1706738	MR1703235
MR1710686	MR1706777	MR1703268
MR1710717	MR1706817	MR1703290
MR1710730	MR1706818	MR1812077
MR1710749	MR1706819	MR1812191
MR1710798	MR1706845	MR1703430
MR1819713	MR1706916	MR1703465
MR1710852	MR1706972	MR1812262
MR1819765	MR1706987	MR1703483
MR1710863	MR1707011	MR1812287
MR1710924	MR1707013	MR1812304
MR1710935	MR1707018	MR1812331
MR1819940	MR1707047	MR1812424
MR1711004	MR1707067	MR1812500
MR1711030	MR1707085	MR1703650
MR1711124	MR1707108	MR1703817
MR1711275	MR1707112	MR1703821
MR1711316	MR1707151	MR1812678
MR1711362	MR1707181	MR1812741
MR1711415	MR1707267	MR1812787
MR1900323	MR1707334	MR1812821
MR1711553	MR1707352	MR1812830
MR1900411	MR1707380	MR1703953
MR1711644	MR1707405	MR1812944
MR1900500	MR1707413	MR1704178
MR1711671	MR1707429	MR1704193
MR1711672	MR1707436	MR1813066
MR1711694	MR1707523	MR1813141
MR1711801	MR1707654	MR1704360
MR1711826	MR1707675	MR1813258
MR1711943	MR1707768	MR1813286
MR1712019	MR1707818	MR1813316
MR1901120	MR1707878	MR1813333
MR1901137	MR1707911	MR1813360
MR1712433	MR1707922	MR1704536
MR1712453	MR1707984	MR1813451
MR1901331	MR1707995	MR1704542
MR1712737	MR1708060	MR1813494
MR1712739	MR1708096	MR1704623
MR1712772	MR1708173	MR1704665
MR1712843	MR1708214	MR1813606
MR1901803	MR1708376	MR1813641
MR1901854	MR1708383	MR1813773
MR1901892	MR1708531	MR1813815
MR1713047	MR1708837	MR1704928
	MR1709027	MR1813912
	MR1709044	MR1705029
	MR1709147	MR1813976
	MR1709148	MR1814039
	MR1709186	MR1705071
	MR1709209	MR1705105
	MR1709364	MR1814192
	MR1709433	MR1814260
	MR1709479	MR1814263
	MR1709554	MR1705218
	MR1709573	MR1814337
	MR1709752	MR1814372
	MR1709967	MR1814387
	MR1710003	MR1814423
	MR1710117	MR1705353
	MR1710176	MR1705364
	MR1710286	MR1814430
	MR1710525	MR1705369
	MR1710575	MR1814483
	MR1710593	MR1814517
	MR1710632	MR1814533
	MR1710665	MR1814591
	MR1710708	MR1814603
	MR1710757	MR1814607
	MR1710869	MR1705560
	MR1710891	MR1705565
	MR1710907	MR1814821
	MR1711097	MR1705640
	MR1711155	MR1705673
	MR1711195	MR1814911
	MR1711265	MR1705755
	MR1711341	MR1814922
	MR1711416	MR1815058
	MR1711447	MR1705928
	MR1711453	MR1705937
	MR1711462	MR1815112
	MR1711463	MR1815136
	MR1711586	MR1705951
	MR1711621	MR1815177
	MR1711631	MR1815241
	MR1711633	MR1706111
	MR1711646	MR1815279
	MR1711651	MR1706184
	MR1711732	MR1706189
	MR1711745	MR1706228
	MR1711819	MR1706250
	MR1711904	MR1706252
	MR1712019	MR1706263
	MR1712109	MR1815400
	MR1712129	MR1706346
	MR1712140	MR1815448
	MR1712142	MR1706375
	MR1712325	MR1706404
	MR1712381	MR1815480
	MR1712422	MR1815526
	MR1712435	MR1706449
	MR1712459	MR1706468
	MR1712476	MR1706501
	MR1712533	MR1706503
	MR1712536	MR1815529
	MR1712539	MR1815590
	MR1712549	MR1815602
	MR1712553	MR1706608
	MR1712563	MR1706615
	MR1712583	MR1815613
	MR1712603	MR1706671
	MR1712626	MR1815650
	MR1712649	MR1815695
	MR1712653	MR1706757
	MR1712701	MR1706776
	MR1712735	MR1815760
	MR1712753	MR1706812
	MR1712760	MR1815888
	MR1712772	MR1706848
	MR1712810	MR1815995
	MR1712834	MR1815996
	MR1712905	MR1815999
	MR1712931	MR1706933
	MR1712966	MR1816044
	MR1712973	MR1706977
	MR1712991	MR1816145
	MR1713029	MR1707048
	MR1713073	MR1707067
	MR1713083	MR1816182
	MR1713105	MR1816213
	MR1713120	MR1816235
	MR1713179	MR1707227
	MR1713193	MR1816298
	MR1713244	MR1707341
	MR1713247	MR1707375
	MR1713258	MR1816351
	MR1713264	MR1816417
	MR1713273	MR1816484
	MR1713308	MR1707496
	MR1713364	MR1816509
	MR1713370	MR1816595
	MR1713396	MR1816606
	MR1713397	MR1816670
	MR1713465	MR1816677
	MR1713548	MR1816680
	MR1713607	MR1816723
	MR1713631	MR1707778
	MR1713799	MR1707785
	MR1713812	MR1816799
	MR1713886	MR1816831
	MR1713952	MR1707845
	MR1713985	MR1816877
	MR1714030	MR1816949
	MR1714090	MR1707997
	MR1714091	MR1708060
	MR1714163	MR1816968
	MR1714176	MR1816992
	MR1714191	MR1708159
	MR1714194	MR1708167
	MR1714199	MR1708173
	MR1714231	MR1817013
	MR1714343	MR1708263
	MR1714350	MR1708292
	MR1714357	MR1817121
	MR1714427	MR1817201
	MR1714665	MR1708471
	MR1714690	MR1817223
	MR1714705	MR1708595
	MR1714804	MR1817396
	MR1714912	MR1708873
	MR1715025	MR1708883
	MR1715037	MR1708889
	MR1715062	MR1817537
	MR1715114	MR1709003
	MR1715115	MR1709025
	MR1715122	MR1817591
	MR1715238	MR1817623
	MR1715240	MR1817679
	MR1715274	MR1709072
	MR1715332	MR1817723
	MR1715368	MR1817735
	MR1715371	MR1709102
	MR1715476	MR1817814
	MR1715490	MR1817909
	MR1715494	MR1709421
	MR1715585	MR1709458
	MR1715606	MR1818025
	MR1715620	MR1709473
	MR1715626	MR1818071
	MR1715645	MR1709573
	MR1715676	MR1709600
	MR1715682	MR1818137
	MR1715732	MR1818199
	MR1715757	MR1818211
	MR1715899	MR1709783
	MR1715933	MR1709789
	MR1715943	MR1818340
	MR1715979	MR1709897
	MR1716037	MR1709928
	MR1716084	MR1709969
	MR1716086	MR1709973
	MR1716233	MR1818570
	MR1716234	MR1709989
	MR1716332	MR1709991
	MR1716337	MR1710000
	MR1716359	MR1818749
	MR1716393	MR1710015
	MR1716433	MR1710079
	MR1716472	MR1818908
	MR1716677	MR1710130
	MR1716678	MR1818941
	MR1716682	MR1710172
	MR1716777	MR1819012
	MR1716841	MR1710217
	MR1717070	MR1710254
	MR1717101	MR1819148
	MR1717152	MR1710306
	MR1717207	MR1710326
	MR1717342	MR1819194
	MR1717466	MR1819204
	MR1717568	MR1710424
	MR1717583	MR1710463
	MR1717596	MR1710650
	MR1717623	MR1710656
	MR1717659	MR1819539
	MR1717785	MR1710686
	MR1717899	MR1819556
	MR1717903	MR1710695
	MR1717990	MR1710717
	MR1718116	MR1710730
	MR1718171	MR1819680
	MR1718374	MR1819713
	MR1718471	MR1710815
	MR1718498	MR1710852
	MR1718511	MR1710863
	MR1718568	MR1710873
	MR1718592	MR1819845
	MR1718813	MR1819869
	MR1718944	MR1710935
	MR1718978	MR1819940
	MR1719153	MR1711004
	MR1719187	MR1711030
	MR1719214	MR1711124
	MR1719486	MR1820116
	MR1719500	MR1711221
	MR1719507	MR1711232
	MR1719512	MR1711238
	MR1719575	MR1820285
	MR1719622	MR1711275
	MR1800190	MR1820319
	MR1800222	MR1711362
	MR1800261	MR1711415
	MR1800461	MR1900019
	MR1800475	MR1900055
	MR1800488	MRA165935
	MR1800500	MR1900236
	MR1800519	MRA165946
	MR1800571	MR1711517
	MR1800615	MR1900323
	MR1800649	MR1711553
	MR1800691	MR1900397
	MR1800693	MR1900411
	MR1800796	MR1900417
	MR1800903	MR1711644
	MR1800967	MR1900500
	MR1801079	MR1711671
	MR1801119	MR1711672
	MR1801222	MR1711694
	MR1801280	MR1900536
	MR1801477	MR1900713
	MR1801499	MRA166062
	MR1801528	MR1900828
	MR1801533	MR1711943
	MR1801542	MRA166197
	MR1801759	MR1901047
	MR1801779	MRA166213
	MR1801919	MR1901120
	MR1801921	MR1901121
	MR1802007	MR1901137
	MR1802180	MR1712422
	MR1802185	MR1712433
	MR1802282	MR1901296
	MR1802396	MR1901331
	MR1802402	MR1712557
	MR1802557	MR1712563
	MR1802672	MR1901415
	MR1802707	MR1712628
	MR1802895	MR1712719
	MR1802905	MRA166908
	MR1803042	MR1712737
	MR1803086	MR1712739
	MR1803126	MR1901733
	MR1803234	MR1712772
	MR1803348	MR1712778
	MR1803395	MR1712843
	MR1803605	MR1901803
	MR1803619	MR1901854
	MR1803653	MR1712933
	MR1804158	MR1901892
	MR1804412	MR1713047
	MR1804604	MR1713060
	MR1804655	MR1901954
	MR1804673	MR1901958
	MR1804741	MR1901988
	MR1804786
	MR1804824
	MR1804844
	MR1804851
	MR1804895
	MR1804908
	MR1805202
	MR1805465
	MR1805478
	MR1805881
	MR1805924
	MR1806005
	MR1806085
	MR1806158
	MR1806170
	MR1806447
	MR1806457
	MR1806615
	MR1806715
	MR1806949
	MR1807100
	MR1807169
	MR1807172
	MR1807188
	MR1807189
	MR1807296
	MR1807304
	MR1807370
	MR1807372
	MR1807393
	MR1807412
	MR1807413
	MR1807493
	MR1807497
	MR1807510
	MR1807533
	MR1807534
	MR1807544
	MR1807565
	MR1807587
	MR1807601
	MR1807619
	MR1807675
	MR1807676
	MR1807683
	MR1807698
	MR1807699
	MR1807706
	MR1807708
	MR1807720
	MR1807734
	MR1807737
	MR1807744
	MR1807745
	MR1807785
	MR1807798
	MR1807876
	MR1807898
	MR1807911
	MR1807954
	MR1807989
	MR1807998
	MR1808021
	MR1808032
	MR1808080
	MR1808096
	MR1808102
	MR1808113
	MR1808156
	MR1808168
	MR1808177
	MR1808222
	MR1808228
	MR1808296
	MR1808304
	MR1808307
	MR1808310
	MR1808382
	MR1808385
	MR1808387
	MR1808435
	MR1808563
	MR1808584
	MR1808620
	MR1808655
	MR1808678
	MR1808710
	MR1808734
	MR1808779
	MR1808792
	MR1808823
	MR1808849
	MR1808975
	MR1809054
	MR1809056
	MR1809121
	MR1809156
	MR1809180
	MR1809207
	MR1809240
	MR1809283
	MR1809291
	MR1809301
	MR1809306
	MR1809321
	MR1809334
	MR1809359
	MR1809363
	MR1809387
	MR1809396
	MR1809404
	MR1809482
	MR1809497
	MR1809543
	MR1809604
	MR1809615
	MR1809632
	MR1809712
	MR1809720
	MR1809757
	MR1809958
	MR1810194
	MR1810525
	MR1810560
	MR1810601
	MR1810884
	MR1810914
	MR1811082
	MR1811154
	MR1811215
	MR1811285
	MR1811642
	MR1811676
	MR1811775
	MR1811781
	MR1811926
	MR1812259
	MR1812304
	MR1812672
	MR1812678
	MR1812688
	MR1812900
	MR1812904
	MR1812955
	MR1812967
	MR1813103
	MR1813269
	MR1813641
	MR1813713
	MR1813948
	MR1814164
	MR1814180
	MR1814303
	MR1814695
	MR1814824
	MR1814901
	MR1814993
	MR1815017
	MR1815030
	MR1815037
	MR1815044
	MR1815057
	MR1815067
	MR1815093
	MR1815174
	MR1815204
	MR1815266
	MR1815306
	MR1815336
	MR1815366
	MR1815371
	MR1815375
	MR1815457
	MR1815460
	MR1815467
	MR1815470
	MR1815552
	MR1815564
	MR1815573
	MR1815601
	MR1815633
	MR1815642
	MR1815723
	MR1815744
	MR1815768
	MR1815795
	MR1815846
	MR1815859
	MR1815941
	MR1815969
	MR1816002
	MR1816020
	MR1816073
	MR1816204
	MR1816288
	MR1816318
	MR1816344
	MR1816391
	MR1816428
	MR1816440
	MR1816499
	MR1816508
	MR1816524
	MR1816595
	MR1816755
	MR1816761
	MR1816886
	MR1816949
	MR1816957
	MR1816966
	MR1817022
	MR1817072
	MR1817076
	MR1817201
	MR1817233
	MR1817248
	MR1817274
	MR1817298
	MR1817348
	MR1817368
	MR1817389
	MR1817535
	MR1817536
	MR1817573
	MR1817634
	MR1817681
	MR1817697
	MR1817765
	MR1817784
	MR1817795
	MR1817839
	MR1817922
	MR1817943
	MR1818002
	MR1818055
	MR1818097
	MR1818129
	MR1818204
	MR1818252
	MR1818398
	MR1818416
	MR1818496
	MR1818503
	MR1818565
	MR1818608
	MR1818616
	MR1818676
	MR1818718
	MR1818822
	MR1818826
	MR1818861
	MR1818933
	MR1818948
	MR1818954
	MR1819031
	MR1819071
	MR1819084
	MR1819137
	MR1819168
	MR1819169
	MR1819172
	MR1819232
	MR1819336
	MR1819337
	MR1819353
	MR1819464
	MR1819514
	MR1819528
	MR1819532
	MR1819590
	MR1819635
	MR1819731
	MR1819792
	MR1819809
	MR1819967
	MR1820150
	MR1820159
	MR1820192
	MR1820237
	MR1900101
	MR1900274
	MR1900366
	MR1900377
	MR1900444
	MR1900460
	MR1900650
	MR1900652
	MR1900658
	MR1900662
	MR1900805
	MR1900810
	MR1900839
	MR1901017
	MR1901073
	MR1901076
	MR1901128
	MR1901140
	MR1901174
	MR1901195
	MR1901206
	MR1901224
	MR1901225
	MR1901233
	MR1901268
	MR1901346
	MR1901373
	MR1901476
	MR1901525
	MR1901542
	MR1901626
	MR1901628
	MR1901631
	MR1901660
	MR1901676
	MR1901679
	MR1901692
	MR1901695
	MR1901761
	MR1901791
	MR1901803
	MR1901813
	MR1901892
	MR1901893
	MR1901912
	MR1902061
	MR1902125
	MR1902183
	MR1902228
	MR1902313
	MR1902335
	MR1902378
	MR1902510
	MR1902588
	MR1902591
	MR1902603
	MR1902626
	MR1902665
	MR1902674
	MR1902780
	MR1902789
	MR1902803
	MR1902807
	MR1902814
	MR1902831
	MR1902838
	MR1902887
	MR1902891
	MR1902906
	MR1902920
	MR1902984
	MR1903005
	MR1903056
	MR1903062
	MR1903112
	MR1903182
	MR1903211
	MR1903268
	MR1903300
	MR1903307
	MR1903327
	MR1903359
	MR1903372
	MR1903391
	MR1903437
	MR1903439
	MR1903466
	MR1903502
	MR1903583
	MR1903612
	MR1903627
	MR1903628
	MR1903636
	MR1903675
	MR1903699
	MR1903713
	MR1903757
	MR1903805
	MR1903808
	MR1903871
	MR1903874
	MR1903907
	MR1903970
	MR1904016
	MR1904041
	MR1904042
	MR1904080
	MR1904105
	MR1904107
	MR1904155
	MR1904159
	MR1904199
	MR1904206
	MR1904216
	MR1904221
	MR1904223
	MR1904243
	MR1904309
	MR1904320
	MR1904324
	MR1904427
	MR1904442
	MR1904444
	MR1904474
	MR1904475
	MR1904504
	MR1904601
	MR1904720
	MR1904741
	MR1904759
	MR1904806
	MR1904816
	MR1904846
	MR1904863
	MR1904866
	MR1904873
	MR1904918
	MR1904963
	MR1904984
	MR1905051
	MR1905374
	MR1905619
	MR1905626
	MR1905891
	MR1905915
	MR1907103
	MR1907158
	MR1907256
	MR1907264
	MR1907731
	MR1907734
	MR1907813
	MR1907920
	MR1908200
	MR1908241
	MR1908278
	MR1908393
	MR1908699
	MR1908808
	MR1908850
	MR1908871
	MR1908886
	MR1908903
	MR1908952
	MR1908980
	MR1909030
	MR1909046
	MR1909068
	MR1909069
	MR1909070
	MR1909071
	MR1909074
	MR1909076
	MR1909082
	MR1909086
	MR1909087
	MR1909094
	MR1909097
	MR1909113
	MR1909125
	MR1909145
	MR1909169
	MR1909190
	MR1909226
	MR1909254
	MR1909258
	MR1909280
	MR1909283
	MR1909307
	MR1909357
	MR1909388
	MR1909389
	MR1909409
	MR1909415
	MR1909425
	MR1909478
	MR1909483
	MR1909491
	MR1909521
	MR1909529
	MR1909534
	MR1909540
	MR1909545
	MR1909547
	MR1909554
	MR1909564
	MR1909585
	MR1909589
	MR1909592
	MR1909606
	MR1909613
	MR1909655
	MR1909679
	MR1909690
	MR1909714
	MR1909730
	MR1909756
	MR1909762
	MR1909788
	MR1909802
	MR1909803
	MR1909819
	MR1909853
	MR1909864
	MR1909912
	MR1909936
	MR1909951
	MR1909956
	MR1909966
	MR1909971
	MR1909980
	MR1910018
	MR1910092
	MR1910112
	MR1910133
	MR1910141
	MR1910145
	MR1910147
	MR1910173
	MR1910204
	MR1910205
	MR1910209
	MR1910243
	MR1910245
	MR1910253
	MR1910254
	MR1910272
	MR1910290
	MR1910351
	MR1910402
	MR1910405
	MR1910419
	MR1910448
	MR1910450
	MR1910452
	MR1910454
	MR1910457
	MR1910483
	MR1910504
	MR1910573
	MR1910598
	MR1910612
	MR1910613
	MR1910623
	MR1910624
	MR1910661
	MR1910669
	MR1910686
	MR1910687
	MR1910692
	MR1910731
	MR1910739
	MR1910745
	MR1910752
	MR1910756
	MR1910770
	MR1910816
	MR1910819
	MR1910835
	MR1910836
	MR1910845
	MR1910909
	MR1910918
	MR1910927
	MR1910931
	MR1910932
	MR1910942
	MR1910959
	MR1910974
	MR1910993
	MR1911008
	MR1911038
	MR1911073
	MR1911085
	MR1911098
	MR1911122
	MR1911126
	MR1911131
	MR1911134
	MR1911167
	MR1911179
	MR1911191
	MR1911199
	MR1911219
	MR1911286
	MR1911414
	MR1911415
	MR1911444
	MR1911460
	MR1911486
	MR1911500
	MR1911527
	MR1911598
	MR1911608
	MR1911611
	MR1911649
	MR1911653
	MRA101148
	MRA106696
	MRA108604
	MRA110139
	MRA110728
	MRA111817
	MRA114819
	MRA115705
	MRA118372
	MRA118386
	MRA119143
	MRA119878
	MRA121783
	MRA123103
	MRA123324
	MRA125121
	MRA126260
	MRA126622
	MRA129651
	MRA130479
	MRA132174
	MRA13263
	MRA132708
	MRA134182
	MRA134349
	MRA134525
	MRA134639
	MRA134975
	MRA135152
	MRA135739
	MRA13605
	MRA136235
	MRA137083
	MRA138128
	MRA138247
	MRA138691
	MRA138940
	MRA139572
	MRA140264
	MRA141427
	MRA142843
	MRA144694
	MRA145716
	MRA148016
	MRA148848
	MRA149293
	MRA149435
	MRA149585
	MRA149959
	MRA150230
	MRA150567
	MRA151050
	MRA151743
	MRA152161
	MRA153087
	MRA153510
	MRA153874
	MRA154306
	MRA154379
	MRA155768
	MRA15637
	MRA156844
	MRA157338
	MRA157807
	MRA158715
	MRA159212
	MRA159308
	MRA159413
	MRA160531
	MRA160546
	MRA161000
	MRA161239
	MRA162535
	MRA162622
	MRA162680
	MRA162774
	MRA163576
	MRA164148
	MRA164209
	MRA164524
	MRA164889
	MRA165313
	MRA166192
	MRA166940
	MRA167030
	MRA167088
	MRA167108
	MRA167218
	MRA167501
	MRA167689
	MRA167770
	MRA168968
	MRA168970
	MRA169018
	MRA169216
	MRA169232
	MRA169251
	MRA169331
	MRA169332
	MRA24414
	MRA43094
	MRA43561
	MRA48475
	MRA49796
	MRA51808
	MRA53173
	MRA53659
	MRA54317
	MRA56621
	MRA73245
	MRA74111
	MRA75789
	MRA76849
	MRA81082
	MRA82262
	MRA86273
	MRA88866
	MRA88880
	MRA91597
	MRA918
	MRA93134
	MRA94192
	MRA94198
	MRA94731
	MRA96240
	MRA98425
	MRA99996
	TM16000344
	TM16000933
	TM16002036
	TM16002704
	TM16002774
	TM16002798
	TM16003502
	TM16004140
	TM16004342
	TM16005014
	TM16005145
	TM16005240
	TM16005262
	TM16005264
	TM16005913
	TM1701268
	TM1702960
	TM1703378
	TM1703528
	TM1706542
	TM1706885
	TM1706953
	TM1707336
	TM1708121
	TM1709252
	TM1800884
	TM1801031
	TM1802931
	TM1803396
	TM1804288
	TM1804946
	TM1808277
	TM1808487
	TM1808637
	TM1900002
	TM1901125
	TM1903251
	TM1903674
	TM1903968
	TM1904218
	TM1904221
	TM1904771
