# Supplementary material for: Classification and diagnostic prediction of breast cancer metastasis on clinical data using machine learning algorithms
Source: Sci Rep. 2023 Jan 10;13:485. doi: 10.1038/s41598-023-27548-w (PMC9831019; doi:10.1038/s41598-023-27548-w)
Supplement: Supplementary file 3 — Supplementary Table S3. [file 41598_2023_27548_MOESM3_ESM.csv]

MR_no	CLINICAL	SPECIMEN	MICROSCOPIC FINDINGS	IMPRESSION	GROSS FINDINGS
FN16000080	right breast lump carcinoma.	biopsy of right breast lump.	received multiple grey white to grey brown linear cores measures 0.8 to 1 cm. entire tissue is processed.	section shows cores of breast tissue infiltrated by tumor cells in nests and cords. individual cells have hyperchromatic nuclei and moderate amount of cytoplasm.	right breast core biopsy :invasive ductal carcinoma grade 2. modified bloom richardson score is 6(3+2+1).
FN1700017	mass in right breast carcinoma breast.	biopsy from right breast.	received 3 grey white to grey brown linear cores 1 to 1.2cm. entire tissue processed.	section shows linear cores of tissue harboring a lesion arranged as cords nests and tubules. the cells have round to oval hyperchromatic nucleus with moderate atypia and scanty cytoplasm. stroma shows fibrosis hyalinisation and focal desmoplasia	biopsy from right breast :invasive ductal carcinoma grade 2.modified bloom richardson score 7 9tubule formation :3nuclear pleomorphism :2mitotic figures :2 7 9
FN1703934	known case of carcinoma breast multiple liver space occupying lesion metastasis.	biopsy from liver lesion.	received multiple grey white to grey brown linear cores measures 1 to 1.5cm. entire tissue processed.	linear cores of fibrous tissue harboring a neoplasm arranged as clusters and tubules. the neoplastic cells have hyperchromatic nuclei and moderate cytoplasm. lymphovascular emboli seen.	biopsy from liver lesion:invasive carcinoma suggestive of metastasis in a known case of carcinoma breast.
FN1704890	left breast retroareolar mass.	biopsy from left breast mass.	received 4 grey white linear cores measuring 0.5 to 1cm. entire tissue processed.	section shows multiple fragments of breast parenchyma having a neoplastic lesion arranged in cords nests trabecular and in tubules. the cells round to oval hyperchromatic to vesicular nuclei with prominent nucleoli and abundant eosinophilic cytoplasm. areas of fibrosis noted.	left breast core biopsy :invasive ductal carcinoma grade 2 modified bloom richardson score is 6(3+2+1).
FN1707208	right breast mass.carcinoma breast lobular carcinoma.	right breast mass core biopsy.	received five grey white to grey yellow linear cores measuring 1 to 1.5cm. entire tissue processed.	section shows tumor cells in cords and occasional nests. individual cells have hyperchromatic nuclei and moderate amount of cytoplasm.	right breast mass core biopsy :suggestive of invasive carcinoma with lobular features grade 2. modified bloom richardson score is 6(3+2+1).
FN1707532	right breast lesion.	biopsy from right breast.	received multiple grey white to grey brown linear cores measuring 0.5 to 1.2cm. entire tissue processed.	linear cores of breast parenchyma infiltrated by a neoplasm arranged as clusters and islands. the neoplastic cells exhibit moderate nuclear pleomorphism have vesicular nuclei conspicuous nucleoli and moderate cytoplasm. areas of necrosis seen.	invasive ductal carcinoma biopsy from right breast.modified br score is 7 9 grade 2.tubule formation : 3nuclear pleomorphism : 2mitotic figures : 2 7 9
FN1713378	left breast lump.	biopsy from left breast lump.	received 6 greywhite linear cores measuring 0.7 to 1cm. entire tissue processed.	linear cores of breast tissue infiltrated by a neoplasm arranged in tubules clusters floating in lakes of mucin. the neoplastic cells have hyperchromatic nuclei and moderate cytoplasm.	biopsy from left breast lump:invasive carcinoma with mucinous areas biopsy from left breast.modified br score 6 9 grade 2.tubule formation : 3nuclear pleomorphism : 2mitotic figures : 1 6 9
FN1715063	carcinoma left breast.	biopsy from left breast.	received multiple grey white to grey brown linear cores measures 0.8 to 0.8cm. entire tissue processed.	section shows linear tissue cores harboring an infiltrative lesion arranged as nests sheets and focal glands. the individual tumor cells show increased nucleo cytoplasm ratio nuclear hyperchromasia pleomorphism and scant amount of vacuolated cytoplasm. the surrounding shows is composed fibricollagenous and adipose tissue and shows infiltration by lymphocytes plasma cells few eosinophils and neutr…	biopsy from left breast:invasive dictal carcinoma grade 2modified bloom richardson score is 7 9.tubular formation 3nuclear pleomorphism 2mitotic figures 2 7 9
FN1717819	carcinoma right breast postlesion in left breast carcinoma breast.	biopsy from left breast	received 5 grey white to grey brown linear cores measures 0.8 to 1cm. entire tissue processed.	section shows cores of breast tissue with an invasive neoplasm in nests and cords. the cells show moderate eosinophilic neoplasm pleomorphic hyperchromatic nuclei and occasional cells shows nucleoli. stroma is demoplastic and myxoid with lymphocyte infiltrate	biopsy from left breast:invasive carcinoma nst grade 3modified bloom richardson score is 8 9tubule formation : 3nuclear pleomorphism: 2mitotic figures : 2 8 9
FN1719118	right breast lump carcinoma breast	biopsy from right breast lump.	received 5 grey white linear cores measures 1 1.2cm. entire tissue processed.	section show multiple linear cores with tumor cells arranged in sheets and nests.the tumor cells have increased nuclear cytoplasmic ratio round nuclei and scant to moderate amount of cytoplasm. perivascular arrangement of tumor cells is seen .frequent mitotic figures are discerned.extensive necrosis is noted.	biopsy from right breast lump:invasive carcinoma nos nuclear grade 2
FN1802496	right breast lung mass with cyst and cleft carcinoma breast malignant	right breast core biopsy	received 5grey white to grey brown linear cores measures 1 1.2cm. entire tissue processed.	section shows cores of breast tissue infiltrated by tumor cells in diffuse sheets and nests. individual tumor cells have hyperchromatic nuclei and moderate amount of cytoplasm.	right breast core biopsy:invasive ductal carcinoma grade 2. modified bloom richardson score is 6(3+2+1).
FN1802638	right breast lump possibility of carcinoma breast.	right breast core biopsy.	received 4 grey white linear cores measures 0.8 1cm. entire tissue processed.	section shows tumor cells in diffuse sheets and nests . individual cells have hyperchromatic nucleus and moderate amount of cytoplasm.	right breast core biopsy:invasive ductal carcinoma grade 2 modified bloom richardson score is 6 (3+2+1).
FN1804690	left breast lump possibility of carcinoma breast.	left breast lump.	received 3 grey white linear cores measures 0.7 to 1 cm entire tissue processed.	sections of linear cores of breast parenchyma is infiltrated by neoplastic cells arranged in tubules and cords. the lesional cells have round to irregular hyperchromatic nucleus inconspicuous nucleoli and moderate cytoplasm. ductal carcinoma in situ component is seen.foci of calcification seen.	left breast lump biopsy :invasive ductal carcinoma grade 1.modified bloom richardson score : 5 9tubule formation : 1nuclear pleomorphism : 2mitotic activity : 2
FN1805388	known case of carcinoma right breast.	biopsy from right chest wall lesion.	received multiple grey white to grey brown linear cores measures 0.4 0.6cm. entire tissue processed.	section shows cores of fibroadipose tissue infiltrated by a lesion arranged in sheets nests. the cells have moderately pleomorphic hyperchromatic nuclei and moderate amount of cytoplasm. mitosis noted. stromal desmoplasia noted.	biopsy from right chest wall lesion:invasive carcinoma suggestive of recurrence in a known case of carcinoma breast.
FN1812840	lump left breast.	lumpectomy (wide local excision).	received single globular measures 4x4x3cm. skin measures 2x1cm. cutsurface grey white to grey brown areas of tumor measures 1x0.5cm.	section studied show breast parenchyma harboring an infiltrating lesion arranged in nests and sheets and cords. the cells are ovoid having moderate amount of cytoplasm hyperchromatic nucleus and prominent nucleoli in few. mitotic figures are discerned. stroma is desmoplastic with ares of hemorrhage and necrosis.	left breast wide local excision. invasive ductal carcinoma grade 2.modified br score is 7 9tubule formation : 3 nuclear pleomorphism : 2mitotic figures : 2 ............ 7 9 .............tumor measures 1cm in greatest dimension.lymphovascular invasion and perineural invasion are not seen. ductal carcinoma in situ solid pattern noted. measures 0.3cm. all margins of resection (superior inferior medi…
FN1813611	carcinoma left breast post nact.	left breast left modified radical mastectomy(post nact).	received in : formalinprocedure : left modified radical mastectomy post nact.laterality : left.total dimensions : medial to lateral 21 cm superficial to deep 4 cm. superior to inferior 12 cm.skin ellipse : 12 x 9 cm. nipple : normal scar surgical defect : absent.tumor : single.tumor size : 2 x 1.5 x 1 cm. location of tumor : retroareolar fibrotic lesion central quadrant. margins of tumor : illdef…	section from breast parenchyma showing residual tumor cells arranged in cords and nests. the cells have round nuclei prominent nucleoli and moderate eosinophilic cytoplasm. lymphovascular or perineural invasion is not identified. treatment related changes are seen.	left breast left modified radical mastectomy(post nact) :residual invasive ductal carcinoma grade 2. modified bloom richardson score is 6(3+2+1). tumor is located in the retroareolar region. tumor measures 2 cm in greatest dimensions. ductal carcinoma in situ is seen of cribriform and solid pattern with intermediate nuclear grade. lymphovascular invasion is not identified. perineural invasion is …
FN1815927	left breast lump.	left breast lump biopsy.	received 4 grey white linear core measures 0.5 to 1cm. entire tissue processed.	section shows cores of breast tissue harboring an invasive neoplasm in nests and tubules. the neoplastic cells show increased n:c ratio moderate eosinophilic cytoplasm pleomorphic hyperchromatic nuclei with few showing prominent nucleoli.	left breast lump biopsy :invasive carcinoma nst. grade ii.modified bloom richardson score is 6 9tubule formation : 2nuclear pleomorphism : 2mitotic figures : 2 6 9
FN1816775	left breast lump carcinoma breast.	biopsy from left breast lump.	received 4 grey white linear cores measures 1 to 1.5cm. entire tissue processed.	section shows cores of breast tissue harboring an invasive neoplasm in tubular pattern and in cords .the lining neoplastic cells show moderate cytoplasm moderately pleomorphic hyperchromatic nuclei.	biopsy from left breast lump. :invasive carcinoma nst. grade iimodified bloom richardson score is 6 9tubule formation : 2nuclear pleomorphism : 2mitotic figures : 2 6 9
FN1901311	history of lumpectomy.left axillary lymph node.	biopsy from left axillary lymph node.	received multiple fragment cores measures 1.3 to 1.4cm. entire tissue processed.	section studied shows linear cores of lymphoid tissue harboring an invasive neoplasm arranged in glandular pattern trabeculae and nests. the lesional cells are round to polygonal with moderate eosinophilic cytoplasm pleomorphic hyperchromatic nucleus. few showing prominent nucleoli and intranuclear inclusion. occasional mitotic figures seen. interspersed are sheets of lymphoid population.	biopsy from left axillary lymph node:metastatic deposits of invasive carcinoma in a known case of carcinoma breast.
MR160000120	left breast lump carcinoma.	biopsy from left breast.	received 4 greywhite to greybrown linear cores measuring 1 to 1.5cm. entire tissue processed.	linear cores of breast parenchyma infiltrated by a neoplasm arranged as tubules and islands neoplasm arranged. the meoplastic cells exhibit moderate nuclear pleomorphism have vesicular nuclear conspicuous nucleoli and moderate cytoplasm lymphovascular emboli seen.	infiltrating ductal carcinoma biopsy from left breast.modified br score is 6 9 grade 2.tubules formation : 3nuclear pleomorphism : 2mitotic figures : 1 6 9
MR160000127	case of lump in left breast.	biopsy from left breast.	received 4 greywhite linear cores measuring 0.7 to 1cm. entire tissue processed.	linear cores of breast parenchyma infiltrated by a neoplasm arranged as clusters and sheets. the neoplastic cells exhibit moderate nuclear pleomorphism have hyperchromatic nuclei and moderate cytoplasm. the intervening stroma is elastotic.	infiltrating ductal carcinoma biopsy from left breast.modified br score is 7 9 grade 2tubule formation : 3nuclear pleomorphism : 2mitotic figures : 2 7 9
MR160000140	left breast lump carcinoma.	trucut biopsy of left breast lump.	received 3 greywhite linear cores measuring 4.5 to 1.8 cm.	section shows cores of breast tissue infiltrated by tumor cells in diffuse sheets and nests.individual cells have hyperchromatic nuclei and moderate amount of cytoplasm.few large bizarre forms are seen.	left breast lump core biopsy :invasive ductal carcinoma grade 3. modified bloom richardson score is 8(3+3+2).
MR160000142	carcinoma left breast(post 3nact).	left breast and axilla.	received in : formalin time of receipt at lab : 12:50pm 21 04 16.time to formalin procedure :mastectomy laterality : left total dimensions : medial lateral:22cm superficial deep:4.5cm superior inferior:17cm.skin ellipse :17x10cm.nipple :normal scar surgical defect : not seen.tumor : : single.tumour bed shows : grey white areas measuring 3 x 2 x 1.5 cm.distance to nearest separate tumor foci (when…	section shows no residual tumour. treatment related changes are seen including extensive areas of sclerosis fibrosis with compressed benign ductal elements focal areas of chronic inflammatory infiltration consisting of lymphocytes and plasma cells. areas of calcification present.	left breast and axilla left modified radical mastectomy (post nact) :no residual tumor seen. treatment related changes are present. lymphovascular invasion is not identified. perineural invasion is not identified. posterior resected margin is free of tumor.lymph nodes :one out of fifteen lymph nodes shows metastatic tumour deposit(1 15). size of the tumour focus measures 0.3 cm in greatest dimens…
MR160000145	right breast lump carcinoma.	biopsy from right breast.	received 3 greywhite linear cores measuring 1 to 1.5cm. entire tissue processed.	linear cores of breast parenchyma infiltrated by a neoplasm arranged as tubules and cords. the neoplastic cells exhibit moderate nuclear pleomorphism have hyperchromatic to vesicular nuclei with conspicuous nucleoli and moderate cytoplasm .probable lymphovascular emboli seen.	infiltrating ductal carcinoma biopsy from right breast.modified br score is 6 9 grade 2.tubules formation : 3nuclear pleomorphism : 2mitotic figures : 1 6 9
MR160000165	left breast lump carcinoma.	biopsy from left breast lesion.	received 5 greywhite linear cores measuring 0.5 to 1cm. entire tissue processed.	linear cores of breast parenchyma exhibiting a neoplastic lesion arranged in nests tubules and islands consisting of ovoid cells demonstrating moderate atypia and eosinophilic cytoplasm. mitotic figures are discerned. intervening areas show desmoplastic stroma.	biopsy from left breast lesion :invasive ductal carcinomamodified br score is 6 9 grade 2.tubule formation : 2nuclear pleomorphism : 2mitotic figures : 2 6 9
MR160000395	known case of carcinoma left breast. post bcs ct rt. lower defined lesion underlying the scar.	left breast lesion underneath the scar.	received 4 grey whit4e linear cores measures 0.5 1cm. entire tissue processed.	section shows linear cores of fibrofatty tissue with extensive areas of hyalinisation and histiocytes. no evidence of malignancy noted.	left breast lesion underneath the scar:shows treatment related changes. no evidence of invasive malignancy seen.
MR160000436	case of lump is right breast carcinoma right breast.	biopsy from right breast.	received 3 grey white to grey brown linear cores measuring 0.8 to 0.5cm. entire tissue processed.	linear cores of breast parenchyma infiltrated by a neoplasm arranged as cords and nests. the neoplastic cells exhibit moderate nuclear pleomorphism have hyperchromatic nuclei and moderate cytoplasm. lymphovascular emboli seen	infiltrating ductal carcinoma biopsy from right breast.modified br score is 7 9 grade : 2tubule formation : 3nuclear pleomorphism : 2mitotic figures : 2 7 9
MR160000531	hetrogenous irregular mass lesion in lateral aspect of right breast likely malignancy.	biopsy from right breast.	received 3 grey white to grey brown linear cores measuring 0.8 to 1cm. entire tissue processed.	linear cores of breast parenchyma infiltrated by a neoplasm arranged as clusters cords and tubules. the neoplastic cells exhibit moderate nuclear pleomorphism have hyperchromatic nuclei and moderate cytoplasm probable. lymphovascular emboli seen. areas of necrosis seen.	infiltrating ductal carcinoma biopsy from right breast.modified br score is 7 9 grade 2tubule formation : 3nuclear pleomorphism : 2mitotic figures : 2 7 9
MR160000532	left breast lump carcinoma.	biopsy from left breast.	received 3 grey white to grey brown linear core measuring 0.2 to 0.8cm. entire tissue processed.	linear core of breast parenchyma infiltrated by a neoplasm arranged as cords and clusters. the neoplastic cells exhibit moderate nuclear pleomorphism have hyperchromatic nuclei and moderate cytoplasm. the intervening stroma is fibrous.	infiltrating ductal carcinoma biopsy from left breast.modified br score is 6 9 grade 2tubule formation : 3nuclear pleomorphism : 2mitotic figures : 1 6 9
MR160000675	right breast lump carcinoma.	biopsy from right breast.	received 5 grey white to grey brown linear core 0.5 to 1cm. entire tissue processed	linear cores of breast tissue infiltrated by a neoplasm arranged as clusters cells cords and tubules. the neoplastic cells exhibit moderate nuclear pleomorphism have hyperchromatic nuclei and vacuolated cytoplasm. the intervening stroma is desmoplastic.	infiltrating ductal carcinoma biopsy from right breast.modified br score is 6 9 grade 2tubule formation : 3nuclear pleomorphism : 2mitotic figures : 1 6 9
MR160000790	carcinoma left breast.	left modified radical mastectomy.	breastreceived in : formalin procedure : mastectomy mrm. laterality : left.total dimensions : medial lateral:20cm. superficial deep:3cm. superior inferior:18cm.skin ellipse : 11x7cm. nipple : normal scar surgical defect : not seen.tumor : : single.tumour size : 2x1.5x1cm. location of tumor : upper outer quadrant. margins of tumor : ill defined. deep margin : 0.8cmmuscle : absent adjacent breast :…	multiple sections from breast parenchyma show a neoplastic lesion arranged in nests cords and tubules.cells are having pleomorphic round to oval vesicular nuclei prominent nucleoli and moderate amount of cytoplasm.mitotic figures discerned.stroma shows lymphocytic infiltration.lympovascular invasion not identified.perineural invasion not identified.ductal caricnoma in situ not seen.	left breast left modified radical mastectomy: infiltrating ductal carcinoma grade 2. modified br score is 6 9.tubule formation: 02nuclear pleomorphism:02mitotic activity:02.tumor measures 2cm in greatest dimension.deep margin is 0.8cm away and free of tumor.lymphovascular invasion and perineural invasion are not identifiedductal carcinoma in situ not identified.nipple and areola show no significa…
MR160000856	mass in right breast carcinoma right breast.	biopsy from right breast mass.	received 3 greywhite linear core measuring 1x1.2cm.	section shows linear cores of breast parechyma harboring a lesion arranged as cords tubules nests and sheets. individual cells have hyperchromatic moderately pleomorphic nuclei inconspicuous nucleoli and moderate cytoplasm. stroma shows focal desmoplasia and dense lymphocytic infiltrate. lymphovascular invasion identified. perineural invasion is seen.	biopsy from right breast:invasive ductal carcinoma grade 2.mbr score is 6 (2+2+2). lymphovascular invasion identified. perineural invasion is seen.dcis (solid and cribriform type) present.
MR160000897	left breast mass carcinoma breast	biopsy from left breast mass	received 4 grey white linear cores measuring 1 to 1.5cm. entire tissue processed.	section shows linear cores of breast parenchyma with a neoplastic lesion arranged as sheets cords and tubules. individual cells have hyperchromatic nucleus with inconspicuous nucleoli. mitotic figures are discerned. lymphovascular invasion is not identified. ductal carcinoma in situ with comedonecrosis is seen.	biopsy from left breast mass: invasive ductal carcinoma. grade 2modified bloom richardson score:7 9tubule formation: 3nuclear anaplasia: 2mitotic figures: 2lymphovascular invasion is not identified.ductal carcinoma in situ with comedonecrosis is seen.
MR160000938	left breast lump carcinoma.	biopsy from left breast lump.	received 2 greywhite linear cores measuring 0.8 to 1 cm. entire tissue processed.	section shows cores of tissue infiltrated by tumor cells in tubules nests and cords. individual cells have hyperchromatic nuclei and moderate amount of cytoplasm.	left breast lump core biopsy :invasive ductal carcinoma grade 2. modified bloom richardson score is 5(2+2+1).
MR160000966	right breast lump carcinoma	biopsy from right breast.	received 4 grey white to grey brown linear cores measuring 0.5 to 1cm. entire tissue processed.	linear cores of breast parenchyma infiltrated by a neoplasm arranged as clusters cords and tubules. the neoplastic cells have hyperchromatic nuclei and moderate cytoplasm . lymphovascular emboli seen. the intervening stroma is desmoplastic.	infiltrating ductal carcinoma biopsy from right breast.modified br score is 5 9 grade 1tubule formation : 2nuclear pleomorphism : 2mitotic figures : 1 5 9
MR160000972	irregular mass in the left breast neoplastic	biopsy from left breast mass.	received four grey white to grey brown linear cores measuring 1 to 1.5 cm. entire tissue processed.	section shows cores of tissue infiltrated by diffuse sheets cords and nests. individual cells have hyperchromatic nuclei and moderate amount of cytoplasm.	left breast core biopsy : invasive ductal carcinoma grade 2 modified bloom richardson score is 6(3+2+1)
MR160001039	multiple irregular lesion in right breast carcinoma.	a)biopsy from right breast.	received 6 grey white to grey brown linear core measuring 0.5 to 1cm. entire tissue processed.	a) section shows linear cores of breast tissue harboring a neoplastic lesion arranged as nested and vague acinar pattern. individual cells are oval to round with hyperchromatic pleomorphic nuclei prominent nucleoli and moderate cytoplasm. atypical mitosis noted. stroma shows desmoplasia lymphocytic infiltrate and myxoid change.	invasive carcinoma biopsy from right breast.modified br score is 7 9 grade 2tubule formation : 3nuclear pleomorphism : 2mitotic figures : 2 7 9 lymphovascular invasion not seen.perineural invasion not seenductal carcinoma in situ not present.
MR160001176	right breast mass carcinoma breast.	biopsy from right breast.	received 5 grey white to grey brown linear cores measuring 1 to 1.5cm. entire tissue processed.	linear cores of breast parenchyma infiltrated by a neoplasm arranged as sheets and islands. the neoplastic cells exhibit moderate nuclear pleomorphism have hyperchromatic nuclei and moderate cytoplasm. the intervening stroma is desmoplastic.	invasive carcinoma biopsy from right breast.modified br score is 7 9 grade 2tubule formation : 3nuclear pleomorphism : 2mitotic figures : 2 7 9
MR160001200	right breast mass carcinoma breast.	biopsy from right breast mass.	received 4 grey white to grey brown linear core measuring 0.5 to 1cm. entire tissue processed.	linear cores of breast parenchyma infiltrated by a neoplasm arranged as nests and islands. the neoplastic cells exhibit moderate nuclear pleomorphism have hyperchromatic nuclei and moderate cytoplasm. the nucleus are relatively eccentrically placed. the intervening stroma is desmoplastic.	invasive carcinoma with lobular features biopsy from right breast mass.modified br score is 6 9 grade 2tubule formation : 3nuclear pleomorphism : 2mitotic figures : 1 6 9
MR160001224	left breast solid cystic lesion carcinoma.	biopsy from left breast.	received multiple tiny grey white linear cores measuring 0.2 to 0.5cm. entire tissue processed.	linear cores of neoplasm arranged in papillary pattern bearing fibrovascular cores. these cores are lined by cubocolumnar epithelium exhibiting nuclear stratification and mild hyperchromasia and moderate cytoplasm.	papillary neoplasm biopsy from left breast.
MR160001246	left breast lump carcinoma.	biopsy from left breast.	received 3 grey white linear cores measuring 1 to 1.5cm. entire tissue processed.	linear cores of breast parenchyma infiltrated by a neoplasm arranged as cords tubules and clusters. the neoplastic cells exhibit moderate nuclear pleomorphism have hyper chromatic nuclei and moderate cytoplasm. lymphovascular emboli seen.	infiltrating ductal carcinoma biopsy from left breast.modified br score is 6 9 grade 2tubule formation : 3nuclear pleomorphism : 2mitotic figures : 1 6 9 lymphovascular emboli seen.no ductal carcinoma in situ seen.
MR160001293	follow up case of carcinoma breast multiple liver lesions metastasis	biopsy from liver carcinoma breast.	resceived 4 grey white to grey brown linear cores measuring 0.6 to 0.9cm	section shows linear cores of liver parenchyma harboring a lesion arranged in tubules and cords. the cells are ovoid with moderate amount of cytoplasm hyperchromatic nucleus and prominent nucleoli in few. atypical mitotic figures are discerned .stroma shows desmoplasia with areas of hemorrhage and necrosis.	metastatic carcinoma in a known case of carcinoma breast biopsy from liver
MR160001338	largr irregular left breast mass.	biopsy from left breast.	received 3 grey white to grey brown linear cores measuring 0.4 to 0.7cm. entire tissue processed.	section shows linear cores of breast parenchyma harboring a lesion arranged in sheets and nests. the cells are ovoid with moderate amount of cytoplasm hyperchromatic nucleus and prominent nucleoli. atypical mitotic figures are discerned. stroma shows desmoplasia with mild inflammatory infiltrate.focus of high grade ductal carcinoma (comedo pattern) seen.	invasive ductal carcinoma biopsy from left breast.modified br score is 8 9 grade 3tubule formation : 3nuclear pleomorphism : 2mitotic figures : 3 8 9 focus suggestive of high grade comedo ductal carcinoma in situ seen.
MR160001403	left breast lunp carcinoma.	biopsy from left breast.	received 3 grey white linear cores measuring 1 to 1.2cm. entire tissue processed.	linear cores of breast parenchyma infiltrated by a neoplasm arranged as clusters cords and clusters. the neoplastic cells exhibit moderate nuclear pleomorphism have hyperchromatic nuclei and moderate cytoplasm. no lymphovascular emboli seen. no ductal carcinoma in situ seen.	infiltrating ductal carcinoma biopsy from left breast.modified br score is 6 9 grade 2tubule formation : 3nuclear pleomorphism : 2mitotic figures : 1 6 9
MR160001415	left breast lunp carcinoma.	biopsy from left breast.	received 3 grey white linear cores measuring 1 to 1.5cm. entire tissue processed.	linear cores of breast parenchyma infiltrated by a neoplasm arranged as cords islands. the neoplastic cells exhibit moderate nuclear pleomorphism have hyperchromatic nuclei and moderate cytoplasm. the intervening stroma is desmoplastic.	infiltrating ductal carcinoma biopsy from left breast.modified br score is 6 9 grade 2tubule formation : 3nuclear pleomorphism : 2mitotic figures : 1 6 9
MR160001483	mass right breast carcinoma.	biopsy from right breast.	received 6 grey white linear cores measuring 1 to 1.2cm. entire tissue processed.	section shows linear cores of breast parenchyma harboring a lesion arranged as tubules floating in a mucinous background. the cells are ovoid with moderate amount of eosinophilic cytoplasm hyperchromatic nucleus and inconspicuous nucleoli. atypical mitotic figures are discemed .extracellular mucinous pools are noted. stroma shows desmoplasia and mild inflammatory infiltrates.	invasive muciuous carcinoma biopsy from right breast.modified br score is 6 9 grade 2tubule formation : 2nuclear pleomorphism : 2mitotic figures : 2 6 9
MR160001506	mass right breast carcinoma	biopsy from right breast.	received 4 grey white to grey brown linear cores measuring 1 to 1.3cm. entire tissue processed.	section shows linear cores of breast parenchyma harboring a lesion arranged in sheets tubules and cords.the cells are ovoid with moderate amount of cytoplasm hyperchromatic nucleus and inconspicuous nucleoli.atypical mitotic figures are discerned. stroma shows desmoplasia and mild inflammatory infiltrate.areas of hemorrhage seen.	invasive ductal carcinoma biopsy from right breast.modified br score is 6 9 grade 2tubule formation : 2nuclear pleomorphism : 2mitotic figures : 2 6 9
MR160001507	right breast mass carcinoma.	biopsy from right breast.	received 4 grey white to grey brown linear core measuring 0.9 to 1.3cm. entire tissue processed.	section shows linear cores of breast parenchyma harboring a lesion arranged in sheets and nests. the cells are ovoid with moderate amount of cytoplasm hyperchromatic nucleus and conspicuous nucleoli in few. stroma shows desmoplasia and inflammatory infiltrate. atypical mitotic figures are discerned. areas of hemorrhage and necrosis seen.	invasive carcinoma biopsy from right breast.modified br score is 7 9 grade 2tubule formation : 3nuclear pleomorphism : 2mitotic figures : 2 7 9 lymphovascular emboli seen.
MR160001509	left breast mass. fnac:infiltrating ductal carcinoma	biopsy from left breast.	received 5 grey white to grey brown linear cores measuring 0.8 to 1cm. entire tissue processed.	section show linear cores of tissue with a lesion arranged in cords nests and sheets. individual cells are moderately pleomorphic with hyperchromatic nuclei. inconspicious nucleoli moderate amount of eosinophilic cytoplasm. stroma is fibrous with inflammatory infiltrate and bland stromal cells.	infiltrating ductal carcinoma biopsy from left breast.modified br score is 7 9 grade 2tubule formation : 3nuclear pleomorphism : 2mitotic figures : 2 7 9
MR160001562	usg guided biopsy from left breast carcinoma breast.	biopsy from left breast.	received 4 grey white to grey brown linear cores measuring 0.7 to 1.2cm. entire tissue processed.	linear cores of breast parenchyma infiltrated by a neoplasm arranged as clusters and islands. the neoplastic cells exhibit moderate nuclear pleomorphism have vesicular nuclei conspicuous nucleoli and moderate cytoplasm. areas of necrosis seen. the intervening stroma is desmoplastic.	infiltrating ductal carcinoma biopsy from left breast.modified br score is 7 9 grade 2tubule formation : 3nuclear pleomorphism : 2mitotic figures : 2 7 9
MR160001599	left breast lesion carcinoma.	biopsy from left breast.	received 4 grey white to grey brown linear core measuring 1 to 1.3cm. entire tissue processed.	linear cores of breast parenchyma infiltrated by a neoplasm arranged as clusters cords and cords. the cells have hyperchromatic nuclei and moderate cytoplasm. the intervening stroma shows lymphocytic inflammatory cell infiltrate.	infiltrating ductal carcinoma biopsy from left breast.modified br score is 7 9 grade 2tubule formation : 3nuclear pleomorphism : 2mitotic figures : 2 7 9
MR160001628	right breast lesion carcinoma right breast.	biopsy from right breast.	received 3 grey white to grey brown linear cores measuring 0.5 to 1.2cm. entire tissue processed.	linear cores of breast parenchyma infiltrated by a neoplasm arranged as cords nests and strands. the neoplastic cells exhibit moderate nuclear pleomorphism have hyperchromatic nuclei and moderate cytoplasm.	infiltrating ductal carcinoma biopsy from right breast.modified br score is 7 9 grade 2tubule formation : 3nuclear pleomorphism : 2mitotic figures : 2 7 9
MR160001647	known case of carcinoma breast.	biopsy from right cervical node.	received 5 grey whitelinear cores measures 0.3 to 0.8cm. entire tissue processed.	section show linear cores of fibrocollagenous tissue with an infiltrating lesion arranged in sheets having round to oval moderate pleomorphic hyperchromatic nuclei and moderate amount of cytoplasm. large areas of necrosis noted. mitotic figures discerned.	biopsy from right cervical node:suggestive of metastatic deposits in a known case of carcinoma breast.
MR160001685	left breast lesion with likely chest wall infiltration.outside fnac carcinoma.	biopsy from left breast.	received 5 grey white to grey brown linear cores measuring 1 to 1.4cm. entire tissue processed.	linear cores of fibrous tissue incorporating a neoplasm arranged as islands and clusters. the neoplastic cells exhibit moderate nuclear pleomorphism have vesicular nuclei conspicuous nucleoli and moderate cytoplasm.	invasive ductal carcinoma biopsy from left breast.modified br score is 7 9 grade 2tubule formation : 3nuclear pleomorphism : 2mitotic figures : 2 7 9
MR160001737	carcinoma right breast.	biopsy from right breast.	received 3 grey white to grey brown linear cores measuring 1 to 1.3cm. entire tissue processed.	linear cores of breast parenchyma incorporating a neoplasm arranged as islands and nests. the neoplastic cells exhibit moderate nuclear pleomorphism have variably pleomorphic vesicular nuclei with conspicuous nucleoli and abundant foamy cytoplasm. the intervening stroma is fibrous.	invasive carcinoma biopsy from right breast.modified br score is 8 9 grade 2tubule formation : 3nuclear pleomorphism : 3mitotic figures : 2 8 9
MR160001742	left breast lesion fnac duct cell carcinoma.	biopsy from left breast.	received 5 grey white to grey brown linear cores measuring 1 to 1.3cm. entire tissue processed.	linear cores of breast parenchyma infiltrated by a neoplasm arranged predominantly in trabecular pattern. there cells have hyperchromatic nuclei and moderate cytoplasm. the intervening stroma is fibrous.	invasive carcinoma biopsy from left breast.modified br score is 6 9 grade 2tubule formation : 3nuclear pleomorphism : 2mitotic figures : 1 6 9
MR160001768	mass in left breast carcinoma breast.	biopsy from left breast.	received 4 grey white to grey brown linear core measuring 0.5 to 0.7cm. entire tissue processed.	section studied shows linear cores of breast tissue harboring a lesion arranged in diffuse sheets. individual cells have abundant eosinophilic cytoplasm and pleomorphic nuclei. mitotic activity discerned. stroma is fibrous with bland stromal cells and lymphoplasmacytic infiltrate.	left breast core biopsy :invasive ductal carcinoma grade 2. modified bloom richardson score is 6(3+2+1). ductal carcinoma in situ of cribriform pattern with intermediate nuclear grade is seen.
MR160001773	lumpectomy left breast.	a) wide local excision.b) revised lateral margin.c) sentinel lymph nodes.	a) received fibrofatty tissue measuring 3.5x5x3.5cm skin ellipse 2.5x1cm.cut surface shows illdefined greywhite area measuring 1.3x0.7x1cm.located at the following distances from respective margins: superior margin 1.8cm.inferior margin 1.3cm.medial margin 2.5cm.lateral margin 0.7cm.deep margin 1.5cm.distance of ill defined greywhite area from skin is 1cm.b) received fibrofatty tissue measuring 5…	a) wide local excision: breast conservative surgery.tumor bed:tumor is composed pleomorphic cuboidal cells with hyperchromatic nucleus and eosinophilic cytoplasm.invasive ductal carcinoma tubular pattern.grade: tubular formation 60 2 nuclear pleomorphism 5 10 2 mitotic figures 5 10 1mbr score is 5 9nuclear grade i.ductal carcinoma in situ: not present.lymphovascular invasion: not present.resected…	wide local excision with lateral invasive ductal carcinoma.maximum dimension of the tumor 1.3x1x0.7cm. grade i.ductal carcinoma in situ: not present.lymphovascular invasion:not present.all resected margins are free of tumor.additional lateral margins:free of tumor.sentinel lymphnodes 4 nodes.no deposits of tumor.
MR160001834	known case of carcinoma breast completed treatment and on tamoxifen since one year	total abdominal hysterectomy with bilateral salpingoopherectomy specimen	uterus dimensions : midline fundal serosa to ectocervix : 10cmmaximum intercornual : 6cmmaximum anterior to posterior : 3cmcervix dimensions :3.5x2cm elongated. cut section shows cyst measuring 1x1x0.5cmvaginal cuff : absentright ovary : present 2.5x1x1cmleft ovary : present 2.5x2x1cm right fallopian tube : present 4cm left fallopian tube : present 3.5cm right parametrium : 3.5x2x1cmleft parametr…	section from the endometrium shows a polypoidal lesion with dilated cystic spaces lined by cuboidal to flattened epithelium and a loose fibrous stroma with congested vessels. myometrium shows adenomyosis.cervix shows nabothian cyst.bilateral ovaries are unremarkable bilateral tubes show hydrosalpinx.	total abdominal hysterectomy with bilateral salpingoopherectomy specimenbenign endometrial polypno evidence of malignancy in the material submitted.
MR160001851	right breast lesion carcinoma.	right breast lesion biopsy.	received 4 grey white to grey brown linear core measuring 0.9 to 1.1cm. entire tissue processed.	section shows linear cores of tissue showing breast parenchyma with lesion arranged in tubules cords. individual cells are moderately pleomorphic with round to oval hyperchromatic nuclei inconspicuous nucleoli and moderate amount of eosinophilic cytoplasm. stroma is fibrous with bland stromal cells and lymphocytic infiltrate.	right breast lesion biopsy :invasive ductal carcinoma grade iimodified br score is 6 9tubule formation 3nuclear pleomorphism 2mitoses 1
MR160001893	right breast lesion carcinoma right breast.	biopsy from right breast.	received 4 grey white linear core measuring1 to 1.2cm. entire tissue processed.	section shows linear cores of breast parenchyma harboring a neoplastic lesion arranged as linear cords and indian file pattern. the tumor cells have hyperchromatic pleomorphic round to oval nuclei with scanty cytoplasm.lymphovascular invasion present.	invasive carcinoma suggestive of ductal origin biopsy from right breast.modified br score is 7 9 grade 2tubule formation : 3nuclear pleomorphism : 2mitotic figures : 2 7 9 lymphovascular invasion present.
MR160001919	left breast irregular lesion outside fnac possibility of carcinoma.	biopsy from left breast.	received 3 grey white to grey brown linear cores measuring 1 to 1.2cm. entire tissue processed.	linear cores of breast parenchyma infiltrated by a neoplasm arranged as cords and clusters. the neoplastic cells exhibit moderate nuclear pleomorphism hyperchromasia and have moderate cytoplasm. crush artefact seen. focus of high grade comedo ductal carcinoma in situ noted.	invasive ductal carcinoma biopsy from left breast.modified br score is 7 9 grade 2tubule formation : 3nuclear pleomorphism 2mitotic figures : 2 7 9 focus of high grade dcis discerned.
MR160001954	a) wide local excision frozen specimen.b) revised deep margin.c) revised inferior margin.d) left axillary lymph node dissection (level i ii).	a) received lumpectomy specimen measuring 5.5x3.8x3cm greywhite nodule measuring 0.3x0.3x0.2cm.skin ellipse with scar measures 4.2x1.6cm.linear scar measuring 4cm. irregular greywhite area fibrosis measuring 1.5x1x1cm located at the following distance from respective margins: superior margin 1.2cm.inferior margin 0.5cm.medial margin 1.5cm.lateral margin 1.8cm.deep margin 0.6cm.b) received fibrofa…	a) wide local excision frozen	tumor site : previous scar site residual tumor present shows invasive ductal carcinoma.grade : tubular formation 40 : 2nuclear pleomorphism : 2mitotic figures 6 10 : 2 6 9 mbr score is 6 9 nuclear grade ii.lymphovascular invasion : indeterminate.dcis : not present.surrounding tumor fibrosis necrosis and inflammatory cells are present.resected margins: superior margin : free of tumor.inferior marg…	wide local excision with revised deep margin and skin nodule area with invasive ductal carcinoma.maximum dimension is 1.5x1cm.nuclear grade ii.dcis : not present.lymphovascular invasion : indeterminate.resected margins: superior margin : free of tumor.inferior margin : few ducts are showing atypical hyperplasia.medial margin : free of tumor.lateral margin : free of tumor.deep margin : ducts show …
MR160001990	right breast lesion carcinoma right breast.	biopsy from right breast.	received 4 grey white linear cores measuring 0.4 to 0.8cm. entire tissue processed.	section shows linear cores of tissue showing breast parenchyma harboring a lesion arranged in tubules and sheets. individual cells are moderately pleomorphic with round to oval hyperchromatic nuclei inconspicous nucleoli and moderate amount of cytoplasm. stroma is fibrous with bland stromal cells. areas of necrosis noted.	invasion ductal carcinoma.modified br score is 6 9 grade ii.tubule formation :3nuclear pleomorphism :2mitotic figures : 1 6 9
MR160002027	right breast lump carcinoma	biopsy from right breast lump.	received 5 grey white to grey brown linear core measuring 0.6 to 1 cm. entire tissue processed.	section shows linear cores of breast parenchyma harboring a neoplastic lesion arranged as tubules cords and nests of ovoid to columnar cells with hyperchromatic pleomorphic nuclei and moderate to abundant eosinophilic cytoplasm. adjacent breast shows desmoplasia. ductal carcinoma in situ not present. lymphovascular invasion not identified. perineural invasion seen.	invasive ductal carcinoma biopsy from right breast lump.modified br score is 7 9 grade 2tubule formation : 3nuclear pleomorphism : 2mitotic figures (7 8 10hpf) : 2 7 9 lymphovascular invasion not identified.perineural invasion seen.
MR160002033	left breast mass carcinoma breast.	biopsy from left breast.	received 5 grey white to grey brown linear core measuring 0.8 to 1.1cm. entire tissue processed.	linear cores of breast parenchyma infiltrated by a neoplasm arranged as cords and tubules and nests. the neoplastic cells exhibit moderate nuclear pleomorphism have vesicular nuclei conspicuous nucleoli and moderate cytoplasm. probable lymphovascular emboli seen.	invasive ductal carcinoma biopsy from left breast.modified br score is 6 9 grade 2tubule formation : 3nuclear pleomorphism : 2mitotic figures : 1 6 9
MR160002044	complex cystic lesion right breast carcinoma right breast.	biopsy from right breast.	received 4 grey white to grey brown linear core measuring 0.4 to 0.6cm. entire tissue processed.	linear cores of breast parenchyma showing a few benign ducts admixed with haemorrhagic focus. an occasional dilated duct seen.	benign breast disease biopsy from right breast.no evidence of malignancy in the cores submitted.
MR160002103	right breast lump carcinoma	biopsy from right breast lump.	received 5 grey white to grey brown linear core measuring 0.6 to 0.8 cm. entire tissue processed.	section shows linear cores of breast parenchyma harboring a neoplastic lesion arranged as tubules cords and sheets. individual tumor cells are round to oval with hyperchromatic nuclei few with prominent nucleoli and moderate cytoplasm. lymphovascular invasion not identified.ductal carcinoma in situ present. adjacent breast shows apocrine metaplasia.	invasive ductal carcinoma biopsy from right breast lump.modified br score is 6 9 grade 2tubule formation : 2nuclear pleomorphism : 2mitotic figures (7 8 10hpf) : 2 6 9 lymphovascular invasion not identified.ductal carcinoma in situ seen.
MR160002111	right breast carcinoma	biopsy from right breast.	received 5 grey white to grey brown linear core measuring 0.9 to 1.2 cm. entire tissue processed.	section shows linear cores of breast parenchyma harboring a neoplastic lesion arranged in cords and tubules comprising of round to oval cells with hyperchromatic nuclei inconspicuous nucleoli and moderate cytoplasm. extensive ductal carcinoma in situ present. lymphovascular invasion identified. perineural invasion not present.	invasive carcinoma suggestive of ductal origin. biopsy from right breast.modified br score is 5 9 grade 1tubule formation : 2nuclear pleomorphism : 2mitotic figures (11 12 10hpf) : 1 5 9 extensive ductal carcinoma in situ (solid cribriform and papillary) noted.lymphovascular invasion present.
MR160002112	right breast lump carcinoma.	biopsy from right breast lump.	received 4 grey white to grey brown linear cores measuring 0.8 to 1cm. entire tissue processed.	linear cores of predominantly necrotic tisue incorporating small volume of neoplasm arranged as islands and sheets. the neoplastic cells exhibit moderate nuclear pleomorphic have hyperchromatic nuclei and moderate cytoplasm.	invasive ductal carcinoma biopsy from right breast.modified br score is 7 9 grade 2tubule formation : 3nuclear pleomorphism : 2mitotic figures : 2 7 9
MR160002113	left breast lump carcinoma	biopsy from left breast lump.	received 4 grey white to grey brown linear core measuring 1 to 1.2 cm. entire tissue processed.	section shows linear cores of breast parenchyma harboring a neoplastic lesion arranged in tubules and nests. the cells have hyperchromatic pleomorphic nucleoli few with prominent nucleoli and moderate cytoplasm. lymphovascular invasion present. ductal carcinoma in situ not seen.	invasive ductal carcinoma biopsy from left breast.modified br score is 6 9 grade 2tubule formation : 2nuclear pleomorphism : 2mitotic figures (11 12 10hpf) : 2 6 9 lymphovascular invasion present.
MR160002118	left breast hard lumps carcinoma.	biopsy from left breast lump.	received 6 grey white to grey brown linear cores measuring 0.6 to 1.2cm. entire tissue processed.	section show linear cores of tissue harboring a neoplastic lesion arranged in tubules and cords. individual cells are pleomorphic with round to oval hyperchromatic nuclei inconspicuous nucleoli and moderate amount of eosinophilic cytoplasm. stroma is fibrous with bland stromal cells and extensive lymphocytic infiltrate. areas of hyalinisation and hemorrhage seen.	invasive ductal carcinoma biopsy from left breast.modified br score is 8 9 grade 3tubule formation : 3nuclear pleomorphism : 2mitotic figures : 3 8 9
MR160002120	right breast carcinoma	biopsy from right breast.	received 4 grey white linear core measuring 1 to 1.2 cm. entire tissue processed.	section shows linear cores of breast parenchyma harboring a neoplastic lesion arranged as diffuse sheets.the tumor cells have round to oval hyperchromatic pleomorphic nuclei few with prominent nucleoli and moderate cytoplasm.stroma shows lymphocytic infiltrate. adjacent breast shows areas of fibrosis. ductal carcinoma in situ not present. lymphovascular incasion not identified. perineural invasio…	invasive ductal carcinoma biopsy from right breast.modified br score is 8 9 grade 3tubule formation : 3nuclear pleomorphism : 2mitotic figures (11 12 10hpf) : 3 8 9 lymphovascular invasion not identified.perineural invasion seen.
MR160002147	left breast lump carcinoma.	biopsy from left breast.	received 4 grey white linear core measuring 0.7 to 1.1cm. entire tissue processed.	section show cores of breast paranchyma harboring a lesion arranged in diffuse sheets and cords displaying round to oval hyperchromatic to vesicular nuclei prominent nucleoli and ill distinct cytoplasmic borders. peri neural invasion identified.	infiltrating ductal carcinoma biopsy from left breast.modified br score is 7 9 grade 2tubule formation : 3nuclear pleomorphism : 2mitotic figures : 2 7 9 lymphovascular invasion not identified.perineural invasion identified.ductal carcinoma in situ not identified.
MR160002201	left breast lump carcinoma.	biopsy from left breast.	received 3 grey white to grey brown linear core measuring 0.8 to 1cm. entire tissue processed.	section shows linear cores of breast parenchyma harboring a lesion arranged in sheets and nests. the cells are ovoid having moderate amount of cytoplasm vesicular nuclei and prominent nucleoli. atypical mitotic figures are discemed. stroma shows desmoplasia with mild inflammatory infiltrate. areas of hemorrhage and necrosis seen.	infiltrating ductal carcinoma biopsy from right breast.modified br score is 7 9 grade 2tubule formation : 3nuclear pleomorphism : 2mitotic figures : 2 7 9
MR160002211	left breast lump carcinoma.	biopsy from left breast lump.	received 5 grey white to grey brown linear core measuring 0.4 to 0.7cm. entire tissue processed.	section show liner cores of breast paranchyma monomorphic cells with round to ovoid nuclei arranged as focal micropapillae and cribriform pattern with mild atypia. the surrounding stroma is desmoplastic with areas of necrosis. no invasion seen.	atypical ductal hyperplasia with associated ductal carcinoma in situ.
MR160002213	left breast lump carcinoma.	biopsy from left breast.	received 3 grey white linear core measuring 0.6 to 0.9cm. entire tissue processed.	linear cores of breast parenchyma infiltrated by a neoplasm arranged as cords and clusters. the neoplastic cells exhibit moderate nuclear pleomorphism have hyperchromatic nuclei and moderate cytoplasm. the intervening stroma is fibrous.	invasive ductal carcinoma with lobular features biopsy from right breast.modified br score is 6 9 grade 2tubule formation : 3nuclear pleomorphism : 2mitotic figures : 1 6 9
MR160002232	left breast lump carcinoma.	biopsy from left breast.	received 4 grey white to grey brown linear core measuring 0.6 to 0.7cm.entire tissue processed.	linear cores of haphazardly arranged elongted ducts lined by cubiocolumnar cells. mild nuclear atypia seen. the intervening stroma is mildly sclerotic.	suggestive of microglandular adenosis left breast.
MR160002256	right breast lump carcinoma.	biopsy from right breast.	received 5 grey white to grey brown linear cores measuring 0.7 to 1cm.entire tissue processed.	linear cores of breast parenchyma showing foci of calcification and high grade ductal carcinoma in situ . also included are normal benign ducts.	high grade ductal carcinoma in situ (comedo and solid pattern) biopsy from right breast.
MR160002258	small 2x2cm right breast lump.	biopsy from right breast.	received 4 grey white linear cores measuring 0.4 to 1cm. entire tissue processed.	linear cores of breast parenchyma infiltrated by a neoplasm arranged as clusters and nests. the neoplastic cells exhibit moderate nuclear pleomorphism have hyperchromatic nuclei and moderate cytoplasm. crush artifacts seen.	invasive ductal carcinoma biopsy from right breast lump.modified br score is 7 9 grade 2tubule formation : 3nuclear pleomorphism : 2mitotic figures : 2 7 9
MR160002300	mass in left breast carcinoma breast.	biopsy from left breast.	received 3 grey white to grey brown linear core measuring 0.5 to 1cm. entire tissue processed.	section shows linear cores of tissue harboring a lesion arranged in sheets. the cells are ovoid having moderate amount of cytoplasm hyperchromatic nucleus and prominent nucleoli. atypical mitotic figures are discerned. stroma shows desmoplasia with areas of hemorrhage and necrosis.	invasive ductal carcinoma biopsy from left breast.modified br score is 7 9 grade 2tubule formation : 3nuclear pleomorphism : 2mitotic figures : 2 7 9
MR160002316	mass in right breast carcinoma breast.	biopsy from right breast mass.	received 3 grey white to grey brown linear core measuring 0.7 to 1cm. entire tissue processed.	section shows linear cores of breast parenchyma harboring a lesion arranged in sheets and nests. the cells are ovoid having moderate amount of cytoplasm hyperchromatic nucleus and prominent nucleoli. atypical mitotic figures are discerned. stroma shows desmoplasia with areas of hemorrhage and necrosis.	invasive ductal carcinoma biopsy from right breast mass.modified br score is 7 9 grade 2tubule formation : 3nuclear pleomorphism : 2mitotic figures : 2 7 9
MR160002405	larger left breast lumps phyllodes carcinoma.	biopsy from left breast.	received 4 grey white to grey brown linear cores measuring 1 to 1.2cm.entire tissue processed.	linear cores of breast parenchyma infiltrated by a neoplasm arranged as islands sheets and in clusters. the neoplastic cells exhibit moderate nuclear pleomorphism have hyperchromatic nuclei and moderate cytoplasm. a few of the cells have clear cytoplasm. foci suggestive of ductal carcinoma in situ noted.	invasive carcinoma biopsy from left breast.
MR160002457	case of left carcinoma breast.	a) wide excision lumpectomy.b) revised superior margins.c) re revised superior margins.d) left axillary dissection lymph node.	a) received lumpectomy specimen measures 10x7x3cm overlying skin measures 6x2cm.irregular grey white fibrotic areas seen measures 2x1x0.8cm. located at the following distances from the respective margins: superior margin 2cminferior margin 1.8cmmedial margin 1.1cmlateral margin 1.5cmdeep margin 0.9cmb) received single fibrofatty tissue with one surface inked measures 5x1.5x0.6cm.c) received singl…	a) tumor bed: shows fibrotic necrotic inflammatory cells foreign body giant cells and ducts show epithelial hyperplasia atypical hyperplasia and intraductal papillomatosis. there is no evidence of malignancy.resected margin superior margin shows atypical ductal hyperplasia.inferior margin free of tumor.medial margin free of tumor.deep margin free of tumor.b) revised superior margin two ducts are …	wide excision with revised superior margin and axillary nodes.a) wide excision lumpectomy :atypical hyperplasia.epithelial hyperplasia with fibrosis necrosis and foreign body giant cells.no evidence of invasive carcinoma.resected margins inferior medial lateral and deep margin free of tumor.b) revised superior margins :show 2 ducts with ductal carcinoma in situ.c) re revised superior margins : fr…
MR160002532	mass in left breast carcinoma breast.	biopsy from left breast.	received 5 grey white to grey brown linear cores measuring 0.5 to 1cm.entire tissue processed.	linear cores of breast parenchyma incorporating solid ductal carcinoma in situ. also noted is comedo ductal carcinoma in situ focus. no invasive component is evident in the cores submitted.	high grade ductal carcinoma in situ( solid comedo cribriform pattern) biopsy from left breast.an adjacent invasive focus cannot be excluded.
MR160002540	hypoechoic lesion in left breast carcinoma breast fibrosis.	biopsy from left breast.	received 3 grey white to grey brown linear cores measuring 1 to 1.5cm. entire tissue processed.	linear cores of breast parenchyma infiltrated by a neoplasm arranged as clusters and tubules. the neoplastic cells have hyperchromatic nuclei and moderate cytoplasm. the intervening stroma is fibrous.	infiltrating ductal carcinoma biopsy from left breast.modified br score is 4 9 grade 1tubule formation : 1nuclear pleomorphism : 2mitotic figures : 1 4 9
MR160002577	mass in left breast carcinoma breast.	biopsy from left breast.	received 4 grey white to grey brown linear cores measuring 0.6 to 1.2cm. entire tissue processed.	linear cores of breast parenchyma infiltrated by a neoplasm arranged as clusters and islands. the neoplastic cells exhibit moderate nuclear pleomorphism have vesicular nuclei conspicuous nucleoli and moderate to abundant cytoplasm. the intervening stroma is fibrous.	infiltrating ductal carcinoma biopsy from left breast.modified br score is 7 9 grade 2tubule formation : 3nuclear pleomorphism : 2mitotic figures : 2 7 9
MR160002611	right breast lump carcinoma.	biopsy from right breast.	received 4 grey white to grey brown linear cores measuring 0.4 to 0.6cm. entire tissue processed.	linear cores of breast parenchyma infiltrated by a neoplasm arranged as clusters and cords. the neoplastic cells exhibit moderate nuclear pleomorphism have hyperchromatic nuclei and moderate cytoplasm. the intervening stroma is fibrous.	infiltrating ductal carcinoma biopsy from right breast.modified br score is 6 9 grade 2tubule formation : 3nuclear pleomorphism : 2mitotic figures : 1 6 9
MR160002643	mass in left breast carcinoma breast.	biopsy from left breast.	received 3 grey white to grey brown linear cores measuring 0.6 to 1.1cm. entire tissue processed.	linear cores of breast parenchyma infiltrated by a neoplasm arranged as clusters cords and sheets. the neoplastic cells exhibit moderate nuclear pleomorphism have hyperchromatic nuclei and moderate cytoplasm. the intervening stroma is fibrous.	infiltrating ductal carcinoma biopsy from left breast.modified br score is 6 9 grade 2tubule formation : 3nuclear pleomorphism : 2mitotic figures : 1 6 9
MR160002721	left breast mass carcinoma.	biopsy from left breast.	received 4 grey white to grey brown linear core measuring 1.2 to 1.3cm. entire tissue processed.	linear cores of breast parenchyma infiltrated by a neoplasm arranged as clusters tubules and islands. the neoplastic cells exhibit moderate nuclear pleomorphism have hyperchromatic nuclei and moderate cytoplasm. the intervening stroma is desmoplastic.	infiltrating ductal carcinoma biopsy from left breast.modified br score is 7 9 grade 2tubule formation : 3nuclear pleomorphism : 2mitotic figures : 2 7 9
MR160002731	duct ectasia in left breast papilloma ductal carcinoma in situ.	biopsy from left breast.	received 4 grey white linear cores measuring 0.3 to 0.4cm.entire tissue processed.	linear cores of breast parenchyma showing occasional benign ducts. the intervening stroma is fibrous.	benign breast tissue biopsy from left breast.no ductal carcinoma in situ.no evidence of malignancy
MR160002739	mass in left breast carcinoma breast.	biopsy from left breast lesion.	received multiple greywhite linear cores measuring 1 to 1.5cm.entire tissue is processed.	linear cores of breast parenchyma with diffuse sheets of round to oval cells with hyperchromatic nuclei moderate nuclear pleomorphism and abundant intensely eosinophilic cytoplasm.occasional mitotic figures is seen.there is intense desmoplasia of the stroma with moderately dense lymphocytic infiltrate.	biopsy from left breast:poorly differentiated carcinoma. ductal
MR160002783	mass in left breast carcinoma breast.	biopsy from left breast.	received 3 grey white to grey brown linear cores measuring 0.7to 1.3cm. entire tissue processed.	linear cores of breast parenchyma infiltrated by a neoplasm arranged as clusters cords and tubules. the neoplastic cells exhibit moderate nuclear pleomorphism have hyperchromatic nuclei and moderate cytoplasm. probable lymphovascular emboli seen. no ductal carcinoma in situ noted.	infiltrating ductal carcinoma biopsy from left breast.modified br score is 7 9 grade 2tubule formation : 3nuclear pleomorphism : 2mitotic figures : 2 7 9
MR160002786	mass in left breast carcinoma breast.	left breast core biopsy.	received 3 grey white to grey brown linear core measuring 0.6 to 0.7cm. entire tissue processed.	section shows linear cores of breast parenchyma harboring a neoplastic lesion arranged as cords tubules and nests. individual tumor cells have hyperchromatic pleomorphic round to oval nuclei with moderate cytoplasm. areas of hemorrhage seen. stroma shows desmoplasia.	left breast core biopsy :invasive ductal carcinoma grade 2 modified bloom richardson score is 7(3+2+2).
MR160002804	mass in right breast carcinoma breast.	biopsy from right breast	received 3 grey white liner cores measuring 0.7 to 1.3 cm. entire tissue processed.	linear cores of breast parenchyma incorporating a neoplasm arranged as tubules. the neoplastic cells exhibit moderate nuclear pleomorphism have hyperchromatic nuclear and moderate cytoplasm. lymphovasicular emboli seen.	infiltrating ductal carcinoma biopsy form right breast.modified br score is 5 9 grade 2tubular formation : 2nuclear pleomorphism : 2mitotic figures : 1 5 9
MR160002825	mass in left breast carcinoma breast.	biopsy from left breast.	received 3 grey white to grey brown linear core measuring 0.5 to 1.2cm. entire tissue processed.	linear cores of breast parenchyma infiltrated by a neoplasm arranged as clusters and tubules. the neoplastic cells exhibit moderate nuclear pleomorphism have vesicular nuclei and conspicuous nucleoli and moderate cytoplasm. probable lymphovascular emboli seen.	infiltrating ductal carcinoma biopsy from left breast.modified br score is 6 9 grade 2tubule formation : 3nuclear pleomorphism : 2mitotic figures : 1 6 9
MR160002844	left breast lump carcinoma	left breast core biopsy.	received 4 grey white to grey brown linear core measuring 0.7 to 1cm. entire tissue processed.	section shows linear cores of breast parenchyma harboring a neoplastic lesion arranged as sheets tubules and nests. individual tumor cells have hyperchromatic pleomorphic nuclei with moderate cytoplasm. ductal carcinoma in situ solid type with comedonecrosis present.	left breast core biopsy :invasive ductal carcinoma grade 2. modified bloom richardson score is 6(3+2+1).
MR160002891	gynecomastia of left breast glandular tissue carcinoma.	biopsy from left retroareolar breast tissue.	received 3 grey white linear cores measuring 0.7 to 1cm.entire tissue processed.	section shows cores of breast tissue showing proliferation of ducts lined by cuboidal epithelium with periductal stromal fibrosis and mild lymphocytic infiltrate. no atypia is seen.	left breast core biopsy :features are suggestive of gynecomastia.
MR160002942	right breast lump carcinoma.	biopsy from right breast lump.	received multiple greywhite linear cores measuring 1 to 1.3cm.entire tissue is processed.	section shows linear cores of breast parenchyma harboring a neoplastic lesion arranged as nests cords and tubules of moderately pleomorphic nuclei and moderate cytoplasm few cells show prominent nucleoli.there are atypical mitoses .stroma shows periductal lymphoid aggregates and desmoplasia.	biopsy of right breast:invasive ductal carcinoma grade 2.mbr score is 7 9.tubule formation :3nuclear pleomorphism:2mitotic figures :2
MR160002944	left breast mass with axillary lymph node carcinoma.	biopsy from left breast.	received 4 grey white linear cores measuring 1 to 1.2cm.entire tissue processed.	section from the linear cores show breast paranchyma harboring a lesion with cells arranged in nests tubules and trabecular pattern. cells have moderate to scanty cytoplasm with round to oval hyperchromatic nuclei. ductal carcinoma in situ component is seen.	invasive ductal carcinoma.modified br score is 6 9 grade 2tubule formation : 2nuclear pleomorphism : 2mitotic figures : 2 6 9 ductal carcinoma in situ present.
MR160002954	left breast lump carcinoma	biopsy from left breast lump.	received 4 grey white linear core measuring 0.6 to 1.1cm. entire tissue processed.	section shows linear cores of breast tissue infiltrated by neoplastic lesion arranged in sheets. individual cells are moderately pleomorphic with round to oval hyperchromatic nuclei inconspicuous nucleoli and moderate amount of cytoplasm. stroma is fibrous with bland stromal cells. mitotic figures discerned.	left breast lump core biopsyinvasive ductal carcinoma grade 2.modified bloom richardson score is 7 (3+2+2)
MR160002962	mass right breast	biopsy from right breast mass.	received 2 grey white to grey brown linear cores measuring 1.1 to 1.2cm	section shows cores of breast tissue infiltrated by tumor cells in diffuse sheets nests and cords.individual cells have hyperchromatic nuclei and moderate amount of cytoplasm.	right breast mass core biopsy : invasive ductal carcinoma grade 2. modified bloom richardson score is 6(3+2+1).
MR160002992	left breast lump carcinoma.	a) biopsy from left breast lump.b) biopsy from liver lesion.	a) received multiple grey white to grey brown linear cores measuring 1 to 1.2cm.entire tissue is processed.b) received 4 grey white to grey brown linear core measuring 0.7 to 1cm.entire tissue processed.	a) linear cores of breast parenchyma exhibiting a neoplastic lesion arranged in sheets nests and tubular configuration lined by cuboidal to ovoid cells demonstrating moderate nuclear pleomorphism and eosinophilic cytoplasm.mitotic figures are discerned.intervening areas show fibrocollagenous stroma.b) linear cores of liver parenchyma exhibiting a neoplastic lesion arranged in nests and islands co…	a) biopsy from left breast lump:invasive carcinoma grade ii.tubule formation 2nuclear pleomorphism 2mitotic figures 2. mbr score is 6 9 b) biopsy from liver lesion :metastatic carcinoma most likely from breast.suggest ihc.
MR160003012	right breast lump carcinoma.	biopsy from right breast.	received 4 grey white to grey brown linear core measuring 0.7 to 1cm. entire tissue processed.	section shows linear cores of breast parenchyma harboring a neoplastic lesion arranged as nests and sheets. the tumor cells have round to oval hyperchromatic pleomorphic nuclei and moderate cytoplasm. ductal carcinoma in situ (solid type) present.	invasive ductal carcinoma biopsy from right breast.modified br score is 6 9 grade 2tubule formation : 3nuclear pleomorphism : 2mitotic figures : 1 6 9 ductal carcinoma in situ (solid type) present.
MR160003068	left breast lump carcinoma.	biopsy from left breast.	received 4 grey white linear core measuring 0.7 to 1cm. entire tissue processed.	section shows linear cores of breast parenchyma harboring a neoplastic lesion arranged as nests cords and tubules. the tumor cells have round to oval hyperchromatic pleomorphic nuclei inconspicuous nucleoli and moderate cytoplasm. atypical mitotic figures discerned.	invasive ductal carcinoma biopsy from left breast.modified br score is 7 9 grade 2tubule formation : 3nuclear pleomorphism : 2mitotic figures : 2 7 9 ductal carcinoma in situ (solid type) present.
MR160003075	left breast lump carcinoma.	biopsy from left breast.	received 3 grey white to grey brown linear cores measuring 0.7 to 1.2cm. entire tissue processed.	section shows linear cores of breast parenchyma harboring a neoplastic lesion arranged as solid sheets and nests. the tumor cells have round to oval hyperchromatic pleomorphic nuclei with moderate to abundant cytoplasm.	invasive ductal carcinoma biopsy from left breast.modified br score is 7 9 grade 2tubule formation : 3nuclear pleomorphism : 2mitotic figures : 2 7 9
MR160003136	known case of ductal carcinoma in situ bilateral breasts post op 1month.	biopsy from right breast lesion.	received multiple grey white to grey brown linear cores measuring 1 to 1.2cm.entire tissue is processed.	linear cores of breast parenchyma exhibiting focal areas of demonstrating aggregates of lymphocytic infiltrate macrophages and giant cells.there are areas of fibrosis.hyalinisation noted focally.	biopsy from right breast lesion : foreign body granulomata.no evidence of malignancy. in the material submitted.
MR160003218	right breast lump carcinoma.	biopsy from right breast lump.	received 4 grey white linear cores measuring 0.8 to 1cm.entire tissue processed.	section shows linear cores of breast parenchyma with extensive areas of sclerosis occasional areas of nests and tubules lined by cells have scanty cytoplasm with round to oval hyperchromatic nuclei with inconspicuous nucleoli.	suspicious for malignancy right breast lump.suggest excision biopsy for evaluation.
MR160003229	right breast lump carcinoma.	biopsy from right breast.	received 4 grey white to grey brown linear core measuring 1 to 1.2cm. entire tissue processed.	linear cores of breast parenchyma exhibiting a neoplastic lesion arranged as tubules and nests consisting cuboidal to ovoid cells demonstrating moderate atypia and pale eosinophilic cytoplasm in a desmoplastic stroma. few papillae lined by cells with clear cytoplasm are noted.	biopsy from right breast : ductal papillary invasive carcinoma.modified br score is 5 9 grade 1tubule formation : 2nuclear pleomorphism : 2mitotic figures : 1 5 9
MR160003232	known case of carcinoma right breast post modified radical mastectomy.right chest lesion recurrence.	chest wall recurrence biopsy.	received 4 grey white lineal core measures 0.5 to 1 cm. entire tissue processed.	section shows lesion arranged in nests and cords. individual tumor cell are round to oval with eosinophilic cytoplasm. nuclei are pleomorphic with inconspicuous nucleoli. stroma showing fibrosis and lymphocytic infiltrate.	chest wall recurrence biopsy :suggestive of recurrent carcinomatic deposits in known and treated case of carcinoma right breast.
MR160003233	right breast mass malignant.	biopsy from right breast.	received 3 grey white to grey brown linear core measuring 0.5 to 1cm. entire tissue processed.	section from the linear cores shows breast parenchyma harboring tumor cells arranged in tubules small islands and sheets .cells have moderate cytoplasm with round to oval pleomorphic nuclei and prominent nucleoli. atypical mitotic figures are discerned.	infiltrating ductal carcinoma biopsy from right breast.modified br score is 6 9 grade 2tubule formation : 3nuclear pleomorphism : 2mitotic figures : 1 6 9
MR160003253	known case of carcinoma left breast.	scar nodule excision biopsy(post mrm and ct left breast).	received skin covered fibrofatty tissue measures 3.8 x 1.5 x 1.4 cm. entire tissue processed.	section shows tumor cells in sheets nests and tubules. individual cells have hyperchromatic nuclei and moderate amount of cytoplasm.	scar nodule excision biopsy(post mrm and ct left breast) :suggestive of recurrence of invasive ductal carcinoma.
MR160003311	right breast lump carcinoma.	breast from right breast lump.	received multiple grey white linear cores measuring 0.2 to .5cm. entire tissue is processed.	linear cores of tissue exhibiting a neoplastic lesion arranged in broad bands and islands consisting of ovoid cellswith moderate atypia eosinophilic cytoplasm and brisk mitotic activity.there are prominent areas of necrosis fibrosis and mixed inflammatory infiltrate.	biopsy from right breast lump : suggestive of ductal carcinoma in situ with suspicious foci of invasion.suggest repeat biopsy or excision of the lump for further confirmation.
MR160003362	left breast lump carcinoma.	biopsy from left breast.	received 4 grey white to grey brown linear core measuring 1 to 1.2cm. entire tissue processed.	section show linear cores of breast parenchyma harboring a lesion arranged in cords tubules. individual cells are pleomorphic with round to oval hyperchromatic nuclei and moderate amount of eosinophilic cytoplasm. stroma is fibrous with bland stromal cells and inflammatory infiltrate.	infiltrating ductal carcinoma biopsy from left breast.modified br score is 6 9 grade 2tubule formation : 3nuclear pleomorphism : 2mitotic figures : 1 6 9
MR160003403	right breast lump carcinoma.	biopsy from right breast.	received 4 grey white to grey brown linear core measuring 0.5 to 1cm.entire tissue processed.	section shows linear cores of breast parenchyma harboring a neoplastic lesion arranged in cords tubules. individual cells have pleomorphic hyperchromatic round to oval nuclei and moderate amount of eosinophilic cytoplasm. stroma is fibrous with gland stromal cells.	invasive ductal carcinoma biopsy from right breast.modified br score is 5 9 grade 1tubule formation : 2nuclear pleomorphism : 2mitotic figures : 1 5 9
MR160003518	left breast lump carcinoma.	biopsy from left breast.	received 4 grey white to grey brown linear core measuring 1 to 1.2cm. entire tissue processed.	linear cores of breast parenchyma infiltrated by a neoplasm arranged predominantly as cords and trabeculae and occasional tubules. the neoplastic cells exhibit nulcear hyperchromasia moderate nuclear pleomorphism and have moderate cytoplasm. the intervening stroma is desmoplastic.	invasive carcinoma biopsy from left breast. poorly differentiated ductal lobularmodified br score is 6 9 grade 2tubule formation : 3nuclear pleomorphism : 2mitotic figures : 1 6 9 no ductal carcinoma in situ component noted.no lymphovascular emboli seen.
MR160003642	right breast mass carcinoma.	right breast mass biopsy.	received multiple grey white to grey brown linear cores measuring 1.2 to 1.3cm. entire tissue is processed.	section shows 4 cores of breast tissue harboring a lesion arranged in cords and nests with individual cells showing mild to moderate pleomorphism with round to oval hyperchromatic nuclei few with prominent nucleoli and moderate to scanty eosinophilic cytoplasm with irregular borders. stroma shows hyalinization.	right breast mass biopsy.invasive ductal carcinoma mbr score 6 9tubule formation 3 nuclear pleomorphism 2mitotic figures 1 6 9
MR160003660	carcinoma right breast(post nact).	right breast right modified radical mastectomy.	received in : formalin procedure : modified radical mastectomy laterality : right total dimensions : medial lateral 23cm superficial deep 4cm superior inferior 15cmskin ellipse : 15x9cm nipple and areola : unremarkable scar surgical defect : not seentumor : 1) relatively well circumscribed grey white fibrotic and calcified lesion measures 1.5x1x1cm located in inner quadrant. 2) tumor showing firm…	multiple sections from the breast parenchyma shows a residual tumor in nests and tubules. the tumor cells exhibit moderate nuclear pleomorphism vesicular nuclei and prominent nucleoli and eosinophilic cytoplasm. treatment related changes seen including foamy histiocytes lymphocytic infiltration calcification hyalinisation and elastosis seen.	right breast right modified radical mastectomy(post nact) :residual invasive ductal carcinoma grade 1.definite response to therapy is seen. modified bloom richardson score is 5(2+2+1). tumour is located in the upper inner quadrant. multiple tumor foci are identified largest measuring 0.5 cm in greatest dimension. lymphovascular invasion not identified. perineural invasion is not identified. ducta…
MR160003674	left breast carcinoma.	biopsy from left breast.	received 5 grey white linear cores measuring 1 to 1.2cm. entire tissue processed.	linear cores of breast parenchyma infiltrated by a neoplasm arranged as tubules and islands and papillary pattern. the lining epithelial cells are cubiocolumnar have hyperchromatic nuclei moderate cytoplasm. foci of high grade ductal carcinoma in situ (solid and cribriform type) noted.	invasive carcinoma biopsy from left breast.modified br score is 7 9 grade 2tubule formation : 3nuclear pleomorphism : 2mitotic figures : 2 7 9
MR160003709	mass right breast carcinoma.	biopsy from right breast.	received 4 grey white linear cores measuring 0.7 to 1.2cm. entire tissue processed.	linear cores of breast parenchyma infiltrated by a neoplasm arranged as clusters tubules and islands is noted. the neoplastic cells have hyperchromatic to vesicular nuclei conspicuous nucleoli and moderate cytoplasm. areas of necrosis seen.	infiltrating ductal carcinoma biopsy from right breast.modified br score is 7 9 grade 2tubule formation : 3nuclear pleomorphism : 2mitotic figures : 2 7 9
MR160003815	right breast mass carcinoma.	right breast mass trucut biopsy.	received multiple grey white to grey brown linear cores measuring 1 to 1.2cm.entire tissue is processed.	section shows cores of breast tissue harboring a lesion arranged in cords and nests.individual cells are markedly pleomorphic with atypical pleomorphic hyperchromatic nuclei few with prominent nucleoli .scanty to moderate amount of eosinophilic clear cytoplasm. stroma shows fibrosis and focal areas of necrosis.	right breast mass trucut biopsy.invasive ductal carcinoma.mbr score grade iitubule formation 2nuclear pleomorphism 3mitotic figures(activity) 2 7 9
MR160003816	left breast lump carcinoma.	biopsy from left breast.	received multiple grey white to grey brown linear cores measuring 1 to 1.2cm.entire tissue is processed.	section shows linear cores of breast parenchyma harboring a neoplastic lesion arranged as tubules cords and nests. the cells have round to oval hyperchromatic pleomorphic nuclei few with prominent nucleoli and moderate cytoplasm. ductal carcinoma in situ with comedonecrosis present.	biopsy from left breast invasive ductal carcinoma grade ii.mbr score is 7 9tubule formation 2nuclear pleomorphism 3mitotic figures 2 7 9 ductal carcinoma in situ comedonecrosis present.
MR160003821	right breast lump carcinoma.	right breast core biopsy.	received multiple grey white to grey brown linear cores 1 to 1.2cm.entire tissue is processed.	section shows cores of breast parenchyma harboring a neoplastic lesion in cords and tubules.cells show moderate amount of eosinophilic cytoplasm pleomorphic hyperchromatic nuclei and prominent nucleoli.mitotic figures discerned.stroma shows mild inflammatory infiltrate.	right breast core biopsy : infiltrating ductal carcinoma.mbr score (6 9) grade iitubule formation 2nuclear pleomorphism 2mitotic figures 2 6 9
MR160003830	carcinoma breast with brain metastasis.	biopsy from left breast.	received 5 grey white to grey brown linear cores measuring 0.4 to 1.0cm. entire tissue processed.	linear cores of breast parenchyma infiltrated by a neoplasm arranged as cords and trabeculae. the neoplastic cells have hyperchromatic nuclei and scant cytoplasm. crush artifact seen. foci of carcinoma in situ (lcis) noted.	invasive carcinoma biopsy from left breast. invasive lobular carcinoma.modified br score is 7 9 grade 2tubule formation : 3nuclear pleomorphism : 2mitotic figures : 2 7 9
MR160003847	left breast lump neoplastic.	biopsy from left breast.	received 4 grey white to grey brown linear cores measuring 0.4 to 1cm.entire tissue processed.	linear cores of breast parenchyma incorporating tumor arranged as islands and nests. the neoplastic cells exhibit moderate nuclear pleomorphism have hyperchromatic nuclei and moderate cytoplasm. the intervening stroma is fibrous.	infiltrating ductal carcinoma biopsy from left breast.modified br score is 7 9 grade 2.tubule formation : 3nuclear pleomorphism : 2mitotic figures : 2 7 9
MR160003854	right breast lesion with ulceration carcinoma right breast.	biopsy from right breast.	received 4 grey white to grey brown linear cores measuring 1 to 1.2cm.entire tissue processed.	section shows linear cores of breast parenchyma infiltrated by a neoplastic lesion arranged as diffuse sheets cords. the cells have hyperchromatic pleomorphic nuclei with moderate cytoplasm. mitotic figures discerned. lymphovascular invasion identified.	invasive ductal carcinoma biopsy from right breast.modified br score is 7 9 grade 2.tubule formation : 3nuclear pleomorphism : 2mitotic figures : 2 7 9 lymphovascular emboli seen.
MR160003866	right breast mass carcinoma.	biopsy from right breast.	received 6 grey white to grey brown linear core measuring 1 to 1.3cm. entire tissue processed.	section shows linear cores of breast parenchyma with diffuse sheets of pleomorphic cells with hyperchromatic round to oval nucleus with prominent nucleoli moderate atypia and moderate to abundant cytoplasm.	invasive ductal carcinoma biopsy from right breast.modified br score is 6 9 grade 2tubule formation : 3nuclear pleomorphism : 2mitotic figures : 1 6 9 areas of necrosis seen.
MR160003875	left breast lump carcinoma left breast.	biopsy from left breast lump.	received 5 grey white to grey brown linear cores measuring 1 to 1.5cm.entire tissue processed.	section show linear cores of breast parenchyma harboring a neoplastic lesion arranged as diffuse sheets of pleomorphic cells with hyperchromatic round to oval nuclei with moderate atypia and moderate cytoplasm. few cells show prominent nucleoli and vacuolated cytoplasm.	biopsy from left breast lump :invasive ductal carcinoma biopsy from left breast.modified br score is 7 9 grade 2.tubule formation : 3nuclear pleomorphism : 2mitotic figures : 2 7 9
MR160003895	left breast lump phyllodes carcinoma.	biopsy from left breast lump.	received 4 grey white to grey brown linear core measuring 0.9 to 1.2cm. entire tissue processed.	section show linear cores of breast parenchyma harboring a neoplastic lesion arranged as diffuse sheets. the cells are pleomorphic with hyperchromatic nuclei and moderate atypia and moderate cytoplasm. atypical mitotic figures discerned.	invasive ductal carcinoma biopsy from left breast lumpmodified br score is 7 9 grade 2tubule formation : 3nuclear pleomorphism : 2mitotic figures : 2 7 9 areas of necrosis seen.
MR160003902	irregular lesion left breast with multiple fibroadenoma carcinoma breast (2 0 clock position).	biopsy from left breast.	received 4 grey white to grey brown linear cores measuring 1 to 1.1cm.entire tissue processed.	section shows linear cores of breast parenchyma infiltrated by sheets cords and nests of pleomorphic cells with round to oval hyperchromatic nuclei and moderate atypia. atypical mitotic figures discerned.	invasive ductal carcinoma biopsy from left breast.modified br score is 6 9 grade 2tubule formation : 3nuclear pleomorphism : 2mitotic figures : 1 6 9
MR160003957	muo left neck.	left cervical lymph node biopsy (level v)	received single lymph node measuring 2x1.7x1cm.cut surface is unremarkable.	section reveals lymph node infiltrated by cellular sheets of round to ovoid neoplastic cells with vesicular nuclei prominent nucleoli and abundant eosinophilic cytoplasm.mitotic figures are discerned.there are interspersed vascular channels and aggregates of lymphocytes.	left cervical lymph node biopsy (level v) :metastatic carcinoma adenocarcinoma please look for primary in lung breast git.suggest ihc.
MR160003964	mass in right breast carcinoma breast.	biopsy from right breast.	received 3 grey white to grey brown linear cores measuring 0.7 to 1cm. entire tissue processed.	linear cores of breast parenchyma infiltrated by a neoplasm arranged as clusters and tubules and cords. the neoplastic cells exhibit moderate nuclear pleomorphism have hyperchromatic nuclei and moderate cytoplasm. the intervening stroma is desmoplastic.probable lymphovascular emboli seen.	invasive ductal carcinoma biopsy from right breast.modified br score is 6 9 grade 2tubule formation : 3nuclear pleomorphism : 2mitotic figures : 1 6 9
MR160003994	carcinoma right breast.	a) sentinel nodes.b) wide local excisionc) axillary lymph nodes.	a) received fibrofatty tissue measuring 4.5x2.5x1cm largest lymph node measuring 1.8x1x0.8cm.cut surface shows fatty infiltration.dissected one node.b) received lumpectomy specimen measuring 6.5x5.5x4cm skin ellipse measuring 4.5x0.7cm.cut surface shows grey white lesion measuring 3.2x2.0x1.7cm.superior margin 1.2cminferior margin 1cmmedial margin 3cmlateral margin 2cmdeep margin 0.8cmc) received…	a) sentinel nodes: one node no metastatic deposits of tumor(0 1).b) wide local excision :tumor bed: the section from the tumor shows clumps groups of pleomorphic cells with pleomorphic vesicular nucleus with scanty cytoplasm.invasive ductal carcinoma.grade tubular formation 10 : 3nuclear pleomorphism : 3mitotic figures 12 10 : 2 8 9 nuclear grade ii lymphovascular invasion is present.perineural i…	a) sentinel nodes: one node no deposits of tumor.b) wide local excision :invasive ductal carcinoma.nuclear grade iiilymphovascular invasion is present.perineural invasion is present.ductal carcinoma insitu is not seen.all resected margins are free of tumor.c) axillary lymph nodes :one node shows metastatic deposits of tumor out of 13nodes(1 13).
MR160003995	carcinoma breast post op	biopsy from right pleural nodule	received multiple grey white to grey brown linear cores measures 0.8 1cm. entire tissue processed.	section shows linear cores harboring a lesion arranged in nests cords and vague glandular pattern. the individual neoplastic cells show increase n c ratio mildly pleomorphic hyperchromatic nuclei with inconspicuous nucleoli and scant to moderate amount of pale eosinophilic cytoplasm mitotic activity is discerned (2 3 hpf) . intervening stroma is composed of fibrocollagenous connective tissue. ext…	biopsy from right pleural nodule:poorly differentiated carcinoma metastatic from breast.suggest ihc.
MR160004024	mass in right breast carcinoma breast.	biopsy from right breast.	received 4 grey white to grey brown linear cores altogether measuring 0.4x0.4x0.2cm.entire tissue processed.	linear cores of breast parenchyma showing areas of necrosis and inflammatory cell infiltrate with predominance of lymphocytes plasma cells and histiocytes. a few multinucleated giant cells are seen. cholesterol clefts and haemosiderin laden macrophages seen.	necrotising granulomatous inflammation biopsy from right breast.no evidence of malignancy in the cores submitted.kindly correlate with clinical and imageological findings and suggest repeat biopsy if deemed necessary.
MR160004032	carcinoma right breast post lumpectomy post nact.	right breast right modified radical mastectomy(post lumpectomy and post nact).	received in : formalinprocedure : modified radical mastectomy.laterality : right total dimensions : medial to lateral 16cm. superficial to deep 15cm. superior to inferior 6.5cm.skin ellipse : 11 x 7cm. nipple :normal unremarkable. scar : seen above nipple areola measuring 4 cm.tumour size : no obvious tumor is seen. adjacent breast : fibrofatty. axillary tail :7 x 4 x 2 cm.size of largest node : …	section shows small focus of ductal carcinoma in situ along with ducts showing adenosis fibrocystic change and apocrine change. treatment related changes are seen. no evidence of invasive carcinoma is seen.	right breast right modified radical mastectomy (post lumpectomy and post nact) :shows focus of ductal carcinoma in situ of cribriform and comedo pattern with intermediate nuclear grade. size of the ductal carcinoma in situ measures 0.6 cm in greatest dimension. no evidence of invasive carcinoma is seen. treatment related changes are seen. lymphovascular or perineural invasion is not identified. n…
MR160004041	known case of sarcomatoid carcinoma of left breast.complaining of right breast lesions.	biopsy from right breast lesion.	received multiple grey white linear core measuring 1 to 1.2cm.entire tissue is processed.	linear cores of breast parenchyma exhibiting a neoplastic lesion arranged in nests islands cords consisting of ovoid to round cells demonstrating moderate atypia and eosinophilic cytoplasm.mitotic figures are discerned.intervening areas show desmoplasic stroma and myxoid change.	biopsy from right breast lesion :invasive carcinoma grade iimbr score is 6 9tubular formation 2nuclear pleomorphism 2mitotic figures 2 6 9
MR160004089	lump from left breast.	a) left breast lumpectomy.b) lump in retroareolar region.c) left modified radical mastectomy.	a)fresh tissue received : yesnumber of specimens received : 1 laterality : left procedure : lumpectomyspecimen orientation : not orientated specimen size : 4.5x3.5x3.3cm skin : present skin dimensions : 2.5x.0.5cm skin abnormalities : absent nipple : absent lesion(s) : presentnumber of macroscopically visible lesions : 1 lesion dimensions : 1.4x1.3x1.5cmdistance of lesion to nearest margin 0.2cmb…	a) amp b) sections show breast parenchyma harboring a lesion arranged in nests and sheets.the cells are ovoid having moderate amount of cytoplasm hyperchromatic nucleus and prominent nucleoli in few.atypical mitotic figures are discerned.stroma shows desmoplasia with inflammatory infiltrates.	a) left breast lumpectomy:invasive ductal carcinoma grade iimbr score (2+2+2 6 9) tumor measures 1.5cm in greatest dimension. skin is free of tumor.b) lump in retroareolar region :invasive ductal carcinoma.grade ii.(mbr score 2+2+2)ductal cacinoma insitu solid and with comedonecrosis seen.tumor measures 1.8cm in greatest dimension.c) left modified radical mastectomy :residual invasive ductal carc…
MR160004112	right breast mass carcinoma.	biopsy from right breast mass.	received 4 greywhite linear cores measuring 0.8 to 1cm.	linear cores of breast parenchyma infiltrated by neoplasm arranged as cords and trabeculae.the neoplastic cells are hyperchromatin and have moderate cytoplasm.the intervening stroma is desmoplastic.	invasive carcinoma with lobular features biopsy from right breast.mbr score is 6 9 grade 2tubule formation:3nuclear pleomorphism:2mitotic figures:1
MR160004115	carcinoma right thyroid.	a) hemithyroidectomy with tracheal resection.b) left hemithyroidectomy.	a) received lobe of thyroid with adherent tracheal ring measuring 5.5x3.2x3cm.lobe of thyroid measuring 4x3.2x3cm attached muscle measuring 3x1.5x0.7cm.tracheal ring measuring 2x2x1.5cm.cut surface of specimen shows ill defined greywhite tumor with areas of hemorrhage with gritty sensation measuring 3.5x3.3x3cm tumor breaching trachea isthmus is unremarkable.tumor is reaching upto the inked margi…	a) section shows thyroid incorporating a neoplasm arranged as nodules composed by microfollicles which are separated by thick fibrous septae.angiolymphatic invasion seen.extrathyroidal extension noted.tumor infiltrates trachea and reaches the inked margin.section from adjacent muscle is unremarkable.section from separately submitted semicircular ring of trachea is free of tumor.b) sections from l…	a) papillary carcinoma thyroid follicular variant right breast.tumor size: 3.5x3.3x3cm.angiolymphatic invasion seen.extrathyroidal extension noted.tumor infiltrates trachea.adjacent muscle is free of tumor.separately received semicircular tracheal ring segment is free of tumor.b) left lobe of thyroid: free of tumor.
MR160004119	right breast lump malignant.	biopsy right breast.	received multiple grey white to grey brown linear cores measuring 1 to 1.2cm.entire tissue is processed.	linear cores of breast parenchyma infiltrated by a neoplasm arranged as clusters and tubules.probable lymphovascular emboli seen.the intervening stroma is desmoplastic.	infiltrating ductal carcinoma biopsy right breast grade i.mbr score is 5 9tubular formation 2 nuclear pleomorphism 2 mitotic figures 1 5 9
MR160004142	mass in right breast carcinoma breast.	right breast core biopsy.	received 3 grey white to grey brown linear cores measuring 1 to 1.2cm.entire tissue processed.	section shows cores of breast tissue infiltrated by tumor cells in diffuse sheets and nests. individual cells have hyperchromatic nuclei and moderate amount of eosinophilic cytoplasm.	right breast core biopsy :invasive ductal carcinoma grade 2 modified bloom richardson score is 6(3+2+1).
MR160004158	mass in right breast carcinoma.	biopsy from right breast.	received 4 grey white to grey brown linear cores measuring 1 to 1.2cm. entire tissue processed.	linear cores of breast parenchyma harboring cellular lesion arranged as nests and sheets. the cells have irregular hyperchromatic nuclei conspicuous nucleolus and moderate amount of cytoplasm. mitotic figures are discerned .lymphoplasmacytic infiltrate noted.	invasive ductal carcinoma biopsy from right breast.modified br score is 7 9 grade 2tubule formation : 3nuclear pleomorphism : 2mitotic figures : 2 7 9 foci suggestive of high grade comedoductal carcinoma in situ noted.
MR160004186	left breast lump carcinoma.	trucut biopsy of left breast lump.	received multiple grey white to grey brown linear cores measuring 0.7 to 1cm.	section shows cores of breast parenchyma with an infiltrative lesion arranged in tubules cords and nests separated by fibrous septae.cells display round to oval vesicular nuclei few with prominent nucleoli and moderate amount of eosinophilic cytoplasm.mitotic figures are discerned.myxoid background is noted.ductal carcinoma in situ seen.stroma shows mild lymphocytic infiltration and hemorrhage.	invasive ductal carcinoma grade ii.mbr score is 6 9.tubular formation 2nuclear pleomorphism 2mitotic figures 2 6 9 foci of ductal carcinoma insitu noted.lymphovascular invasion not seen.perineural invasion not seen.
MR160004191	mass in right breast carcinoma breast.	right breast mass core biopsy.	received 4 grey white linear cores measuring 1 to 1.3cm. entire tissue processed.	section shows cores of breast tissue infiltrated by tumor cells in nests cords and tubules. individual cells have hyperchromatic nuclei and moderate amount of cytoplasm.	right breast mass core biopsy :invasive ductal carcinoma grade 2 modified bloom richardson score is 6(3+2+1).
MR160004215	left breast lump carcinoma.	biopsy left breast.	received multiple grey white linear cores measuring 1 to 1.2cm.	linear cores of breast parenchyma infiltrated by a neoplasm arranged as clusters and tubules.the neoplastic cells exhibit moderate nuclear pleomorphism have hyperchromatic nuclei and moderate cytoplasm.the intervening stroma is desmoplastic.	infiltrating ductal carcinoma biopsy left breast grade ii.mbr score is 7 9tubule formation 3nuclear pleomorphism 2mitotic figures 2 7 9
MR160004255	carcinoma right breast.	a) sentinel lymph nodes.b) wide local excision.c) revised superior and inferior margind) axillary dissection.	a) received fibrofatty tissue measuring 3x3x1cm.sentinel lymph node measuring 0.8x0.7x0.6cm cut surface shows grey white.one node present measuring 0.8x0.7x0.6cm.b) received lumpectomy specimen measuring 6.5x4.5x3.3cm.skin ellipse measuring 3.5x1cm on serial section.tumor measuring 2.2x1.8x1.8cm.superior margin 1.2cmmedial margin 1.2cminferior margin 1cmlateral margin 2.5cmdeep margin 0.3cmc) rec…	a) sentinel lymph nodes :one node no metastatic deposits of tumor.b) wide local excision :tumor bed tumor consists of pleomorphic polygonal cells with hyperchromatic nucleus and eosinophilic cytoplasm.invasive ductal carcinoma.grade: tubular formation 30 : 2nuclear pleomorphism 6 10 : 2mitotic figures : 2 mbr score 6 9 nuclear grade iiductal carcinoma insitu is not present.lymphovascular invasion…	tumor bed: invasive ductal carcinoma. nuclear grade ii. maximum dimension of tumor 2.2x1.8x1.8cm. lymphovascular invasion is not present. perineural invasion is not present. ductal carcinoma insitu is not present. all resected margins are free of tumor.sentinel lymph nodes : one node no metastatic deposits of tumor out of 1 node.axillary nodes 10nodes no metastatic deposits of tumor.
MR160004256	left breast lump carcinoma.	biopsy from left breast lump.	received 4 grey white to grey brown linear cores measuring 0.6 to 1.5cm. entire tissue processed.	linear cores of breast parenchyma infiltrated by a neoplastic lesion arranged as clusters nests and occasional tubules. the neoplastic cells exhibit moderate nuclear pleomorphism vesicular nuclei with moderate amount of cytoplasm. intervening stroma shows desmoplastic response composed of lymphocytes and fibroblasts.	biopsy from left breast lump:infiltrating ductal carcinoma.modified br score is 7 9 grade 2tubule formation : 3nuclear pleomorphism : 2mitotic figures : 2 7 9
MR160004288	case of right carcinoma breast.	a) right breast lumpectomy.b) axillary lymph node dissection.	a) received lumpectomy specimen measures 9.5x9x3cm. on cut surface shows fibrotic necrotic area measures 2x1x0.9cm. located at the following distances from the respective margins : superior margin 1cminferior margin 2.5cmmedial margin 1cmlateral margin 2cmb) received fibrofatty tissue measures 7x5x3cm. largest lymph node measures 0.9x0.5x0.4cm. cut surface shows grey brown appearance. total 12 ly…	a) right breast lumpectomy:tumor shows fibrotic necrotic collection of inflammation cells with foreign body giant cells. there is no evidence of residual viable tumor present.resected margin superior margin free of tumorinferior margin free of tumormedial margin free of tumorlateral margin free of tumorb) axillary lymph node dissection:12 nodes no deposits of tumor.	a) right breast lumpectomy:breast lumpectomy post lumpectomy and post nact.no residual viable tumorfibroti necrotic and granulation tissue.all resected margins are free of tumorb) axillary lymph node dissection:12 nodes no deposits of tumor.
MR160004326	right breast lump carcinoma.	biopsy from right breast.	received 3 grey white linear cores measuring 0.7 to 1cm. entire tissue processed.	linear cores of breast parenchyma infiltrated by a neoplasm arranged as cords and tubules. the neoplastic cells exhibit moderate nuclear pleomorphism have hyperchromatic nuclei and moderate cytoplasm. the intervening stroma shows chronic inflammatory cell infiltrate.	infiltrating ductal carcinoma biopsy from right breast.modified br score is 6 9 grade 2tubule formation : 3nuclear pleomorphism : 2mitotic figures : 1 6 9
MR160004339	mass in right breast carcinoma breast.	biopsy from right breast.	received 4 grey white linear cores measuring 0.8 to 1cm.entire tissue processed.	linear cores of breast tissue infiltrated by a neoplasm arranged as islands and nests. the neoplastic cells exhibit moderate nuclear pleomorphism have vesicular nuclei conspicuous nucleoli and moderate cytoplasm. the intervening stroma is scant.	invasive carcinoma biopsy from right breast.modified br score is 8 9 grade 3tubule formation : 3nuclear pleomorphism : 2mitotic figures : 3 8 9
MR160004344	complaint of lump right breast.	a) sentinel nodes.b) lump right breast.c) axillary lymph nodes.	a) received fibrofatty tissue measuring 4x3.5x1.5cm.two nodes dissected each measuring 1.5x1cm.b) received lumpectomy specimen with skin ellipse 4.5x4x3cm.skin ellipse measuring 2.5x0.8cm.on serially slicing found a grey white tumor measuring 2.8x1.5x1.2cmsuperior margin 1.3cminferior margin 1.8cm.medial margin 1cmlateral margin 1cmdeep margin 1.8cm.c) received fibrofatty tissue measuring 7x5x2cm…	a) sentinel nodes (frozen specimen) : two nodes no metastatic deposits of tumor.b) lump right breast:tumor bed: composed of pleomorphic oval to residual cells with hyperchromatic nucleus and scanty cytoplasm. invasive ductal carcinoma.grade tubule formation 30 : 2nuclear pleomorphism 8 10 : 2mitotic figures : 2 mbr score is 6 9 nuclear grade ii.ductal carcinoma in situ is present.lymphovascular i…	lumpectomy wide local excision.invasive ductal carcinoma.maximum dimension of tumor 2.8x1.5cm.nuclear grade ii.ductal carcinoma insitu is present with camedonecrosis.lymphovascular invasion is not present with comedonecrosis.perineural invasion is present.all resected margins are free of tumor.lymph nodes: 11 nodes show no deposits of tumor.
MR160004354	left breast mass lesion carcinoma.	left breast mass biopsy.	received 3 grey white to grey brown linear cores measuring 0.5 to 1cm.entire tissue processed.	section shows linear cores of breast parenchyma harboring a small focus of lesion arranged in sheets containing ovoid cells having moderate amount of cytoplasm and hyperchromatic nucleus. stroma shows extensive areas of sclerosis with inflammatory infiltrates. areas of hemorrhage and necrosis is seen.	left breast mass biopsy :small focus of invasive ductal carcinoma nuclear grade 2.please correlate clinically.
MR160004425	known case of carcinoma left breast.right breast lump suspicious for malignancy.	biopsy from right breast.	received multiple grey white to grey yellow linear cores measures 1 to 1.5cm. entire tissue processed.	linear cores of fibrous and hemorrhagic tissue harboring a few ducts with hyperchromatic nuclei. the lumen of ducts is filled by small to medium uniform polygonal cells.	biopsy from right breast:small focus of intermediate grade ductal carcinoma in situ.no focus of invasion seen in the cores submitted.
MR160004448	right breast lump carcinoma.	biopsy from right breast.	received 5 grey white linear core measuring 0.5 to 0.8cm. entire tissue processed.	linear cores of neoplastic tissue composed of tumor arranged as sheets and islands. the neoplastic cells are polygonal have hyperchromatic nuclei and moderate cytoplasm large areas of necrosis seen.	invasive carcinoma biopsy from right breast.modified br score is 8 9 grade 3tubule formation : 3nuclear pleomorphism : 2mitotic figures : 3 8 9
MR160004500	left breast lump carcinoma.	biopsy from left breast.	received 3 grey white linear cores measuring 0.8 to 1cm. entire tissue processed.	linear cores of breast parenchyma infiltrated by a neoplasm arranged as clusters and islands. the neoplastic cells exhibit moderate nuclear pleomorphism have vesicular nuclei conspicuous nucleoli and moderate cytoplasm. lymphovascular emboli seen. the intervening stroma is desmoplastic.	infiltrating ductal carcinoma biopsy from left breast.modified br score is 7 9 grade 2tubule formation : 3nuclear pleomorphism : 2mitotic figures : 2 7 9
MR160004553	lump in left breast.	biopsy from left breast.	received 3 grey white linear cores measuring 1 to 1.3cm.entire tissue processed.	linear cores of breast parenchyma infiltrated by neoplasm arranged in cords and occasional tubules. the neoplastic cells have hyperchromatic nuclei and moderate cytoplasm. the intervening stroma is desmoplastic.	invasive carcinoma with lobular features biopsy from left breast.modified br score is 6 9 grade 2tubule formation : 3nuclear pleomorphism : 2mitotic figures : 1 6 9
MR160004559	carcinoma breast few lesions in segment vii viii of liver.	biopsy from liver.	received multiple grey white to grey brown linear cores measuring 0.8 1.2cm. entire tissue processed.	section shows linear cores of liver parenchyma harboring a lesion arranged in small nests cords and clusters cells exhibit nuclear pleomorphism hyperchromasia and scanty cytoplasm. areas of fibrosis seen.	biopsy from liver:metastatic carcinoma in a known case of carcinoma breast.
MR160004615	right breast lump carcinoma.	trucut biopsy of right breast lump.	received 5 greywhite to greybrown linear cores measuring 1 to 1.2cm.	linear cores of breast parenchyma harboring cellular lesion arranged as nests.the cells have hyperchromatic nucleus inconspicuous nucleoli and moderate amount of cytoplasm.mitotic figures are discerned. the intervening stroma is desmoplastic.	invasive ductal carcinoma grade ii.tubule formation :2nuclear pleomorphism:2mitotic figures :3 mbr score is 7 9
MR160004643	large left breast lump carcinoma.	biopsy from left breast lump	received 4 grey white to grey brown linear core measuring 0.9 to 1cm. entire tissue processed.	smear show linear cores of breast parenchyma harboring a lesion arranged in tubules nests and sheets. the cells are ovoid having moderate amount of cytoplasm and hyperchromatic nucleus. atypical mitotic figures are discerned. areas of hemorrhage and necrosis seen. stroma shows desmoplasia with inflammatory infiltrates.	invasive ductal carcinoma biopsy from left breast lump modified br score is 7 9 grade 2tubule formation : 2nuclear pleomorphism : 2mitotic figures : 3 7 9
MR160004668	carcinoma left breast post op post chemo post rt.	bilateral oophorectomy.	received bilateral oophorectomy specimensmaller one : ovary measures 3x2.5x1.2cm. fallopian tube measures 4cm in length.attached fimbrial end identified paratubal cyst seen.cut surface shows corpus hemorrhagica seen measures 1x1cm. rest of the ovary is unremarkable.larger one : received a collapsed already cut opened cystic mass with attached fallopian tube and fimbrial end. cystic mass measures …	one side ovary: multiple section show corpus luteal cyst and hemorrhagic cyst with ovarian stroma shows spindle cells with thickened blood vessels. no evidence of malignancy. fimbrial cyst is present lined with flattened epithelium with normal tube.other side ovary: multiple sections show cystic spaces lined with flattened cuboidal epithelium with fibrocollagenouswall. at one end fimbrial cyst is…	one side ovary: corpus luteal cyst and hemorrhagic cyst.other side ovary: benign cyst.
MR160004671	carcinoma right breast.	right modified radical mastectomy.	received in : formalin fixed.procedure : mastectomy.laterality : right. total dimensions : medial lateral: 23cm. superficial deep:4.5cm. superior inferior:16cm. skin ellipse : 12.5x6.5cm. nipple : normal.scar surgical defect : not seen.tumour size : 2.3x1.5x1.5cm. location of tumor : upper outer. margins of tumor : ill defined. deep margin : 1.5cm.muscle : present 3x1.8cm.adjacent breast : fibrof…	multiple sections from breast parenchyma show a neoplastic lesion arranged in tubules cords and diffuse sheets.tumor cells are pleomorphic with vesicular nuclei prominent nucleoli and moderate cytoplasm.multinucleated tumor giant cells seen.mitotic figures discerned.areas of myxoid change noted.stroma shows desmoplasia.lymphovascular and perineural invasions are noted.	right breast right modified radical mastectomy: invasive dutcal carcinoma grade ii.modified br score is 7 9.tubule formation: 2nuclear pleomorphism: 3mitotic figures: 2tumor measures 2.3cm in greatest dimension and is located in the upper outer quadrant. ductal carcinoma in situ is not seen.lymphovascular invasion is identified.perineural invasion is identified.posterior resection margin is free …
MR160004687	carcinoma right breast.	biopsy from right breast.	received 4 greywhite to greybrown soft tissue bits measuring 2x1x0.3cm. entire tissue processed.	section shows multiple fragments few are lined by denuded necrotic epithelium and few by squamous epithelium harboring cellular lesion arranged as nests and sheets. the cells have vesicular nucleus prominent eosinophilic nucleoli and moderate amount of cytoplasm. mitotic figures are discerned. dermal infiltrates are seen. epidermis is free of tumor.	invasive ductal carcinoma grade iii.tubular formation : 3nuclear pleomorphism : 2mitotic figures : 3 8 9 dermal infiltrates are seen.
MR160004703	mass in right breast carcinoma breast.	biopsy from right breast mass.	received multiple greywhite linear cores measuring 1 to 1.2cm.entire tissue is processed.	section shows linear cores of breast parenchyma harboring cellular lesion arranged as nests and tubules.the cells exhibit moderate degree of nuclear pleomorphism.mitotic figures are discerned.	invasive ductal carcinoma grade ii.tubule formation : 2nuclear pleomorphism : 2mitotic figures : 2 mbr score 6 9
MR160004757	mass in left breast carcinoma breast.	left breast core biopsy.	received 3 grey white to grey brown linear cores measuring 1 to 1.2cm. entire tissue processed.	section shows linear cores of breast parenchyma harboring a neoplastic lesion arranged in sheets and tubules. individual cells are pleomorphic with round to oval hyperchromatic nuclei and moderate amount of cytoplasm. stroma shows bland stromal cells. lymphovascular emboli seen.	left breast core biopsy.invasive ductal carcinoma grade ii.modified br score is 6 9.tubule formation : 3nuclear pleomorphism : 2mitotic figures : 1 6 9
MR160004768	left breast lump carcinoma.	biopsy from left breast.	received 4 grey white to grey brown linear cores measuring 1.2 to 1.4cm. entire tissue processed.	linear cores of cellular lesion arranged as nests cords and sheets. the cells have irregular hyperchromatic nucleus inconspicuous nucleoli and moderate amount of cytoplasm. few cells have clear cytoplasm. areas of calcification noted. mitotic figures are discerned.	invasive ductal carcinoma biopsy from left breast.modified br score is 6 9 grade 2tubule formation : 2nuclear pleomorphism : 2mitotic figures : 2 6 9 foci of calcification seen.
MR160004795	mass in right breast phyllodes carcinoma breast.	biopsy from right breast.	received 4 grey white to grey brown linear core measuring 0.9 to 1cm. entire tissue processed.	section shows linear cores of cellular lesion arranged as nests and sheets. the cells have vesicular to hyperchromatic nuclei few showing prominent nucleous and moderate amount of cytoplasm. nuclear pleomorphism is noted. mitotic figures are discerned. areas of necrosis identified.	invasive carcinoma biopsy from right breast.modified br score is 7 9 grade 2tubule formation : 3nuclear pleomorphism : 2mitotic figures : 2 7 9
MR160004860	history of excision of left axillary mass.metastatic squamous cell carcinoma.	a) left breast lump wide local excision.b) left axillary lymph node dissection.	a) received lumpectomy specimen measuring 6x4.8x1.8cm. skin ellipse absent.cut surface shows grey white lesion measuring 1.5x1x0.3cm.located at the following distances from the respective margins superior margin 1cminferior margin 2cmmedial margin 2cmlateral margin 1.5cmb) received skin covered fibrofatty tissue measuring 9x5x2cm.skin ellipse measuring 6x1.2cm.largest lymph node measuring 3x2x1cm…	a) left breast lump wide local excision :tumor bed: the section shows clumps groups of pleomorphic cells with hyperchromatic nucleus and eosinophilic cytoplasm.invasive ductal carcinoma.grade tubule formation lt 10 3nuclear pleomorphism 8 10 2 mitotic figures 3 8 9 nuclear grade iii.ductal carcinoma in situ is not present.lymphovascular invasion is indeterminate.perineural invasion is present.res…	a) left breast lump wide local excision :invasive ductal carcinoma.nuclear grade iii.maximum dimension of tumor is 1.5x1x0.8cm.ductal carcinoma in situ is not present.lymphovascular invasion is indeterminate.all resected margins are free of tumor.b) left axillary lymph node dissection :13 nodes no deposits of tumor seen. one mass show below the skin shows fibrosis necrosis inflammatory cells and …
MR160004866	right breast lump carcinoma.	biopsy from right breast.	received 5 grey white to grey brown linear cores measuring 0.9 to 1.3cm. entire tissue processed.	linear cores of breast parenchyma infiltrated by a neoplasm arranged as clusters and tubules. the neoplastic cells exhibit moderate nuclear pleomorphism have hyperchromatic nuclei and moderate cytoplasm.the intervening stroma is fibrous.	infiltrating ductal carcinoma biopsy from right breast.modified br score is 7 9 grade 2tubule formation : 3nuclear pleomorphism : 2mitotic figures : 2 7 9 lymphovascular emboli seen.
MR160004901	mass in left breast carcinoma breast.	biopsy from left breast.	received 3 grey white to grey brown linear core measuring 1 to 1.2cm. entire tissue processed.	linear cores of breast parenchyma harboring cellular lesion arranged as nests and sheets. the cells have vesicular to hyperchromatic nucleus conspicuous nucleoli and moderate amount of cytoplasm. mitotic figures are discerned. areas of necrosis identified.	invasive ductal carcinoma biopsy from left breast.modified br score is 7 9 grade 2tubule formation : 3nuclear pleomorphism : 2mitotic figures : 2 6 9 foci of necrosis seen.
MR160004902	right breast lump carcinoma.	biopsy from right breast.	received 5 grey white to grey brown liner core measuring 0.9 to 1.2cm.entire tissue processed.	linear cores of breast parenchyma infiltrates by a neoplasm arranged as clusters and tubules. the neoplastic cells exhibit moderate nuclear pleomorphism have hyperchromatic nuclei and moderate cytoplasm. the intervening stroma is fibrous.	infiltrating ductal carcinoma biopsy from right breast.modified br score is 7 9 grade 2tubule formation : 3nuclear pleomorphism : 2mitotic figures : 2 7 9 lymphovascular emboli seen.
MR160004972	right breast lump carcinoma.	biopsy from right breast lump.	received 4 grey white to grey brown linear cores measuring 0.9 to 1cm. entire tissue processed.	section shows cores of breast parenchyma harboring a lesion arranged in nests cords and trabeculae. individual cells are large with pleomorphic hyperchromatic nuclei with irregular border and inconspicuous nucleoli and moderate amount of eosinophilic cytoplasm. intranuclear inclusion are noted. brisk mitotic activity noted. stroma shows desmoplasia. areas of necrosis seen.	invasive ductal carcinoma biopsy from right breast lump.modified br score is 7 9 grade 2tubule formation : 3nuclear pleomorphism : 2mitotic figures : 2 7 9
MR160005010	mass in left breast carcinoma breast.	left breast mass core biopsy.	received 3 grey white to grey brown linear cores measuring 1 to 1.5cm.entire tissue processed.	section shows breast parnchyma harboring a lesion with cells arranged in nests tubules and trabeculae cells have moderate amount of clear to eosinophilic cytoplasm with centrally placed hyperchromatic nuclei .extracellular mucin pool is noted. stroma shows desmoplasia.	left breast mass core biopsy :invasive ductal carcinoma with focal mucinous areas.modified br score is 6 9 grade ii.tubule formation : 3nuclear pleomorphism : 2mitotic figures :1 6 9
MR160005057	right breast lump carcinoma.	biopsy from right breast.	received 3 grey white to grey brown linear core measuring 1.2 to 1.4cm. entire tissue processed.	linear cores of breast parenchyma infiltrated by a neoplasm arranged as tubules clusters and cords. the neoplastic cells exhibit moderate nuclear pleomorpism hyperchromasia and have moderate cytoplasm. lymphovascular emboli seen.	infiltrating ductal carcinoma biopsy from right breast.modified br score is 7 9 grade 2tubule formation : 3nuclear pleomorphism : 2mitotic figures : 2 7 9 lymphovascular emboli seen.
MR160005303	left breast lump carcinoma	left breast lump core biopsy.	received 5 grey white to grey brown linear core measuring 0.6 to 1cm. entire tissue processed.	section shows cores of tissue infiltrated by tumor cells is nests. individual cells have hyperchromatic nuclei and moderate amount of cytoplasm.	left breast lump core biopsy :invasive ductal carcinoma grade 3 modified bloom richardson score 8(3+3+2).
MR160005314	carcinoma right breast.	a) right breast conservative surgery wide local excision.b) lymph nodes.	a) received lumpectomy specimen measuring 7x5.5x3cm.cut surface shows grey white lesion measuring 3x2.8x1cmlocated at the following distances from the respective margins : superior margin 1cminferior margin 3cmmedial margin 0.8cmlateral margin 0.6cmb) received fibrofatty tissue measuring 9x5x1cm.largest lymph nodes measuring 1x0.8x0.6cm.cut surface shows grey white.15 lymph nodes isolated.	tumor bed: shows clumps and groups of pleomorphic cells with hyperchromatic nucleus and scanty cytoplasm.invasive ductal carcinoma.grade : tubule formation 2nuclear pleomorphism 2mitotic figures 2 mbr score 6 9 ductal carcinoma insitu is not present.lymphovascular invasion is not present.perineural invasion is not present.resected margins : superior margin free of tumor.inferior margin free of tu…	a) right breast conservative surgery wide local excision :invasive ductal carcinoma.maximum dimension of tumor is 3x2.8cm.nuclear grade iiductal carcinoma insitu is not present.lymphovascular invasion is not present.all resected margins are free of tumor.b) lymph nodes : 15 nodes no deposits of tumor(0 15)pathological stage : pt2n0.
MR160005361	left breast lump carcinoma.	biopsy from left breast.	received 3 grey white to grey brown linear cores each measuring 0.8 to 1cm.entire tissue processed.	linear cores of breast parenchyma infiltrated by a neoplasm arranged as islands nests clusters. the neoplastic cells exhibiting moderate nuclear pleomorphism have vesicular nuclei and conspicuous nucleoli and moderate cytoplasm. lymphovascular emboli seen. the intervening stroma is desmoplastic.	infiltrating ductal carcinoma biopsy from left breast.modified br score is7 9 grade 2tubule formation : 3nuclear pleomorphism : 2mitotic figures : 2 7 9
MR160005375	complaint of left carcinoma breast.	a) left breast lumpectomy.b) left mrm.	a) received unoriented lumpectomy specimen measuring 6x5x3cm.cut surface shows grey white areas measuring 2.2x1.8x1.5cm.another mass present measuring 1x0.8x0.5cm situated 1.5cm from tumor and 0.8cm from inked margin.closest margin measuring 0.3cm.two tumor masses present mesenteric.b) received in : formalinprocedure : mastectomy mrm laterality : left total dimensions : medial to lateral 18cm sup…	a) left breast lumpectomy :tumor bed shows two tumor masses are present.one tumor is measuring 2.2x1.8x1.5cm.another tumor mass is present measuring 1x0.8x0.5cm.the distance between the two is 1.5cm.two tumors show clumps groups and sheets of pleomorphic polygonal cells with hyperchromatic nucleus and scanty cytoplasm.two tumors with invasive ductal carcinoma.grade tubule formation lt 10 3nuclear…	a) left breast lumpectomy :two tumors present one tumor measures 2.2cm second tumor measures 1x0.8cm.the distance between the tumor is 1.5cm.invasive ductal carcinoma nuclear grade iii.ductal carcinoma in situ is not present.lymphovascular invasion is present.perineural invasion is present.b) left breast left modified radical mastectomy: lumpectomy bed: no residual tumor is present.underlying res…
MR160005440	left breast lump carcinoma.	biopsy from left breast.	received multiple tiny linear fragments altogether measuring 0.4x0.3x0.2cm. entire tissue is processed.	linear cores of a neoplasm arranged as islands and sheets. the neoplastic cells exhibit moderate nuclear pleomorphism have hyperchromatic nuclei and moderate cytoplasm. areas of necrosis seen.	invasive ductal carcinoma biopsy from left breast.modified br score is 8 9 grade 3 tubule formation :3 nuclear pleomorphism :3mitotic figures :2 8 9
MR160005528	right breast lump carcinoma.	biopsy from right breast.	received 4 grey white to grey brown linear core measuring 1 to 1.4cm. entire tissue processed.	linear cores of breast parenchyma infiltrated by a neoplasm arranged as clusters and tubules. the neoplastic cells exhibit moderate nuclear pleomorphism have vesicular nuclei conspicuous nucleoli and moderate cytoplasm. intervening stroma is desmoplastic	infiltrating ductal carcinoma biopsy from right breast.modified br score is 7 9 grade 2tubule formation : 3nuclear pleomorphism : 2mitotic figures : 2 7 9 lymphovascular emboli seen.
MR160005580	right breast lump carcinoma.	biopsy from right breast.	received 3 grey white to grey brown linear cores measuring 0.6 to 1.2cm.entire tissue processed.	linear cores of breast tissue infiltrated by a neoplasm arranged as cords and tubules. the neoplastic cells exhibit moderate nuclear pleomorphism nuclear hyperchromasia and moderate cytoplasm. the intervening stroma is desmoplastic.	infiltrating ductal carcinoma biopsy from right breast.modified br score is 7 9 grade 2.tubule formation : 3nuclear pleomorphism : 2mitotic figures : 2 7 9
MR160005649	right breast lump.	a) wide local excision.b) right mrm.	a) received lumpectomy specimen measuring 5x4x3cm skin ellipse measuring 2x0.8cm. on serial sectioning 2 greywhite nodular lesion larger measures 2x1.5x1.3cm smaller measures 1.5x0.8x0.7cm.located at the following distances from respective margins: superior margin 1.3cminferior margin 1.5cmmedial margin 0.2cmlateral margin 0.8cmdeep margin 0.6cmb) received in : formalin.procedure : mr mastectomy.…	wide local excision breast lump:tumor bed:the section shows clumps groups of pleomorphic cells with hyperchromatic nucleus and eosinophilic cytoplasm.in focal areas mucin is present.invasive ductal carcinoma with focal mucinous areas present.tubular formation: (3)nuclear pleomorphism: (2)mitotic figures: 8 10 (2)mbr score is 7 9.nuclear grade : ii.lymphovascular invasion : not present.perineural …	right breast post lumpectomy right modified radical mastectomy: tumor bed:small focus of residual tumor present measuring 0.7x0.6x0.5cm invasive ductal carcinoma with mucinous areas.modified br score is 7 9 grade ii.tubule formation: 3.nuclear pleomorphism: 2.mitotic figures: 2.tumor measures 0.7x0.6 cm in greatest dimension and is located in the retro areolar quadrant. ductal carcinoma in situ i…
MR160005669	carcinoma left breast (post lumpectomy and post chemo).	a) left breast left breast conservative surgery.b) left axillary lymph node dissection.	a) received lumpectomy specimen measuring 10.5 x 7.5 x 3.6 cm. skin ellipse measuring 9.5 x 1.5 cm shows a linear scar measuring 8 cm.on serial section there is seen a illdefined fibrocystic area measuring 5 x 2 x 1.8 cm.distance from margins :superior : 1.8cm.inferior : 0.5cm.medial : 0.2cm.lateral : 2cm.deep : 0.5cm.representative sections are submitted.b) received fibrofatty tissue measuring 8…	section shows no residual tumor. treatment related changes are seen including lymphoplasmacytic infiltrate foamy macrophages pigment laden macrophages extensive areas of hyalinisation and fibrosis.	a) left breast left breast conservative surgery(post lumpectomy and post chemo) :no residual tumor seen.complete response to treatment is seen. therapy related changes noted. all margins of resection are free of tumour.b) left axillary lymph node dissection :isolated fourteen lymph nodes all are free of tumor (0 14).pathological stage : ypt0n0
MR160005682	left beast lump carcinoma.	left breast biopsy.	received 4 grey white linear cores measuring 1 to 1.3cm.entire tissue processed.	linear cores of breast parenchyma with cellular lesion arranged as nests sheets and cords. the cells have irregular hyperchromatic nucleus inconspicuous nucleolus and moderate amount of cytoplasm. mitotic figures are discerned.	invasive ductal carcinoma left breast biopsy.modified br score is 7 9 grade ii.tubule formation : 3nuclear pleomorphism : 2mitotic figures : 2 7 9
MR160005694	thick walled cystic lesion in left breast carcinoma breast.	biopsy from left breast.	received multiple grey white to grey brown linear cores measuring 0.7 to 1.2cm.	section shows cores of tissue harboring a lesion arranged in cords and sheets. individual cells are pleomorphic with hyperchromatic nuclei of varying sizes with irregular borders few with prominent nucleoli and moderate to abundant cytoplasm. mitotic figures are discerned. keratin pearls formation noted. stroma shows hyalinisation and lymphocytic infiltrates.	left breast core biopsy :invasive carcinoma with squamous differentiation grade 3. modified bloom richardson score is 8 (3+3+2).
MR160005733	mass in left breast carcinoma breast.	biopsy from left breast.	received 3 grey white to grey brown linear cores measuring 1.3 to 1.8cm.entire tissue processed.	linear cores of breast parenchyma harboring a neoplasm arranged as cords and tubules. the neoplastic cells exhibit moderate nuclear pleomorphism have hyperchromatic nuclei and moderate cytoplasm. the intervening stroma is desmoplastic.	invasive carcinoma biopsy from left breast.modified br score is 6 9 grade 2.tubule formation : 3nuclear pleomorphism : 2mitotic figures :1 6 9
MR160005824	carcinoma right breast.	a) right breast lumpectomy.b) right axillary clearance.	a) received lumpectomy specimen measuring 8 x 6.2 x 4.5 cm.skin ellipse measuring 6cm.one serial sectioning a greywhite lesion measuring 3 x 3 x 2.5 cm seen.located at the following distances from respective margins: superior margin 1cm.inferior margin 1.8cm.medial margin 1.5cm.lateral margin 2cm.deep margin 1.5cm.representative sections are submitted.b) received fibrofatty tissue measuring 10 x …	multiple sections from breast parenchyma show a neoplastic lesion arranged in cords tubules nests and in diffuse sheets.tumor cells display vesicular nuclei prominent nucleoli and moderate cytoplasm. mitotic figures discerned. peritumoral lymphocytic infiltration seen. lymphovascular and perineural invasion are identified.ductal carcinoma in situ is seen.	right breast lumpectomy :invasive ductal carcinoma grade 3. modified bloom richardson score is 8(3+2+3) tumor measures 3 cm in greatest dimension. lymphovascular invasion is identified. perineural invasion is identified. ductal carcinoma in situ of solid and comedo pattern with intermediate nuclear grade is seen. all margins of resection are free of tumor.lymph nodes : three out of twenty four ly…
MR160005825	known case of carcinoma left breast ( post bcs status)	left breast lesion biopsy	received 3 linear cores measures 0.3 3cm. entire tissue processed.	section shows cores of fibro adipose tissue harboring invasive neoplasm in cords sheets and nests composed of cells with moderate cytoplasm hyperchromatic nuclei with moderate pleomorphism in a desmoplastic stroma.	left breast lesion biopsy:invasive carcinoma suggestive of recurrence
MR160005828	known case of carcinoma breast.	biopsy from c4 body.	received multiple grey white soft tissue bits altogether measures 2.5x2x0.5 cm 2grms. entire tissue processed.	sections shows fragments of fibrocollagenous tissue admixed with bony fragments and cartilagenous tissue.no evidence of metastatic deposits.	biopsy from c4 body :shows mature bony fragments and cartilagenous tissue.no evidence of malignancy in the sections studied.
MR160005846	right breast lump carcinoma.	right breast corebiopsy.	received 3 grey white to grey brown linear cores measuring 1.1 to 1.3cm. entire tissue processed.	linear cores of breast parenchyma harboring cellular lesion arranged as nests and sheets. the cells have irregular hyperchromatic nucleus few showing nucleoli and moderate amount of cytoplasm.	right breast core biopsy :invasive ductal carcinoma grade 2. modified bloom richardson score is 6(3+2+1).
MR160005893	mass in left breast carcinoma breast.	biopsy from left breast.	received 4 grey white to grey brown linear cores measuring 0.3 to 1c.entire tissue processed.	linear cores of breast parenchyma infiltrated by a neoplasm arrnanged as sheets islands and tubules. the neoplastic cells exhibit moderate nuclear pleomorphism have hyperchromatic nuclei and moderate cytoplasm. areas of necrosis seen including foci of high grade comedo ductal carcinoma in situ .	invasive ductal carcinoma biopsy from left breast.modified br score is 8 9 grade 3.tubule formation : 3nuclear pleomorphism : 2mitotic figures 3 8 9 foci of high grade comedo ductal carcinoma in situ seen.
MR160005908	mass in left breast carcinoma breast.	left breast biopsy.	received 3 grey white linear cores measuring 1 to 1.2cm.entire tissue processed.	linear cores of breast parenchyma comprising of neoplasm arranged as clusters sheets and occasional tubules. the neoplastic cells exhibit moderate nuclear pleomorphism and have moderate to abundant eosinophilic cytoplasm. mitotic figure are discerned.	infiltrating ductal carcinoma left breast biopsy.modified br score is 7 9 grade 2.tubule formation : 3nuclear pleomorphism : 2mitotic figures : 2 7 9
MR160005934	mass in right breast carcinoma breast.	right breast mass core biopsy.	received 3 grey white to grey brown linear cores measuring 1 to 1.2cm.entire tissue processed.	section shows cores of tissue infiltrated by tumor cells in nests and cords. individual cells have hyperchromatic nuclei and moderate amount of cytoplasm.	right breast mass core biopsy :invasive ductal carcinoma grade 2. modified bloom richardson score is 6(3+2+1).
MR160005938	mass in left breast carcinoma breast.	biopsy from left breast mass.	received multiple grey white to grey brown linear cores measuring 1 to 1.2cm.entire tissue is processed.	sections from the linear cores show tumor cells arranged in nests trabecular and sheets.cells have scanty to moderate cytoplasm with round to oval hyperchromatic nuclei.stroma is desmoplastic.	left breast mass biopsy :invasive ductal carcinoma grade 2.modified br score is 6 9.tubule formation : 2nuclear pleomorphism : 2mitotic figures : 2 6 9
MR160005999	mass in left breast.	biopsy from left breast mass.	received multiple grey white to grey brown linear cores measuring 0.9 to 1.1 cm. entire tissue is submitted.	section shows cores of tissue infiltrated by tumor cells in nests and cords. individual cells have hyperchromatic nuclei and moderate amount of cytoplasm.	left breast mass core biopsy : invasive ductal carcinoma grade 2. modified bloom richardson score is 6 (3+2+1).
MR160006028	left breast lump carcinoma.	biopsy from left breast.	received 5 greywhite to greybrown linear cores measuring 1.2 to 1.5cm. entire tissue processed.	linear cores of breast parenchyma infiltrated by a neoplasm arranged as tubules and clusters. the neoplastic cells exhibit moderate nuclear pleomorphism have vesicular nuclear conspicuous nucleoli and moderate cytoplasm. the intervening stroma is desmoplastic.	biopsy from left breast:infiltrating ductal carcinoma.modified br score is 6 9 grade 2tubule formation : 3nuclear pleomorphism : 2mitotic figures : 1 7 9
MR160006090	mass in left breast galactocele. carcinoma breast.	biopsy from left breast mass.	received multiple grey white soft tissue bits measuring 0.4x0.3x0.1cm.entire tissue is processed.	section shows breast parenchyma showing occasional ducts lined by bilayered epithelial cells.stroma shows fibrosis and infiltration by chronic inflammatory cells.areas of necrosis see.	left breast mass biopsy :necrotic lesion.no definite opinion is possible.suggest repeat biopsy.
MR160006095	right breast lump carcinoma.	biopsy from right breast.	received 4 greywhite to greybrown linear cores measuring 0.2 to 1.3cm. entire tissue processed.	linear cores of breast parenchyma infiltrated by a neoplasm arranged as clusters cords and islands. the neoplastic cells exhibit moderate nuclear pleomorphism have hyperchromatic nuclei and moderate cytoplasm lymphovascular emboli seen.	biopsy from right breast:infiltrating ductal carcinoma.modified br score is 7 9 grade 2tubule formation : 3nuclear pleomorphism : 2mitotic figures : 2 7 9
MR160006121	mass in left breast carcinoma breast.	biopsy from left breast.	received 4 grey white to grey brown linear cores measuring 0.7 to 1cm. entire tissue processed.	linear cores of breast parenchyma infiltrated by a neoplasm arranged in tubular pattern and cords . the neoplastic cells exhibit moderate nuclear pleomorphism have hyperchromatic nuclei and moderate cytoplasm.the intervening stroma is desmoplastic. focus suggestive of solid ductal carcinoma in situ noted.	biopsy from left breast:infiltrating ductal carcinoma.modified br score is 6 9 grade 2tubule formation : 2nuclear pleomorphism : 2mitotic figures : 2 6 9
MR160006158	multiple skeletal secondary deposits.left breast mass carcinoma.	left breast mass.	received multiple grey white to grey brown soft tissue bits measuring 0.7 to 0.8cm.entire tissue is processed.	section shows linear cores of breast parenchyma harboring cellular lesion arranged as tubules nests and cords.the cells have hyperchromatic nucleus inconspicuous nucleolus and moderate amount of cytoplasm.mitotic figures are discerned.	invasive ductal carcinoma grade i.tubule formation 2nuclear pleomorphism 2mitotic figures 1 5 9
MR160006175	mass in left breast carcinoma breast.	biopsy from left breast lesion.	received multiple grey white linear cores measuring 1.2 to 1.3cm.	section shows linear cores with tumor cells arranged in nests and sheets.cells are pleomorphic nuclei.stroma shows lymphoplasmacytic infiltration.extensive areas of necrosis present.	left breast lesion biopsy : invasive ductal carcinoma grade 2.modified bloom richardson score 7 (3+2+2).areas of necrosis is seen.
MR160006187	complaint o right carcinoma breast lumpectomy done outside.	right mrm.	received in : formalinprocedure : modified radical mastectomy laterality : righttotal dimensions : medial lateral 18cm superficial deep 3cm superior inferior 18cmskin ellipse : 11x6cm nipple : normal scar surgical defect : measures 5cm in lengthtumor : no obvious tumor seen(lumpectomy bed)consists of cystic areas and fibrotic areas measures 4.5x3x2cm location of tumor : center line quadrant deep …	right breast right modified radical mastectomy: tumor bed: no residual viable tumor present.areas of fibrosis necrosis inflammatory cells foreign body giant cells and granulation tissue present. fibrotic area measuring 4.5cm in greatest dimension and is located in the central quadrant. posterior resection margin is free of tumor.nipple and areola is unremarkable.lymph nodes: 15 lymph nodes show n…	right mrm post lumpectomylumpectomy bed: no residual tumor present. fibrosis necrosis inflammatory cells and foreign body giant cells and granulation tissue present.nodal metastases 15 nodes show no deposits of tumor.
MR160006199	mass in left breast carcinoma breast.	biopsy from left breast mass.	received multiple grey white linear core measuring 1.2 to 1.4cm.entire tissue is processed.	section from the linear cores show breast parenchyma harboring a neoplastic lesion with cells arranged in nests trabecular and sheets.cells are pleomorphic with round to oval hyperchromatic infiltration.extensive area of necrosis present.	left breast mass biopsy : invasive ductal carcinoma grade 2.modified bloom richardson score is 6 (2+3+1).extensive areas of necrosis present.
MR160006205	case of lump in left breast carcinoma left breast.	left breast.	received 2 grey white linear cores measuring 1.2 to 1.4cm.entire tissue processed.	section shows cores of breast tissue harboring a lesion arranged in tubules cords and nests. individual cells have round o oval hyperchromatic nuclei inconspicuous nucleoli and scanty cytoplasm. mild nuclear pleomorphism seen. mitotic figures discerned. stroma shows fibrosis and hyalinisation.	infiltrating ductal carcinoma grade 2modified br score is 7 9.tubule formation : 2nuclear pleomorphism : 2mitotic figures : 3 7 9
MR160006226	right breast lump carcinoma.	biopsy from right breast lump.	received 4 grey white to grey brown linear cores measuring 1 to 1.3cm. entire tissue processed.	multiple linear cores from breast shows tumor arranged in trabeculae and as glands. the cells have moderate cytoplasm and round to oval hyperchromatic nuclei. mitotic figures are seen lt 5 10 hpf. focal myxoid areas seen	biopsy from right breast:infiltrating ductal carcinoma.modified br score is 6 9 grade 2tubule formation : 3nuclear pleomorphism : 2mitotic figures : 1 6 9
MR160006238	small 1x1cm lesion in left breast (12 0 clock) carcinoma.	biopsy from left breast lesion.	received 6 greywhite to greybrown linear cores measuring 0.4 to 0.8cm. entire tissue processed.	section shows linear trucut cores with sheets and poorly cohesive clusters of cells with pleomorphic hyperchromatic nuclei moderate to abundant eosinophilic cytoplasm. mitotic figures are discerned.	invasive ductal carcinoma nos grade 2 biopsy from left breast lesion.tubule formation : 3nuclear pleomorphism : 3mitotic figures : 1 7 9
MR160006240	right breast lump carcinoma.	biopsy from right breast lump.	received 4 greywhite to greybrown linear cores measuring 0.7 to 0.8 cm. entire tissue processed.	section linear cores of breast parenchyma with extensive areas of dcis consisting of solid and comedo necrosis type. a foci suspicious of invasion noted. stroma show desmoplasia and lymphoid aggregated and stromal cells congested hyalinised blood vessels noted.	right breast core biopsy:ductal carcinoma in situ of cribriform and comedo pattern with intermediate nuclear grade is seen with suspicious foci of invasion.
MR160006261	solid cystic lesion in left breast carcinoma phylloides tumor.	biopsy from left breast lesion.	received multiple grey white to grey brown soft tissue bits altogether measuring 0.7x0.6x0.3cm. entire tissue is processed.	section shows linear trucut cores showing a papillary lesion with fibrovascular cores lined by pleomorphic cells with hyperchromatic nuclei and inconspicuous nucleoli. mitotic figures are discerned.	papillary neoplasm nuclear grade ii.suggest wide local excision.
MR160006302	left breast lump carcinoma.	left breast lump core biopsy.	received 4 greywhite to greybrown linear cores measuring 1 to 1.2 cm. entire tissue processed.	section shows cores of tissue infiltrated by tumor cells in diffuse sheets. individual cells have hyperchromatic nuclei prominent nucleoli and moderate amount of cytoplasm.	left breast lump core biopsy :invasive ductal carcinoma grade 3. modified bloom richardson score is 8 (3+2+3).
MR160006370	carcinoma right breast.	a) right breast lump wide local excision.b) right axillary lymph nodes lymph node dissection.	a) received lumpectomy specimen measures 5x5.5x2.5cm. cut surface shows grey white lesion measures 2x2x1.2cm. overlying skin ellipse measures 3x2cm. located at the following distances from the respective margins: superior margin 1.1cminferior margin 2cmlateral margin 1.3cmmedial margin 1cmdeep margin 0.5cmb) received single fibrofatty tissue measures 12x6x2cm. largest lymph node measures 1.4x1.4x…	histopathologically examined section shows breast parenchyma harboring a lesion arranged in nests cords and trabeculae. individual cells have moderately pleomorphic nuclei hyperchromatic with inconspicuous nucleoli and moderate amount of eosinophilic cytoplasm with irregular borders. mitotic figures discerned. stroma shows fibrosis and hyalinisation and lymphocytic infiltrate. areas of necrosis s…	a) right breast lump wide local excision :invasive ductal carcinoma grade 2.tubule formation 2nuclear pleomorphism 2mitotic activity 3mbr score 7 9. all margins of resection are free of tumor. ductal carcinoma in situ is present with comedonecrosis. lymphovascular invasion is not identified. perineural invasion is not identified. adjacent breast shows fibrosis.b) right axillary lymph nodes lymph …
MR160006397	mass in left breast carcinoma breast.	biopsy from left breast mass.	received 5 linear fragments ranging from 0.4 to 0.5cm.entire tissue is processed.	section shows hyperplastic ductules seen in papillary pattern lined by tall columnar epithelial cells with fibrovascular core.no definite evidence of invasive malignancy is seen.	left breast mass biopsy : suggestive of papillary lesion.suggest excision of the lump for further confirmation.
MR160006420	mass in left breast carcinoma breast.	left breast biopsy.	received 3 grey white to grey brown linear cores measuring 0.8 to 1.2cm.entire tissue processed.	section shows cores of breast tissue favoring a neoplasm arranged in nests and clusters.the cells have moderately pleomorphic dark nucleus with irregular nuclear membrane and moderate amount of eosinophilic cytoplasm. areas of necrosis seen. stroma shows fibrosis and hyalinisation along with lymphoplasmacytic infiltrate.	infiltrating ductal carcinoma left breast biopsy.modified br score is 6 9 grade 2.tubule formation : 3nuclear pleomorphism : 2mitotic figures : 1 6 9
MR160006437	right breast lump carcinoma.	biopsy from right breast lump.	received 4 greywhite to greybrown linear cores measuring 0.6 to 1.5cm. entire tissue processed.	linear cores of breast parenchyma infiltrated by a neoplasm arranged as islands tubules and clusters. the neoplastic cells exhibit moderate nuclear pleomorphism have vesicular nuclei conspicuous nucleoli and moderate cytoplasm. lymphovascular emboli seen. small focus of necrosis noted.	invasive ductal carcinoma biopsy from right breast lump.modified br score : 7 9 grade 2.tubule formation : 3nuclear pleomorphism : 2mitotic figures : 2 7 9 lymphovascular emboli seen.
MR160006479	small spiculated lesion in left breast (12 o clock) .	biopsy from left breast.	received 7 grey white to grey brown linear cores measuring0.5 to 0.7cm. entire tissue processed.	section shows cores of breast tissue harboring a lesion arranged in clusters nests and singly scattered. cells have mildly pleomorphic hyperchromatic nucleus with irregular borders inconspicuous nucleoli and moderate amount of eosinophilic cytoplasm. stroma shows fibrosis and hyalinisation.	biopsy from left breast:infiltrating ductal carcinoma.modified br score is 5 9 grade 2tubule formation : 2nuclear pleomorphism : 2mitotic figures : 1 5 9
MR160006527	complaint of right breast lump.	a) right breast lumpectomy.b) right modified radical mastectomy.	a) received lumpectomy specimen measures 3.5x1.5x1.5cm. cut surface shows grey white area measures 2.5x1.2x1.2cm. distance from inked margin 0.1cmb)total dimensions : medial lateral 13cm superficial deep 3cm superior inferior 13cm skin ellipse : 12x7cm nipple : unremarkable.scar : measures 3.5cm in length in the outer quadrant tumour size : lumpectomy bed shows fibrotic and firm areas deep margin…	a) sections from tumor show breast parenchyma infiltrated by a neoplasm arranged as clusters and tubules. the neoplastic cells have vesicular nuclei conspicuous nucleoli and moderate cytoplasm. areas with mucin pools with tumor clusters floating in them are seen.areas of solid and cribriform intermediate to high grade ductal carcinoma in situ and lobular cancerisation seen.b) lumpectomy bed harbo…	a) right breast lumpectomyinvasive ductal carcinoma with mucinous featurestumor size : 2.5x1.2x1.2cmgrade ii (7 9)tubule formation 3 nuclear pleomorphism 2mitotic figures 2 7 9 foci of ductal carcinoma in situ(intermediate to high grade seen)b) right modified radical mastectomy: lumpectomy bed shows small volume of ductal carcinoma in situ.nipple and areola : free of tumor.deep margin : free of t…
MR160006548	left breast lump carcinoma.	biopsy from left breast lump.	received five greywhite to greyyellow linear cores measuring 0.6 to 1cm. entire tissue processed.	the studied section shows linear cores of breast parenchyma harboring a neoplasm arranged in tubules cords and in sheets exhibiting moderate nuclear pleomorphism. intervening stroma shows elastosis. mitoses are discerned.	invasive ductal carcinoma biopsy from left breast.modified br score : 6 9 grade 2.tubule formation : 2nuclear pleomorphism : 2mitotic figures : 2 6 9
MR160006618	bilateral two breast lesion. bilateral axillary lymph nodes.	biopsy from right breast lesion.	received 4 grey white to grey brown linear cores measuring 0.8 to 1.3cm. entire tissue processed.	section sows linear cores of breast parenchyma harboring a neoplastic lesion arranged as diffuse sheets and dispersed pleomorphic cells with hyperchromatic round to oval nucleus moderate nuclear atypia and moderate cytoplasm. atypical mitotic figures seen.	biopsy from right breast lesion:invasive ductal carcinoma. grade 2.modified bloom richardson score 6 9.tubule formation 3 nuclear pleomorphism 2mitotic figures (4 5 10hpf) 1 6 9
MR160006671	left breast mass carcinoma.	biopsy from left breast.	received five grey white to grey brown liner cores measuring 0.6 to 1cm.entire tissue processed.	linear cores of breast parenchyma infiltrated by a neoplasm arranged in cords. the lesional cells have hyperchromatic nuclei and moderate cytoplasm. the intervening stroma is desmoplastic.	invasive carcinoma biopsy from left breast.modified br score is 6 9 grade 2.tubule formation : 3nuclear pleomorphism : 2mitotic figures : 1 6 9
MR160006684	case of left carcinoma breast post lumpectomy.	a) left breast wide local excision.b) left axillary lymph nodes.	a) received lumpectomy specimen measures 12x7x4cm.overlying skin measures 10x3cm ad necrotic cut surface shows fibrotic grey white areas measures 3.3x3x2.5cm.located at the following distances from the respective margins : superior margin 3cminferior margin 2cmmedial margin 1.5cmlateral margin 2.5cmdeep margin 1.2cmb) received fibrofatty tissue measures 7x5x3cm. largest lymph node measures 2.8x2x…	a) section shows proliferating glands lined by cuboidal epithelium with bland nuclear features. few ducts are dilated and filled with inspissated eosinophilic secretions.post operative changes seen comprising of inflammatory cells consisting of lymphocytes plasma cells histiocytes and multinucleate foreign body giant cells seen.foamy macrophages noted.stroma shows fibrosis with bland stromal cell…	a) left breast wide local excision : fibroadenosis. no residual tumor seen. adjacent tissue shows post operative changes like foreign boidy granulomata and fibrosis. all margins of resection are free of tumor. overlying skin is free of tumor.b) left axillary lymph nodes :17 lymph nodes isolated show no tumor deposits (0 17).they show reactive hyperplasia.
MR160006695	carcinoma left breast.	a) wide local excision.b) axillary lymph node dissection.	a) received lumpectomy specimen measures 11x8x5.5cm cut surface shows grey white nodular mass measures 3.8x3x3.3cm.small nodule measures 0.7x0.4x0.3cm present near the inferior margin (which is 1cm from the inferior margin) and is located 4cm from the larger nodule.superior margin 0.9cminferior margin 3.5cmmedial margin 2cmlateral margin 3.5cmdeep margin 1cmsuperficial margin 1.5cmb) axillary lym…	a) tumor consisting of biphasic pattern consisting of ducts lined with cuboidal epithelial cells and lining epithelium shows stratification of cells with outer myoepithelium. the stroma shows spindle to oval cells. occasional mitotic figures are present less than 3 10 hpf. no pleomorphism or hyperchromasia of cells phylloides tumor.lymphovascular invasion is not present.resected margins superior …	a) wide local excision :breast mass with phylloides tumor benignall resected margins are free of tumor.small nodular mass present with fibroadenoma.b) axillary lymph node dissection:16 nodes no deposits of tumor.
MR160006752	right breast lump carcinoma.	biopsy from right breast.	received four grey white to grey brown linear cores measuring from 0.5 to 1cm.entire tissue processed.	linear cores of breast tissue showing neoplastic cells floating in lakes of mucin. also seen are neoplastic cells arranged in ductal pattern exhibiting moderate nuclear pleomorphism harboring vesicular nuclei and moderate cytoplasm. occasional atypical mitosis noted.	invasive carcinoma with mucinous component biopsy from right breast.modified br core is 7 9 grade 2.tubule formation : 3nuclear pleomorphism : 2mitotic figures : 2 7 9
MR160006766	complaint of left carcinoma breast.	a) left sentinel lymph node biopsy.b) wide local excision of the lumpectomy.	a) received fibrofatty tissue measures 4x2x0.5cm.2 lymph nodes isolated. large lymph node isolated measures 1.2x1x0.8cm.cut surface shows grey yellow to grey white.b) received fibrofatty tissue measures 6x7x3cm.cut surface shows grey white lesion measures 2x1.3x1.2cm.overlying skin ellipse measures 3.5x2cm. located at the following distances from the respective margins: superior margin 2.5cminfer…	a) left sentinel lymph node :2 nodes show reactive hyperplasia no deposits of tumor present.b) wide local excision of the lumpectomy :tumor tumor is composed of pleomorphic cells with hyperchromatic nucleus and scanty cytoplasm.tubule formation lt 10 3nuclear pleomorphism 8 10 2mitotic figures 2 mbr score 7 9 nuclear grade iilymphovascular invasion is not present.ductal carcinoma insitu is not pr…	a) left sentinel lymph node :2 nodes show no deposits of tumor.b) wide local excision of the lumpectomy :invasive ductal carcinoma.maximum dimension of tumor 3.5x2cm nuclear grade ii.ductal carcinoma in situ is not present.lymphovascular invasion is not present.all resected margins are free of tumor.
MR160006796	carcinoma right breast post nact.	a) wide excision of right breast lump.b) revised medial margin.c) axillary lymph nodes.d) completion mastectomy.	a) lumpectomy breast conservative surgery:received lumpectomy specimen measuring 5.5x5.5x2.5cm.cut surface : an irregular greywhite lesion measuring 1.4x0.8x1.3cm.located at the following distances from respective margins: superior margin 1.5cm.inferior margin 0.5cm.medial margin 0.3cm.lateral margin 2.5cm.deep margin 1.3cm.b) revised medial margin:received fibrofatty tissue measuring 7x2.5x2cm o…	a) wide excision of right breast lump:tumor:the sections show residual viable tumor.invasive ductal carcinoma.surrounding the tumor areas of fibrosis necrosis focal areas of calcification and cystically dilated glands.grade:tubular formation : 3mitotic figures: 2anaplasia : 2mbr score is 7 9.nuclear grade:iiductal carcinoma in situ : not present.lymphovascular invasion: present.perineural invasio…	breast conservative surgery:residual viable tumor present.invasive ductal carcinoma measuring 1.4x1.3x0.8cm.nuclear grade : ii.ductal carcinoma in situ : not present.residual margin superior inferior lateral and deep margins : free of tumor.medial margin : invaded by tumor.revised medial margin : invaded by tumor.mastectomy lumpectomy bed:no residual tumor present.all resected margins : free of t…
MR160006808	left breast lump carcinoma.	biopsy from left breast lump.	received 4 grey white to grey brown linear cores measuring 0.8 1.2cm. entire tissue processed.	section shows cores of breast tissue harboring a lesion arranged in nests cords and trabeculae . neoplastic cells have mild to moderately pleomorphic nucleus with scanty to moderate cytoplasm. mitotic figures are discerned.	biopsy from left breast lump:invasive ductal carcinoma. grade 2.modified blood richardson score 7 9tubule formation 3 nuclear pleomorphism 2 mitotic figures 2 7 9
MR160006863	right breast lump carcinoma	right breast lump biopsy.	received 3 grey white to grey brown linear cores measuring 0.3 to 1.4cm. entire tissue processed.	section shows cores of tissue infiltrated by tumor cells in diffuse sheets and nests. individual cells have hyperchromatic nuclei and moderate amount of cytoplasm.	right breast lump biopsy:invasive ductal carcinoma grade 2. modified bloom richardson score is 6(3+2+1).
MR160006874	its defined to mass in right breast .	biopsy from right breast.	received 5 grey white to grey brown linear cores measuring 1 to 1.2cm. entire tissue processed.	the studied section show linear cores of breast parenchyma harboring neoplastic lesion. the neoplasm arranged in tubules and in chords with moderate pleomorphic hyperchromatic nuclei and eosinophilic cytoplasm. intervening stroma shows elastosis. mitosis are discerned	biopsy from right breast:infiltrate ductal carcinoma.modified bloom richardson score is 6 9 grade 2.tubule formation 3nuclear pleomorphism 2mitotic figures 1 6 9
MR160006884	right breast lump carcinoma.	biopsy from right breast lump.	received 4 greywhite to greybrown linear cores measuring 1 to 1.5cm. entire tissue processed.	section shows linear cores of breast parenchyma harboring a neoplastic lesion. the neoplasm is arranged in tubules clusters with pleomorphc hyperchromatic nuclei with eosinophilic cytoplasm. the intervening stroma shows chronic inflammatory infiltrate comprising of plasma cells .areas of necrosis seen.	invasive ductal carcinoma biopsy from right breast.modified br score : 7 9 grade 2tubule formation : 3nuclear pleomorphism : 2mitotic figures : 2 7 9
MR160006911	right breast lump p o suspicious lesion.	right breast core biopsy.	received multiple fragment linear core measures 0.5 to 1.0 cm. entire tissue processed.	sections shows cores of tissue infiltrated by tumor cells in nests and diffuse sheets. individual cells have hyperchromatic nuclei and moderate amount of cytoplasm.	right breast core biopsy :invasive ductal carcinoma grade 2. modified bloom richardson score is 6(3+2+1).
MR160007027	known case of carcinoma right breast lump excision done 1 year back.now presented with recurrent lesion in right breast.	biopsy from right breast lump.	received multiple grey white to grey brown soft tissue bits altogether measures 1 to1.2cm. entire tissue processed.	section shows cores of breast tissue harboring a neoplastic lesion arranged in nests cords trabeculae and sheets. neoplastic cells are round to oval with hyperchromatic nuclei exhibiting moderate amount of pleomorphic nuclear exhibiting moderate amount of pleomorphism few with prominent nucleoli and scanty to moderate cytoplasm. mitotic figures discerned.	biopsy from right breast lump invasive ductal carcinoma grade iimbr score is 7 9tubule formation 3nuclear pleomorphism 2mitotic figures 2 7 9
MR160007033	left breast mass carcinoma..	biopsy from left breast mass.	received 5 gery white to grey brown linear cores measures 0.5 to 1cm. entire tissue processed.	section shows cores of breast tissue infiltrated by a neoplastic lesion arranged in tubules nests and cords. cells exhibit mild to moderate nuclear pleomorphism prominent nucleoli and scanty to moderate amount of cytoplasm. mitotic figures discerned. stroma shows myxoid change and hyalinisation.	biopsy from right breast lump invasive ductal carcinoma grade imbr score is 6 9tubule formation 2nuclear pleomorphism 2mitotic figures 2 6 9
MR160007034	right breast lump carcinoma.	biopsy from right breast lump.	received 5 grey white to grey brown linear core measures 0.6 to 1.2cm. entire tissue processed.	linear cores of cellular lesion arranged as nests and tubules. the cells have irregular hyperchromatic nucleus inconspicuous and moderate amount of cytoplasm.lymphovascular invasion not identified.ductal carcinoma in situ not seen.	invasive ductal carcinoma. right breast lump modified br score is 6 9 grade 2tubule formation : 3nuclear pleomorphism : 2mitotic figures : 1 6 9
MR160007043	right breast lump carcinoma.	biopsy from right breast lump.	received 4 grey white to grey brown linear cores measures 0.7 to 1cm . entire tissue processed.	linear cores from breast shows tumor arranged in cords trabecular and as tubules showing cells with moderate to abundant amount of cytoplasm and having hyperchromatic nuclei moderate nuclear pleomorphism is noted. lymphovascular invasion is seen. mitotic figures are discerned (6 10hpf).	biopsy from right breast:invasive ductal ductal carcinoma.nuclear grade ii.modified bloom richardson score is 6 9.tubule formation 2nuclear pleomorphism 2mitotic figures 2 6 9
MR160007064	right breast lesion carcinoma breast.	biopsy from right breast..	received multiple grey white grey brown linear cores measures 0.3 to 0.4cm. entire tissue processed.	linear cores from the breast tissue shows features of ductal carcinoma in situ showing solid cribriform and comedonecrosis pattern. intervening stroma is fibrocollagenous focal aggregates of lymphocytes are seen. foci of calcification noted.	right breast core biopsy :shows ductal carcinoma in situ of solid cribriform and comedonecrosis pattern with intermediate nuclear grade.no definite evidence of invasion is seen.
MR160007066	right breast lump carcinoma.	biopsy from right breast lump.	received multiple grey white to grey brown linear cores measures 0.5 to 1cm . entire tissue processed.	multiple linear cores from breast tissue shows lesion arranged tubules papillar trabeculae in cords. the cells have abundant cytoplasm slightly hyperchromatic nuclei and showing mild nuclear pleomorphism.many tubules are also showing secretory changes.	biopsy from right breast:suggestive of papillary lesion .the possibilities considered are 1. myoepithelial neoplasm 2. papillary neoplasm
MR160007075	lump in left breast retroareolar region.	a) left breast lump wide local excision.b) right breast lump wide local excision.	a) received lumpectomy specimen measuring 5.5x4x2.5cm cut surface shows greywhite ill defined lesion measuring 2.3x2x1.2cm.distance from margins: superior margin 1.8cm.inferior margin 1.5cm.medial margin 0.3cm.lateral margin 1cm.deep margin lt 0.1cm.b) received lumpectomy specimen measuring 5.5x5x2.3cm greywhite lesion measuring 0.9x0.5x0.4cm.distance from margins: superior margin 0.9cm.inferior …	a) sections reveal breast parenchyma demonstrating a papillary proliferation of cuboidal to columnar cells with vesicular nuclei and moderate amount of eosinophilic cytoplasm.mitotic figures are discerned.there are foci of apocrine metaplasia surrounding ducts show features of sclerosing adenosis microglandular and epithelial hyperplasia.all resected margins are free of tumor.b) sections exhibit …	a) left breast lump wide local excision:papillary neoplasm suspicious of invasive papillary carcinoma.needs ihc.all resected margins are free of tumor.tumor size: 2.3cm in the greatest dimension.lymphovascular and perineural invasion are not identified.b) right breast lump wide local excision:papillary neoplasm.needs ihc.all resected margins are free of tumor.
MR160007097	carcinoma right breast.	biopsy from right breast mass .	received 5 grey white to grey brown linear cores measures 0.5 to 1cm . entire tissue processed.	linear cores from breast shows neoplastic lesion in few foci composed of atypical cells with abundant cytoplasm pleomorphic nuclei with prominent nucleoli. comedonecrosis is seen. also stroma is showing dense desmoplastic reaction and scanty inflammatory infiltrate..	biopsy from right breast mass:suggestive invasive ductal ductal carcinoma.nuclear grade 3.comedonecrosis seen.
MR160007154	left breast lump carcinoma.	trucut biopsy of left breast lump.	received multiple grey white to grey brown linear cores measures 0.3 to 1 cm. entire tissue is processed.	section shows cores of tissue infiltrated by tumor cells in diffuse sheets and nests. individual cells have hyperchromatic nuclei and moderate amount of cytoplasm.	left breast lump core biopsy : invasive ductal carcinoma grade 2. modified bloom richardson score is 6(3+2+1).
MR160007174	left chest wall lesion deposit.	biopsy from left chest wall lesion.	received multiple grey white linear core measures 0.3 to 0.4cm. entire tissue processes.	section studied shows cores of fibrous tissue harboring infiltrating lesion arranged in nests and cords. the cells are oval have marked pleomorphic hyperchromatic nuclei with inconspicuous nucleoli and moderate amount of eosinophilic cytoplasm. mitotic activity 3 4 10hpf. stroma shows desmoplasia.	left chest wall lesion biopsy :recurrent high grade carcinoma in a known case of carcinoma left breast.
MR160007236	carcinoma breast left post lumpectomy.	left modified radical mastectomy.	received in : formalin fresh procedure : mr mastectomy post lumpectomy.laterality : left. total dimensions : medial to lateral 12cm. superficial to deep 3cm. superior to inferior 13cm. skin ellipse : 9x7cm. nipple areola : unremarkable.scar : scar in upper central quadrant.tumor : greywhite nodule.tumour size : 1.5x1x1cm. location of tumor : upper central quadrant. minimum margin clearance from a…	section show breast parenchyma with a lesion arranged in sheets.individual cells have round to oval vesicular nuclei and moderate amount of cytoplasm.lymphoid aggregatesand proliferating blood vessels seen.stroma is fibrous with stromal cells.mitotic figures discerned.perineural invasion not identified lymphovascular invasion is not identified.	left breast left modified radical mastectomy residual tumor status post lumpectomy.invasive ductal carcinoma grade ii.modified br score is 7 9tubule formation: 3nuclear pleomorphism: 2mitotic figures: 2residual tumor measures 1.5 cm in greatest dimension and is located in the upper central quadrant. lymphovascular invasion is not identified.perineural invasion is not identified.posterior resectio…
MR160007252	mass in left breast carcinoma breast.	biopsy from left breast.	received multiple grey whit to grey brown linear cores measures 0.6 to 1cm. entire tissue is processed.	section shows cores of breast parenchyma harboring a neoplasm arranged in nests and in diffuse sheets.. cells show moderate nuclear pleomorphism hyperchromatic nuclei moderate eosinophilic cytoplasm. mitotic figures discerned. areas of necrosis and hemorrhage noted.	left breast core biopsy :invasive ductal carcinoma grade 2. modified bloom richardson score 6(3+2+1)
MR160007263	carcinoma right breast.	right breast right modified radical mastectomy.	received in : formalinprocedure : modified radical mastectomy. laterality : right. total dimensions : medial to lateral 18cm. superficial to deep 4cm. superior to inferior 17cm.skin ellipse : 12 x 6.5 cm. nipple : normalscar surgical defect : seen measuring 2.5 cmtumor : single.tumour size : 4.6 x 4.5 x 2.5 cm location of tumor : upper outer quadrant. minimum margin clearance from all tumor depos…	section shows breast tissue showing an infiltrating lesion arranged vague tubules sheets nests and cords. individual cells show hyperchromatic nuclei prominent nucleoli and moderate amount of eosinophilic cytoplasm. extensive areas of solid and cribriform ductal carcinoma in situ seen. mitotic figures discerned. areas of necrosis seen. stroma shows extensive sclerosis and fibrocollagenous tissue.…	right breast right modified radical mastectomy : invasive ductal carcinoma grade 2. modified bloom richardson score is 7(3+2+2). tumour is unifocal and is located in the upper outer quadrant. tumor measures 4.6 cm in greatest dimension and lymphovascular invasion is identified. perineural invasion is identified. ductal carcinoma in situ of solid and cribriform pattern with intermediate nuclear gr…
MR160007282	right breast lump for evaluation carcinoma right breast.	biopsy from right breast lump.	received 5 grey white to grey brown linear cores measures 1.2x1.4cm. entire tissue processed.	section show breast parenchyma wi3th focal adenosis epitheliosis columnar cell change stroma shows marked neutrophilic infiltrate histiocytes and thin walled blood vessels.	biopsy from right breast lump:benign breast disease with acute inflammation
MR160007370	carcinoma right breast.	right breast right modified radical mastectomy.	received in : formalinprocedure : modified radical mastectomy laterality : righttotal dimensions : medial to lateral :19cm. superficial to deep : 4.5cm. superior to inferior :15cm.skin ellipse : 17x10cm. nipple areola : normal scar surgical defect : not seen.tumor : singletumour size : 3.7 x 3.2 x 3 cm. location of tumor : retroareolar in central quadrant.margins of tumor : ill defined deep margi…	section shows tumor arranged in nest clusters and glands. individual cells have moderate amount of cytoplasm with vesicular nuclei and prominent nucleoli. lymphovascular invasion is not identified. perineural invasion is not identified.	right breast right modified radical mastectomy : invasive carcinoma with neuroendocrine differentiation. modified bloom richardson score is 6(3+2+1). tumour is unifocal and is located in the central quadrant. tumor measures 3.7 cm in greatest dimension. lymphovascular invasion is identified. perineural invasion is not identified. ductal carcinoma in stu is identified of solid pattern with interme…
MR160007380	mass in right breast carcinoma breast.	right breast mass biopsy.	received 2 grey white to grey brown linear cores measuring 1 to 1.2cm.entire tissue processed.	section shows breast parenchyma showing few areas infiltrated by atypical cells arranged in tubules and nests lying in pools of mucin. individual cells have mild to moderately pleomorphic hyperchromatic nuclei with moderate cytoplasm. adjacent stroma shows few dilated ducts and adenosis admixed with foci of calcification.	right breast mass biopsy :invasive carcinoma with mucinous features grade 2. modified bloom richardson score is 6(3+2+1).
MR160007406	carcinoma right breast post opright axillary mass metastatic	biopsy of right axillary mass	received multiple grey white to grey brown linear cores measures 0.6 to 1cm. entire tissue is processed	section shows cores of tissue infiltrated by tumor cells in diffuse sheets nests and cords. individual cells have hyperchromatic nuclei and moderate amount of cytoplasm. areas of necrosis are seen	right axillary mass biopsy (post op carcinoma breast) :positive for malignancy.suggestive of metastatic carcinoma in known and treated case of carcinoma right breast.
MR160007420	mass in left breast carcinoma breast.	biopsy from left breast.	received 4 grey white to grey brown linear cores measuring 0.7 to 1cm.entire tissue processed.	linear cores of breast parenchyma infiltrated by a neoplasm arranged as islands and cords. the neoplastic cells exhibit moderate nuclear pleomorphism have hyperchromatic nuclei and moderate cytoplasm. probable lymphovascular emboli seen.	invasive carcinoma biopsy from left breast.modified bloom richardson score is 6 9 grade 2.tubule formation : 3nuclear pleomorphism : 2mitotic figures : 1 6 9
MR160007456	mass in right breast carcinoma breast.	biopsy from right breast.	received 4 grey white to grey brown linear cores measuring 1 to 1.2cm.entire tissue processed.	linear cores of breast tissue infiltrated by a neoplasm arranged as sheets and cords. the neoplastic cells exhibit moderate nuclear pleomorphism have hyperchromatic nuclei and moderate cytoplasm. mitoses are discerned. areas of necrosis seen. crush artifacts seen.	invasive ductal carcinoma biopsy from right breast.modified br score is 7 9 grade 2.tubule formation : 3nuclear pleomorphism : 2mitotic figures : 2 7 9
MR160007528	case of lump in left breast carcinoma left breast.	biopsy from left breast.	received 4 greywhite to greybrown linear cores measuring 1 to 1.2cm. entire tissue processed.	linear cores of breast parenchyma infiltrated by a neoplasm arranged as glands and cords. the neoplastic cells exhibit moderate nuclear pleomorphism have hyperchromatic to vesicular nuclei conspicuous nucleoli and moderate cytoplasm. focus of high grade solid comedo dcis noted.	infiltrating ductal carcinoma biopsy from left breast.modified br score : 6 9 grade 2.tubule formation : 3nuclear pleomorphism : 2mitotic figures : 1 6 9
MR160007529	mass in left breast carcinoma breast.	left breast mass.	received 4 grey white to grey brown linear cores measuring 0.8 to 1.2cm. entire tissue is processed.	section shows cores of fibrocollagenous tissue harboring cellular lesion arranged as nests. the cells have hyperchromatic nuclei inconspicuous nucleoli and moderate amount of cytoplasm. extensive areas of elastosis noted.	invasive ductal carcinoma grade 2.tubule formation 03nuclear pleomorphism 02mitotic figures 01 mbr score 6 9
MR160007543	carcinoma left breast post surgery left chest wall lesion deposit.	biopsy from left chest wall lesion.	received multiple grey white linear cores measures 0.6 to 1cm. entire tissue is processed.	linear cores of tissue exhibiting a neoplastic lesion arranged in sheets nests consisting of round to oval cells demonstrating moderate to marked nuclear pleomorphism eosinophilic cytoplasm in a desmoplastic stroma. there are foci of necrosis.	biopsy from left chest wall lesion :high grade malignancy the features are suggestive of metastatic deposits in a known case of carcinoma breast.suggest ihc.
MR160007560	mass in right breast carcinoma breast.	right breast biopsy.	received 5 grey white to grey brown linear cores measuring 0.6 to 0.8cm.entire tissue processed.	section shows cores of breast parenchyma infiltrated by a lesion arranged in nests sheets and cords exhibiting moderate to marked nuclear pleomorphism hyperchromasia prominent nucleoli and moderate amount of cytoplasm.areas of hemorrhage and necrosis seen.	right breast biopsy :invasive ductal carcinoma grade 2.modified br score is 6 9.tubule formation : 3nuclear pleomorphism : 2mitotic figures : 1 6 9
MR160007612	mass in right breast carcinoma breast.	biopsy from right breast mass.	received 4 greywhite linear cores measuring 1 to 1.5cm. entire tissue processed.	section shows cores of fibrofatty tissue with a neoplasm arranged in tubules and in sheets. cells display moderate nuclear pleomorphism hyperchromatic nuclei and moderate eosinophilic cytoplasm. mitotic figures discerned.	invasive ductal carcinoma grade ii.mbr score : 6 9.tubule formation : 2nuclear pleomorphism : 2mitotic figures : 2 6 9
MR160007621	mass in right breast carcinoma breast.	biopsy from right breast mass.	received 3 greywhite linear cores measuring 0.5 to 0.8cm. entire tissue processed.	section shows scanty tissue composed of cores of fibrofatty tissue with focal areas showing a neoplasm arranged in tubules. cells displaying hyperchromatic nuclei and moderate cytoplasm. foci of dcis seen.	biopsy from right breast mass:suggestive of invasive ductal carcinoma nuclear grade ii.
MR160007638	mass in left breast carcinoma breast.	biopsy from left breast mass.	received 3 greywhite to greybrown linear cores measuring 0.3 to 1.2cm. entire tissue processed.	section shows cores of breast parenchyma harboring a neoplasm arranged in diffuse sheets and cords. cells display moderate nuclear pleomorphism vesicular nuclei prominent nucleoli and moderate eosinophilic cytoplasm. stroma shows desmoplasia and haemorrhage.	biopsy from left breast mass:invasive ductal carcinoma grade ii.modified br score : 7 9.tubule formation : 2nuclear pleomorphism : 2mitotic figures : 3 7 9
MR160007786	known case of carcinoma right breastright axillary node with thickened cortex	biopsy from right axillary node	received multiple grey white linear cores measures 1.2 to 1.4cm. entire tissue processed.	linear cores of lymphoid tissue infiltrated by a cellular neoplastic lesion consisting of round to oval cells with pleomorphic vesicular nuclei eosinophilic cytoplasm and brisk mitotic activity.	biopsy from right axillary nodethe features favor metastatic deposits in a known case of carcinoma breastsuggest ihc.
MR160007889	mass in right breast carcinoma breast.	biopsy from right breast.	received 4 grey white to grey brown linear core measuring 0.7 to 1cm.entire tissue processed.	linear cores of breast tissue infiltrated by a neoplasm arranged as trabeculae clusters and sheets. the neoplastic cells exhibit moderate nuclear pleomorphism have hyperchromatic nuclei and moderate cytoplasm. the intervening stroma is desmoplastic.	invasive carcinoma biopsy from right breast.modified br score is 7 9 grade 2.tubule formation : 3nuclear pleomorphism : 2mitotic figures : 2 7 9
MR160007920	mass in right breast carcinoma breast.	biopsy from right breast.	received 3 greywhite to greybrown linear cores measuring 0.7 to 1cm. entire tissue processed.	linear cores of breast tissue infiltrated by a neoplasm arranged as tubules islands and cords. the neoplastic cells have hyperchromatic nuclei and moderate cytoplasm. the intervening stroma is fibrotic. focus of solid dcis noted.	infiltrating ductal carcinoma biopsy from right breast.modified br score : 7 9 grade 2tubule formation : 3nuclear pleomorphism : 2mitotic figures : 2 7 9
MR160008056	right axillary nodes metastatic.	biopsy from right axillary nodes.	received multiple grey white linear cores measures 1.2 to 1.5cm. entire tissue is processed.	linear cores of tissue exhibiting cellular sheets and cords of round to ovoid neoplastic cells harboring pleomorphic vesicular nuclei and moderate amount of eosinophilic cytoplasm. there are interspersed vascular channels and residual lymphoid tissue.	biopsy from right axillary lymph nodes: metastatic deposits of adenocarcinoma. from breast.suggest ihc.
MR160008058	mass in right breast carcinoma breast.	biopsy from right breast.	received 4 grey white to grey brown linear cores measuring 0.5 to 0.7cm. entire tissue processed.	linear cores of breast tissue infiltrated by a neoplasm arranged as sheets. the neoplastic cells exhibit moderate nuclear pleomorphism have vesicular nuclei conspicuous nucleoli and moderate cytoplasm. areas of necrosis seen.	invasive ductal carcinoma biopsy from right breast.modified br score is 8 9 grade 2tubule formation : 3nuclear pleomorphism : 2mitotic figures : 3 8 9 areas of necrosis seen.
MR160008247	left breast mass carcinoma.	biopsy from left breast.	received 2 grey white linear cores measuring 1.2 to 1.5cm.entire tissue processed.	linear cores of breast parenchyma infiltrated by a neoplasm arranged as clusters islands cords and tubules. the neoplastic cells exhibit moderate nuclear pleomorphism have vesicular nuclei conspicuous nucleoli and moderate cytoplasm. the intervening stroma is fibrous.	infiltrating ductal carcinoma biopsy from left breast.modified br score is 7 9 grade 2.tubule formation : 3nuclear pleomorphism : 2mitotic figures : 2 7 9
MR160008259	mass in right breast carcinoma breast.	biopsy from right breast.	received 2 grey white tiny linear cores measuring 0.3 to 0.4cm.entire tissue processed.	linear cores of breast parenchyma infiltrated by a neoplasm arranged as clusters tubules and islands. the neoplastic cells exhibit moderate nuclear pleomorphism have vesicular nuclei conspicuous nucleoli and moderate cytoplasm. the intervening stroma is fibrotic.	infiltrating ductal carcinoma biopsy from right breast.modified br score is 7 9 grade 2.tubule formation : 3nuclear pleomorphism : 2mitotic figures : 2 7 9
MR160008262	left breast mass.	biopsy from left breast.	received six grey white to grey brown linear cores measuring 0.8 to 1cm.entire tissue processed.	linear cores of breast parenchyma infiltrated by a neoplasm arranged as cords tubules and clusters.the neoplastic cells have vesicular nuclei conspicuous nucleoli and moderate cytoplasm. the intervening stroma is fibrous.	infiltrating ductal carcinoma biopsy from left breast.modified br score is 7 9 grade 2tubule formation : 3nuclear pleomorphism : 2mitotic figures : 2 7 9
MR160008277	patient presented with ulcerated growth over left breast 3months.	biopsy from ulcer over left breast.	received 2 grey white soft tissue bits large measuring 1.4x1x0.9cm.smaller measuring 0.8x0.8x0.6cm. entire tissue processed.	section shows skin with underlying neoplasm arranged as clusters and trabeculae. the neoplastic cells exhibit moderate nuclear pleomorphism have hyperchromatic nuclei and moderate cytoplasm. mitoses are discerned. the intervening stroma is scant.	infiltrating ductal carcinoma biopsy from ulcer over left breast.modified br score is 7 9 grade 2.tubule formation : 3nuclear pleomorphism : 2mitotic figures : 2 7 9
MR160008288	right axillary node metastatic.	biopsy from right axillary node.	received 4 grey white linear cores measuring 1 to 1.3cm.entire tissue processed.	linear cores of lymphoid tissue infiltrated by dyscohesive nest cords islands of polygonal to oval cells harboring pleomorphic hyperchromatic nuclei and abundant eosinophilic cytoplasm amidst a desmoplastic stroma. mitosis are seen.	biopsy from right axillary node :metastatic carcinoma. from breast.suggest ihc.
MR160008291	lump left breast 3 months.	left breast left modified radical mastectomy.	received in : formalin.procedure : modified radical mastectomy.laterality : left total dimensions : medial to lateral : 17cm. superficial to deep : 3cm. superior to inferior :14cm.skin ellipse : 13x7cm. nipple areala : unremarkable. scar surgical defect : not seen.tumor : single.tumour size : 2.8x1.6x1.3cm. distance to nearest separate tumor foci (when multiple ):location of tumor : upper outer q…	section shows tumor cells i nests diffuse sheets and cords. individual cells have hyperchromatic nuclei and moderate amount of cytoplasm. lymphovascular invasion is identified. perineural invasion is indeterminate.	left breast left modified radical mastectomy : invasive ductal carcinoma grade2. modified bloom richardson score is 6(3+2+1). tumor is unifocal and is located in the upper outer quadrant tumor measures 2.8 cm in greatest dimension. lymphovascular invasion is identified. perineural invasion is indeterminate. nipple and areola are free of tumor. posterior resection margin is free of tumor. lymph no…
MR160008304	mass in right breast carcinoma breast.	biopsy from right breast.	received multiple grey white to grey brown linear cores measures 1.2 to 1.5cm. entire tissue is processed.	linear cores from breast shows tumor arranged in cords sheets and focally tubules. the cells have moderate amounts of eosinophilic cytoplasm with round to oval hyperchromatic nuclei. there is moderate pleomorphism. focal lymphocytic infiltrate is noted.	right breast biopsy :invasive ductal carcinoma grade i.mbr score 6 (3+2+1).tubule formation 3nuclear pleomorphism 2mitotic figures 1
MR160008309	mass in right breast carcinoma breast.	biopsy from right breast.	received three grey white to grey brown linear cores measuring 1 to 1.2cm.entire tissue processed.	linear cores of breast parenchyma infiltrated by a neoplasm arranged as islands and nests. the neoplastic cells have hyperchromatic nuclei and moderate cytoplasm.areas of necrosis seen.	infiltrating ductal carcinoma biopsy from right breast.modified br score is 7 9tubule formation : 3nuclear pleomorphism : 2mitotic figures : 2 7 9
MR160008332	right breast lump carcinoma.	biopsy from right breast lump.	received 5 grey white to grey brown linear cores measuring 0.6 to 1cm.entire tissue processed.	linear cores of breast tissue showing focus of usual ductal hyperplasia and multiple foci harboring lymphoplasmacytic inflammatory cell infiltrate.	no definite evidence of malignancy in the cores submitted.kindly correlate with clinical and mammography findings and suggest repeat if deemed necessary.
MR160008360	mass in left breast carcinoma breast.	biopsy from left breast.	received 3 grey white linear cores measuring 1 to 1.5cm.entire tissue processed.	linear cores of breast parenchyma infiltrated by a neoplasm arranged as islands and nests. the neoplastic cells have moderate cytoplasm and exhibit moderate nuclear pleomorphism mitosis are discerned. the intervening stroma is fibrotic.	infiltrating ductal carcinoma biopsy from left breast.modified br score is 7 9 grade 2.tubule formation : 3nuclear pleomorphism : 2mitotic figures : 2 7 9
MR160008407	mass in left breast carcinoma breast.	biopsy from left breast mass.	received multiple grey white to grey brown linear cores measures 1 to 1.2cm. entire tissue is processed.	linear cores of fibrocollagenous tissue harboring cellular lesion arranged as cords and sheets. the cells have irregular hyperchromatic nuclei inconspicuous nucleoli and moderate amount of cytoplasm. brisk mitotic activity noted.	features are consistent with high grade carcinoma. lobular suggest ihc.
MR160008431	complaint of left carcinoma breast.	a) breast lumpectomy wide excision.b) revised superior margin.c) revised deep margin.d) axillary lymph nodes.	a) received lumpectomy specimen measures 7x6x3cm.overlying skin ellipse measures 5x2.5cm with scar measures 3.8cm. cut surface shows grey white tumor measures 1.2x0.8x0.6cm. located at the following distances from the respective margins: superior margin 3cminferior margin 1.5cmmedial margin 1.5cmlateral margin 4cmdeep margin 0.7cmb) revised superior margin:received fibrofatty tissue measures 6x4x…	a) breast lumpectomy wide excision:tumor bed: the section shows residual viable tumor present consisting of diffuse sheets of tumor arranged in isolated pattern. the cells consisting of pleomorphic nucleus with hyperchromatic nucleus in focal areas some ducts are showing ductal carcinoma in situ low grade. invasive ductal carcinoma with lobular features.grade mbr score tubule formation 2nuclear p…	a) breast lumpectomy wide excision:residual tumor present measures 1.2x0.8x0.6cm. invasive ductal carcinoma with lobular features with ductal carcinoma in situ present ( low grade).lymphovascular invasion is not present.perineural invasion is not present.resected margins inferior medial lateral margins are free of tumor.b) revised superior margin: free of tumor.c) revised deep margin: muscle bund…
MR160008435	small retroareolar left breast lesion carcinoma.	biopsy from left breast.	received 6 linear cores measuring 0.7 to 1cm.entire tissue processed.	linear cores of breast parenchyma harboring occasional invasive cell clusters exhibiting moderate nuclear pleomorphism hyperchromatic nuclei and moderate cytoplasm. foci of solid high grade ductal carcinoma in situ seen.	small volume of invasive carcinoma biopsy from left breast.foci of high grade solid ductal carcinoma in situ seen.
MR160008436	mass in right breast carcinoma breast.	biopsy from right breast.	received 3 grey white to grey brown linear cores measuring 1 to 1.5cm.entire tissue processed.	linear cores of breast tissue with a neoplasm arranged as islands and sheets. the neoplastic cells exhibit moderate nuclear pleomorphism have vesicular nuclei conspicuous nucleoli and moderate cytoplasm. lymphovascular emboli seen. the intervening stroma is fibrotic.	invasive ductal carcinoma biopsy from right breast.modified br score is 7 9 grade 2.tubule formation : 3nuclear pleomorphism : 2mitotic figures : 2 7 9
MR160008495	left breast lump carcinoma.	biopsy from left breast.	received 4 grey white to grey brown linear cores measuring 1 to 1.5cm.entire tissue processed.	linear cores of breast tissue harboring neoplasm arranged as tubules cords and clusters. the neoplastic cells exhibit moderate nuclear pleomorphism have hyperchromatic nuclei and moderate cytoplasm. the intervening stroma is scant.	invasive carcinoma with lobular features biopsy from left breast.modified br score is 6 9 grade 2.tubule formation : 3nuclear pleomorphism : 2mitotic figures :1 6 9
MR160008554	left breast lump carcinoma.	biopsy from left breast.	received 4 grey white to grey brown linear cores measuring 0.4 to 1cm.entire tissue processed.	linear cores of breast tissue infiltrated by a neoplasm arranged as clusters. the neoplastic cells exhibit moderate nuclear pleomorphism hyperchromasia and have moderate cytoplasm. the intervening stroma is fibrotic. lymphovascular emboli seen.	infiltrating ductal carcinoma biopsy from left breast.modified br score is 6 9 grade 2.tubule formation : 3nuclear pleomorphism : 2mitotic figures : 1 6 9
MR160008559	mass in left breast carcinoma breast.	biopsy from left breast.	received 4 grey white linear cores measuring 0.7 to 1.4cm.entire tissue processed.	linear cores of breast tissue infiltrated by a neoplasia arranged as islands and nests. the neoplastic cells exhibit moderate nuclear pleomorphism have hyperchromatic to vesicular nuclei prominent nucleoli and moderate cytoplasm. the stroma is fibrotic.	infiltrating ductal carcinoma biopsy from left breast.modified br score is 7 9 grade 2.tubule formation : 3nuclear pleomorphism : 2mitotic figures : 2 7 9
MR160008566	mass in right breast carcinoma breast.	biopsy from right breast mass.	received 3 grey white linear cores measuring 0.9 to 1.2cm.entire tissue processed.	section shows linear cores of breast parenchyma harboring a neoplastic lesion arranged as tubules nests and cords of pleomorphic cells with hyperchromatic pleomorphic nuclei few with prominent nucleoli and abundant amount of eosinophilic cytoplasm. mitotic figures discerned. lymphovascular invasion not identified.	biopsy from right breast mass :invasive ductal carcinoma grade 2.modified br score is 6 9 .tubule formation : 2nuclear pleomorphism : 2mitotic figures : 2 6 9
MR160008574	mass in right breast carcinoma breast.	biopsy from right breast.	received grey white to grey brown linear cores measuring 1 to 1.2cm.entire tissue processed.	linear cores of breast parenchyma infiltrated by a neoplasm arranged as islands nests and sheets and cords. the neoplastic cells exhibit moderate nuclear pleomorphism have hyperchromatic to vesicular nuclei conspicuous nucleoli and moderate cytoplasm.	infiltrated ductal carcinoma biopsy from right breast.modified br score is 7 9 grade 2.tubule formation :3nuclear pleomorphism : 2mitotic figures : 2 7 9
MR160008590	mass in right breast carcinoma breast.	biopsy from right breast lesion.	received multiple grey white to grey brown linear cores measures 0.8 to 1cm. entire tissue is processed.	linear cores of breast parenchyma exhibiting a neoplastic lesion arranged in nests and acinar configuration consisting of oval to polygonal cells harboring hyperchromatic nuclei with marked nuclear pleomorphism and abundant pale eosinophilic cytoplasm. few bizarre giant cells and multinucleated cells are noted. intervening areas show fibrocollagenous stroma with mixed inflammatory infiltrate.	biopsy from right breast lesion:high grade carcinoma primary in breast metastatic from elsewheresuggest ihc.please correlate with clinical and radiologic findings.
MR160008623	mass in right breast carcinoma breast.	right breast mass.	received 4 grey white linear cores measuring 0.7 to 1cm.entire tissue processed.	section shows linear cores of breast parenchyma harboring a neoplastic lesion arranged as tubules and cords of cells with round to oval hyperchromatic pleomorphic nuclei and moderate cytoplasm. mitotic figures discerned. intervening stroma hows mild lymphocytic infiltrate.	right breast mass :invasive ductal carcinoma grade 2.tubule formation : 3nuclear pleomorphism : 2mitotic figures : 2 7 9
MR160008741	mass in left breast carcinoma breast.	biopsy from left breast.	received 4 grey white linear cores measuring 1 to 1.2cm.entire tissue processed.	linear cores of breast parenchyma infiltrated by a neoplasm arranged as islands nests and clusters. the neoplastic cells exhibit moderate nuclear pleomorphism have vesicular nuclei conspicuous nucleoli and moderate cytoplasm. foci of comedo ductal carcinoma in situ seen.	infiltrating ductal carcinoma biopsy from left breast.modified br score is 7 9 grade 2.tubule formation : 3nuclear pleomorphism : 2mitotic figures : 2 7 9
MR160008891	left breast lump carcinoma.	biopsy from left breast.	received 5 grey white to grey brown linear cores measuring 0.5 to 0.8cm.entire tissue processed.	linear cores of breast parenchyma infiltrated by a neoplasm arranged as sheets nests and tubulkes. the neoplastic cells exhibit moderate nuclear pleomorphism have vesicular nuclei conspicuous nucleoli and moderate cytoplasm. the intervening stroma is desmoplastic.	infiltrating ductal carcinoma biopsy left breast.modified br score is 7 9 grade 2.tubule formation : 3nuclear pleomorphism : 2mitotic figures : 2 7 9
MR160008916	right breast lump carcinoma.	biopsy from right breast.	received 4 grey white to grey brown linear cores measuring 1 to 1.5cm.entire tissue processed.	linear cores of breast parenchyma infiltrated by a neoplasm arranged as cords and trabeculae. the neoplastic cells exhibit moderate nuclear pleomorphism have relatively eccentrically placed nuclei and moderate cytoplasm. the intervening stroma is desmoplastic.	infiltrating carcinoma with lobular features biopsy right breast.modified br score is 6 9 grade 2.tubule formation : 3nuclear pleomorphism : 2mitotic figures : 1 6 9
MR160008968	carcinoma left breast(previous lumpectomy margins status unknown)	left modified radical mastectomy.	received in : formalinprocedure : modified radical mastectomy( post lumpectomy ) laterality : left total dimensions : medial lateral 12.5cm superficial deep 3cm superior inferior 12cmskin ellipse : 12x6cm nipple and areola : unremarkablesurgical defect : measures 4.5cm in length in outer quadranttumor : single grey white to grey brown lesiontumour size : 3x2.2x1.5cm location of tumor : deep to su…	sections reveal breast parenchyma demonstrating multiple foci of foreign body giant cell reaction collection of macrophages plasma cells lymphocytes and areas of fibrosis. adjacent breast parenchyma shows features of adenosis and apocrine change.	left breast left modified radical mastectomy: no residual tumor status post lumpectomy. in a diagnosed case of carcinoma breast no dcis seen lymphovascular invasion is not identifiedperineural invasion is not identified.posterior resection margin is free of tumor.nipple and areola is unremarkable.lymph nodes: 15 lymph nodes metastasis: 1(1 15) . summary: left modified radical mastectomy: no resid…
MR160008969	left breast lump carcinoma.	biopsy from left breast lump.	received 6 greywhite to greyyellow linear cores measuring 0.6 to 0.8cm. entire tissue processed.	linear cores of breast parenchyma harboring cellular lesion arranged as nests and sheets. the cells have irregular hyperchromatic nucleus inconspicious nucleoli and moderate amount of cytoplasm. nuclear pleomorphism is marked. brisk mitotic activity noted.	invasive ductal carcinoma grade 3.tubule formation : 3nuclear pleomorphism : 2mitotic figures : 3 8 9 dcis component is not seen.
MR160008976	mass in left breast carcinoma breast.	biopsy from left breast.	received 4 grey white to grey brown linear cores measuring 1 to 1.2cm.entire tissue processed.	linear cores of breast tissue infiltrated by a neoplasm arranged as islands and sheets. the neoplastic cells exhibit moderate nuclear pleomorphism have vesicular nuclei conspicuous nucleoli and moderate cytoplasm. the intervening stroma is desmoplastic.	infiltrating ductal carcinoma biopsy left breast.modified br score is 7 9 grade 2.tubule formation : 3nuclear pleomorphism : 2mitotic figures : 2 7 9
MR160009003	known case of carcinoma l.b post mrm (2years).	liver biopsy.	received multiple grey white fragmented measures 0.2 to 0.4cm. entire tissue processed.	section shows fibrocollagenous stroma shows an infiltration lesion arranged in sheets and nests. the cells are round to oval hyperchromatic nuclei abundant eosinophilic cytoplasm. atypical mitosis noted. adjacent lymphoplasmacytic infiltrates noted.	liver biopsy:metastatic carcinoma in known case of carcinoma breast.
MR160009008	carcinoma breast right.	a) wide excision lumpectomyb) sentinel lymph nodes.	a) received lumpectomy specimen measures 8x9x2.5cm. cut surface shows well circumscribed grey white tumor measures 1.8x1.5x1.5cm. located at the following distances from the respective margins: superior margin 3cminferior margin 4.5cmmedial margin 2.5cmlateral margin 4.5cmdeep margin 1cmb) sentinel lymph nodes:received fibrofatty tissue measures 3x2.5x1.5cm. largest lymph node measures 1x0.8x0.6c…	a) wide excision lumpectomy:tumor bed: tumor is composed of clumps groups of pleomorphic nucleus and hyperchromatic nucleus and scanty cytoplasm.invasive ductal carcinomagrade: tubule formation 2nuclear pleomorphism 2mitotic figures 2 6 9 nuclear grade ii.ductal carcinoma in situ present (low grade) with solid type.lymphovascular invasion is not present.perineural invasion is not present.resected…	a) wide excision lumpectomy:invasive ductal carcinoma.maximum dimension of the tumor is 1.8x1.5x1.5cmnuclear grade ii.ductal carcinoma in situ is present low grade with solid type.lymphovascular invasion is not present.perineural invasion is not present.all resected margins are free of tumor.b) sentinel lymph nodes:4 nodes show no deposits of tumor.pathological stage: pt1n0.
MR160009026	carcinoma left breast post ct.	a) wide local excision of left breast lump.b) revised inferior marginc) left axillary dissection.	a) received lumpectomy specimen measures 5.2x4x3.5cm. skin ellipse measures 2.5x0.5cm. cut surface shows illdefined grey white mucinous tumor measures 1.3x2.2x1.5cm. located at the following distances from the respective margins: superior margin 0.8cminferior margin 0.9cmmedial margin 1.2cmlateral margin 1.5cmdeep margin 0.7cmb) received fibrofatty tissue measures 4.4x3x1.5cm. one surface is inke…	a) wide local excision of left breast lump:tumor bed: pools of mucin and tumor cells are present in the clumps and groups with pools of mucin.mucinous carcinomatubule formation 2nuclear pleomorphism 2mitotic figures 1 mbr score 5 9 ductal carcinoma in situ is not present.lymphovascular invasion is not present.perineural invasion is not present.resected margins superior margin free of tumorinferio…	a) wide local excision of left breast lump:lumpectomy with axillary clearance.residual viable tumor presentmucinous carcinomamaximum dimension of residual tumor is 1.3x2.2x1.5cmnuclear grade iductal carcinoma in situ is not presentlymphovascular invasion is not present.perineural invasion is not presentresected margins superior medial lateral and deep margins free of tumor.b) revised inferior mar…
MR160009028	mass in left breast carcinoma breast.	biopsy from left breast.	received 4 grey white linear cores measuring 1 to 1.2cm.entire tissue processed.	section shows breast parenchyma harboring a lesion arranged in cords nests and trabeculae showing round to oval cells with pleomorphic hyperchromatic nuclei and moderate amount of eosinophilic cytoplasm .stroma shows fibrosis and areas of necrosis.	invasive ductal carcinoma grade 2.modified br score is 7 9.tubule formation : 3nuclear pleomorphism : 2mitotic figures : 2 7 9
MR160009052	known case of carcinoma breast.	biopsy from left supraclavicular node.	received 4 grey white linear cores measures 0.4 to 0.5cm. entire tissue processed.	section shows fragments of fibrocollagenous tissue infiltratied by neoplastic cells arranged in sheets and abortive tubules with focal areas of necrosis. the tumor cells round to irregular hyperchromatic nucleus moderate vacuolated cytoplasm.	biopsy from left supraclavicular node:metastatic carcinomatous deposit in a known case of carcinoma breast.
MR160009069	left breast lump carcinoma.	biopsy from left breast.	received 4 grey white to grey brown linear cores measuring 0.8 to 1cm.entire tissue processed.	linear cores of breast parenchyma infiltrated by a neoplasm arranged as sheets and islands. the neoplastic cells exhibit moderate nuclear pleomorphism have hyperchromatic to vesicular nuclei conspicuous nucleoli and moderate cytoplasm. foci of necrosis seen.	invasive ductal carcinoma biopsy from left breast.modified br score is 7 9 grade 2.tubule formation : 3nuclear pleomorphism : 2mitotic figures : 2 7 9 foci of necrosis seen.
MR160009111	mass in left breast carcinoma breast.	biopsy from left breast mass.	received multiple grey white to grey brown linear cores measures 1.2 to 1.5cm. entire tissue is processed	linear cores of tissue exhibiting cellular proliferation of large round to oval cells with eccentrically placed hyperchromatic nuclei and abundant pale eosinophilic to clear cytoplasm and brisk mitotic activity.	biopsy from left breast lesion:suggestive of invasive lobular carcinoma (signet ring cell type)tubule formation 3nuclear pleomorphism 2mitotic activity 3 score 8 9 nuclear grade iiiplease rule out a remote possibility of this being metastatic from stomach.suggest ihc.
MR160009114	case of left carcinoma breast.	left modified radical mastectomy.	received in : formalinprocedure : modified radical mastectomy laterality : left total dimensions : medial lateral 20cm superficial deep 4cm superior inferior 16cmskin ellipse : 13x9.5cm nipple and areola : shows surface ulcerationscar surgical defect : not seentumor : single tumour size : 3x2.5x2cm location of tumor : central quadrant above nipple and areolamargins of tumor : illdefined deep marg…	multiple sections from the breast parenchyma show a neoplastic lesion infiltrating the stroma. cellsexhibit moderate nuclear pleomorphism vesicular nuclei prominent nucleoli and moderate eosinophilic cytoplasm. mitotic figures are discerned. ductal carcinoma in situ is noted of cribriform and solid type. lymphovascular invasion not identified. perineural invasion is not identified. areas of fibro…	left breast left modified radical mastectomy: invasive ductal carcinoma grade ii. modified br score is 6 9.tubule formation: 2nuclear pleomorphism: 2mitotic figures: 2tumor measures 3x2.5cm in greatest dimension and is located in the central quadrant. ductal carcinoma in situ is present with cribriform and solid type. lymphovascular invasion is identified.perineural invasion is not identified.pos…
MR160009115	case of lump in left breastsuggestive of carcinoma left breast.	biopsy from left breast mass.	received 3 grey white to grey brown linear cores measuring 0.8 to 1.2 cm. entire tissue is processed.	sections show multiple linear cores of breast parenchyma demonstrating neoplastic lesion arranged in nests sheets and tubules. tumor cells exhibit moderate nuclear pleomorphism with hyperchromatic nuclei and abundant eosinophilic cytoplasm.	left breast core biopsy :invasive ductal carcinoma grade 2. modified bloom richardson score is 6(3+2+1).
MR160009181	right breast mass carcinoma breast.	right breast mass biopsy.	received 4 grey white to grey brown linear cores measuring 0.8 to 1cm.entire tissue processed	section shows cores of breast tissue focally infiltrated by a lesion arranged in cords with pleomorphic hyperchromatic nuclei with irregular border inconspicuous nucleoli and scanty cytoplasm. adjacent stroma shows fibrosis and hyalinisation along with extensive areas of necrosis.	right breast mass biopsy :small volume of invasive ductal carcinoma grade 2.modified br score is 6 9.tubule formation : 3nuclear pleomorphism : 2mitotic figures : 1 6 9 areas of necrosis seen.
MR160009202	left lung mass.carcinoma breast.	biopsy from left lung lesion.	received multiple grey white to grey black linear cores measures 0.5 to 0.8cm. entire tissue is processed.	fragmented linear cores of necrotic tissue demonstrating few tiny small scattered islands of round to oval neoplastic cells with hyperchromatic nuclei and moderate amount of eosinophilic cytoplasm.	biopsy from left lung lesion : known case of carcinoma breast.tiny foci of pleomorphic tumor cells secondaryihc may be attempted.
MR160009204	solid cystic left breast mass carcinoma breast.	biopsy from left breast.	received five grey white to grey brown linear cores measuring 0.4 to 0.8cm.entire tissue processed.	linear cores of breast parenchyma harboring a neoplasm arranged along fibrovascular cores in papillary pattern and as islands. the neoplastic cells exhibit moderate nuclear pleomorphism have hyperchromatic nuclei and moderate cytoplasm. lymphvascular emboli seen.	invasive carcinoma favoring invasive ductal carcinoma with papillary pattern biopsy from left breast.modified br score 5 9 grade 1.tubule formation : 3nuclear pleomorphism : 1mitotic figures :1 5 9
MR160009252	lump in right breast carcinoma right breast.	right breast core biopsy.	received 3 grey white to grey brown linear cores measuring 0.6 to 1.5 cm.	linear cores of tissue from breast parenchyma shows a neoplastic lesion arranged in tubules nests and cords. the individual cells show moderate nuclear pleomorphism with hyperchromatic nuclei and eosinophilic cytoplasm. adjacent stroma shows elastosis and necrosis.	right breast core biopsy :invasive ductal carcinoma grade 2. modified bloom richardson score is 6(3+2+1).
MR160009303	complaint of lump in right breast .suggestive of carcinoma right breast.	biopsy from right breast mass.	received 2 grey white linear cores measuring 0.7 to 0.9 cm.entire tissue processed.	section shows cores of breast parenchyma harboring a lesion arranged in cords nests trabeculae comprising of pleomorphic cells with normal to oval hyperchromatic nuclei inconspicious nucleoli and modearte amount of eosinophilic cytoplasm. stroma shows hyalineration and fibrosis .focus with ductal carcinoma in situ with solid and cribriform pattern are seen.foci of necrosis seen.	right breast mass biopsy.invasive ductal carcinoma grade 2modifies br score 3+2+2 7 9tubule formation 3nuclear pleomorphism 2mitotic figures 2 7 ductal carcinoma in situ with should and cribriform pattern seen.
MR160009331	consisting of lump in right breast mammogram and usg suggestive of carcinoma right breast	biopsy from right breast mass.	received 5 grey white linear cores measuring 0.7 to 1 c.mentire tissue processed.	section shows multiple linear cores of breast parenchyma demonstrating a neoplastic lesion arranged in tubules cords and in sheets. tumor cells exhibit moderate nuclear pleomorphism with hyperchromatic nuclei and abundant eosinophilic cytoplasm.	right breast biopsy :invasive ductal carcinoma grade 2. modified bloom richarandson score is 6(3+2+1).
MR160009335	complaint of lump in right breast carcinoma right breast.	biopsy from right breast mass.	received 5 grey white linear cores measuring 0.5 to 0.7 cm.entire tissue processed.	section shows linear cores of breast tissue infiltared by a lesion arranged in tubules nests cords trabeculae and sheets .cells have round to oval moderately pleomorphic hyperchromatic nuclei and moderate to abundant cytoplasm. few show prominent nucleoli. mitotic figures discerned. adjacent stroma shows fibrosis and hyalinisation.	right breast trucut biopsy.invasive ductal carcinoma grade ii.modified br score ( 6 9).tubule formation 2nuclear pleomorphism 2mitotic figures 2 6
MR160009345	case of right breast lump mammogram and usg : carcinoma right breast.	usg guided trucut needle biopsy from right breast mass.	received 3 greyyellow linear cores measuring 1 to 1.2cm. entire tissue is processed.	sections show linear cores of breast parenchyma demonstrating a neoplastic lesion arranged in nests sheets and tubules . individual cells show moderate nuclear pleomorphism with hyperchromatic nuclei and abundant eosinophilic cytoplasm. adjacent stroma shows desmoplasia fibrosis and hyalinisation.	right breast core biopsy :invasive ductal carcinoma grade 2. modified bloom richardson score is 6(3+2+1).
MR160009346	a) b) case of lumps in both breasts.mammogram carcinoma both breasts.	a) biopsy from right breast mass.b) biopsy from left breast mass.	a) received multiple grey white to grey brown linear cores measures 0.7 to 1.2cm. entire tissue is processed.b) received multiple grey white linear cores measures 0.6 to 1.2cm. entire tissue is processed.	a) section shows linear cores of breast parenchyma showing invasive sheets nests of dysplastic ductal cells showing moderate pleomorphism hyper chromatic nuclei and moderate amount of cytoplasm. at few foci the cells are arranged in india file pattern showing pseudo tracking. the stroma is desmoplastic. mitotic activity is discernable.b) section showing linear cores of breast tissue composed of n…	a) invasive ductal carcinoma with lobular differentiation (invasive carcinoma nos) with grade ii.mbr score 6 9tubule formation 2nuclear pleomorphism 2mitotic figures 2 6 9 b) invasive carcinoma nos grade i.(invasive ductal carcinoma with mucinous areas)mbr score 5 9tubule formation 2nuclear pleomorphism 2mitotic figures 1 5 9
MR160009358	right breast mass carcinoma breast	biopsy from right breast mass..	received 4 grey white linear cores measuring 0.7 to 1 cm.entire tissue processed.	linear cores of breast parenchyma infiltrated by neoplasm arranged as cords and trabeculae. the neoplastic cells have hyperchromatic nuclei eccentrically placed and moderate cytoplasm. the intervening stroma is elastotic.	invasive carcinoma with lobular features biopsy right breast.grade 1 (5 9) tubule formation 3nuclear pleomorphism 1mitotic figures 1 5
MR160009359	carcinoma left breast.	left breast left modified radical mastectomy.	received in : formalin.procedure : modified radical mastectomylaterality : lefttotal dimensions : medial to lateral : 22cm. superficial to deep : 3cm. superior to inferior :20cm.skin ellipse : 17 x 9.5 cm. nipple amp areola : unremarkable. scar surgical defect : not seentumor : singletumour size : 3 x 2.5 x 2 cm. location of tumor : upper outer quadrant margins of tumor : illdefined. deep margin …	section shows breast parenchyma harboring a lesion arranged in nests cords trabeculae and sheets . individual tumour cells have round to oval pleomorphic vesicular nuclei prominent nucleoli and moderate amount of eosinophilic cytoplasm. areas of necrosis seen. stroma shows extensive hyalinisation and fibrosis. lymphovascular invasion is identified. perineural invasion is not identified.	left breast left modified radical mastectomy : invasive ductal carcinoma grade 2. modified bloom richardson score is 7(3+2+2). tumour is unifocal and is located in the upper outer quadrant. tumor measures 3 cm in greatest dimension. lymphovascular invasion is identified. perineural invasion is not identified. ductal carcinoma in stu of solid and cribriform pattern with intermediate nuclear grade.…
MR160009364	mass in left breast carcinoma breast.	biopsy from left breast mass.	received multiple grey white to grey brown linear cores measures 1 to 1.3cm. entire tissue is processed.	linear cores of breast parenchyma exhibiting a neoplastic lesion arranged in sheets and nests consisting of round to oval cells demonstrating moderate nuclear pleomorphism and abundant eosinophilic cytoplasm amidst a desmoplastic stroma with scattered lymphocytic infiltrate.	biopsy from left breast lesion:invasive carcinoma grade ii.tubule formation 3nuclear pleomorphism 2mitotic figures 2 7 9
MR160009372	mass in left breast carcinoma breast.	left breast mass biopsy.	received 3 grey white linear cores measuring 0.7 to 0.8cm.entire tissue processed.	section shows tumor cells in tubules nests and cords. individual cells have hyperchromatic nuclei and moderate amount of cytoplasm.	left breast mass biopsy :invasive ductal carcinoma grade 1. modified bloom richardson score is 5(2+2+1).
MR160009380	carcinoma right breastright supraclavicular lymph node metastatic	biopsy from right supraclavicular lymph node.	received 4 grey white linear cores measures 0.8 to 1 cm. entire tissue processed.	sections from cores of lymph node shows metastatic tumor deposits of cells in diffuse sheets nests and tubules. individual cells have hyperchromatic nuclei and moderate amount of cytoplasm.	right supraclavicular lymph node(in a known case of carcinoma right breast) :suggestive of metastatic invasive ductal carcinoma in known case of carcinoma breast.
MR160009385	mass in left breast carcinoma breast	biopsy from left breast mass	received 4 grey white linear cores measures 1 to1.2cm. entire tissue processed.	linear cores of tissue demonstrating sheets and fascicles of spindle cells with plump ovoid nuclei and moderate amount of eosinophilic cytoplasm. foci of cells show moderate nuclear pleomorphism. mitotic figures are discerned. there are interspersed vascular channels. no necrosis is identified.	biopsy from left breast mass:spindle cell neoplasmsuggestive of phyllodes tumor borderline.suggest further confirmation on excision specimen.
MR160009492	mass in right breast carcinoma breast.	biopsy from right breast.	received 4 grey white linear cores measures 1 to1.5 cm. entire tissue processed.	section shows cores of tissue infiltrating by tumor cells in diffuse sheets and cords. individual cells have hyperchromatic nuclei and moderate amount of cytoplasm.	right breast core biopsy :invasive ducal carcinoma grade 2 modified bloom richardson score is 6(3+2+1).
MR160009519	left breast lump carcinoma left axillary nodes.	biopsy from left breast lump.	received 4 greywhite to greybrown linear cores measuring 1 to 1.4 cm. entire tissue processed.	section shows linear cores of breast parenchyma infiltrated by a lesion comprising of atypical cells with markedly pleomorphic large round to oval vesicular to hyperchromatic nuclei prominent nucleoli and moderate amount of pale granular eosinophilic cytoplasm with irregular borders. mitotic figures discerned. ductal carcinoma in situ noted with comedonecrosis. adjacent stroma shows fibrosis and …	left breast lump core biopsy :invasive ductal carcinoma grade 2. modified bloom richardson score is 7(3+2+2).
MR160009522	known case of carcinoma left breast post op mrm with lymphodema left upper limb with angiosarcoma.	incisional biopsy from nodule on left fore arm.	received one nodular grey white mass measures 0.9x0.8x0.7cm cut surface shows grey whiteto grey brown. distance from nearest ink margin is 0.2cm.	section showing stratified squamous epithelium with subepithelium showing a lesion arranged inlobules. in lobules vessels varying size lined by elongated cells with scant cytoplasm and prominentnucleoli is seen. surrounding subepithelial stroma showing granulation tissue and inflammatory infiltrate composed of lymphocytes macrophages and plasma cells.	incisional biopsy from nodule on left fore arm:suggestive of vascular lesion epitheloid angiosarcoma.suggest ihc for further confirmation.
MR160009554	mass in right breast carcinoma breast	biopsy from right breast mass.	received 4 grey white to grey brown linear cores measuring 0.8 to 1 cm.	section from right breast mass shows cells arranged in clusters. the cells are small show round nucleus small nucleoli and scanty cytoplasm. areas of extracellular mucin noted. necrosis seen.	invasive carcinoma ( with extracellular mucinous component) grade 6 9 grade ii.tubular formation 3nuclear pleomorphism 2mitotic figures 1 6 9
MR160009574	multiple liver space occupying lesion metastases	biopsy from liver lesion.	received multiple grey white to grey brown linear cores measures 1 to 1.2cm. entire tissue is processed.	linear cores of tissue demonstrating proliferation of round cells in sheets cords and trabecular configuration harboring hyperchromatic nuclei inconspicuous nucleoli and moderate amount of pale staining cytoplasm. adjacent areas show sparsely cellular fibrovascular stroma.	biopsy from liver lesion:poorly differentiated malignancy. metastatic carcinoma from breast. metastatic neuroendocrine tumor.suggest ihc.
MR160009611	left breast mass. carcinoma breast	biopsy from left breast	received from 5 grey white to grey brown liner core measuring 1.2 to 1.5 cm. entire tissue processed.	section shows cores breast parenchyma showing normal ductal cells with liner epithelial and outer myoepithelial cells. stroma shows abundant inflammatory cells consisting of lymphocytes neutrophils plasma cells admixed with epithelial cells and histiocytes. stroma shows hyalinization and fibrosis.	left breast biopsy :features are suggestive of chronic non specific mastitis.no evidence for malignancy.
MR160009612	case of right breast paget s	right breast nipple excision	received nipple and areola with attached fibrofatty tissue total measures 4x3.2x2cm. nipple is hypopigmented and shows grey brown areas and ulceration.	the epidermis of the nipple and areola is replaced by oval to polyhedral cells with hyperchromatic nucleus and vacuolated cytoplasm. in the subepithelium breast parenchyma shows ductal carcinoma in situ solid type low grade. in all focal area small clumps of invasive ductal carcinoma is present consisting of 3 4 pleomorphic cells surrounding with lymphocytes. resected inked margins are 0.5cm away…	right nipple excision :paget s disease parenchyma shows ductal carcinoma in situ solid type and small focus of invasive ductal carcinoma is present.resected inked margins are 0.5cm away from the tumor.
MR160009615	case of left breast lump.	a) left breast lumpectomy.b) left axillary lymph node dissection specimen.	a) received lumpectomy specimen measuring 6.5x6x2.5cm. skin ellipse measuring 3.5x1.3cm.cut surface grey white mass measuring 1.8x1.7x1.2cm.distance from margins :superior : 1.5cm.inferior : 2cm.medial : 1.3cm.lateral : 1.5cm.deep : 0.8cm.b) received fibrofatty tissue measuring 11x7x3cm. largest lymph node measuring 1.5x1x1cm. cut surface fatty infiltration.	a) sections from tumor show breast parenchyma infiltrated by a neoplasm arranged as islands and nests. the neoplastic cells have vesicular nuclei conspicuous nucleoli exhibiting nuclear pleomorphism and have moderate cytoplasm. no perineural invasion seen. no lymphovascular emboli seen. foci of high grade ductal carcinoma in situ (solid pattern)noted.b)18 lymph nodes isolated are free of tumor.	a) invasive ductal carcinoma left breast.tumor size : 1.8x1.7x1.2cm.foci of ductal carcinoma in situ (high grade ) seen.no lymphovascular invasion seen.no perineural invasion seen.all resected margins including deep are free of tumor.b) 18 left axillary lymph nodes isolated are free of tumor.
MR160009652	carcinoma right breast post lumpectomy.	right breast right modified radical mastectomy post lumpectomy.	procedure : modified radical mastectomy post lumpectomy. laterality : righttotal dimensions : medial to lateral : 16cm. superficial to deep : 6cm. superior to inferior : 15cm.skin ellipse : 12x9cm. nipple areala unremarkable :normal surgical defect above n a measuring 4cm in length .tumor grey white to grey yellow illdefined lesion with fibrotic areas.tumour size : 2.8x2x2cm. location of tumor : …	multiple sections from the lesion shows breast parenchyma harboring an infiltrating ill defined lesion arranged in indian file and targetoid patter. the cells are ovoid having moderate to scanty amount of cytoplasm hyperchromatic nucleus and prominent nucleoli in few. mitotic figures are discerned. stroma shows extensive areas of desmoplasia with chronic inflammatory infiltrates. areas of hemorrh…	right breast right mrm post lumpectomyresidual invasive lobular carcinoma grade 2. status post lumpectomy.modified br score (3+2+2 7 9)tumor measures 2 8 cm in greatest dimension and is located in the central quadrant.lobular carcinoma in situ seenlymphovascular invasion identified.perineural invasion indeterminateposterior resection margin is free of tumor.nipple areola is free of tumor.lymph no…
MR160009657	right breast mass carcinoma breast	biopsy from right breast.	received 3 grey white to grey brown linear cores measures 1 to 1.2 cm. entire tissue processed.	section shows arranged in nests cords and sheets. individual cells have moderate cytoplasm and hyperchromatic nuclei. necrotic areas are seen.	right breast core biopsy :invasive ductal carcinoma grade 2. modified bloom richardson score is 6 (3+2+1)
MR160009683	right breast mass.carcinoma breast.	biopsy from right breast.	received multiple grey white to grey brown linear cores measures 0.5 to 1cm. entire tissue is processed	linear cores of cellular lesion arranged as sheets. the cells have vesicular to hyperchromatic nucleus few showing prominent nucleus and moderate amount of cytoplasm. multinucleated tumor giant cells are seen. mitotic figures are discerned including atypical forms.	invasive ductal carcinoma grade iii.tubule formation 3nuclear pleomorphism 3mitotic figures 2 8 9
MR160009760	left breast mass carcinoma breast.	biopsy from left breast mass.	received 7 greywhite to greybrown linear cores measuring 1.2 to 1.5cm. entire tissue processed.	section shows tumor arranged in nest sheets and cords. the cells are round to oval with moderate to abundant cytoplasm and hyperchromatic nuclei. adjacent stroma showing lymphocytic infiltrate. areas of hemorrhage seen.	left breast biopsy:invasive ductal carcinoma grade 2. modified bloom richardson score is 6(3+2+1).
MR160009786	left breast lump carcinoma.	biopsy from left breast lump.	received 4 greywhite linear cores measuring 1.2 to 1.5 cm. entire tissue processed.	linear cores from breast shows proliferating tubules and ducts lined by columnar cells with moderate cytoplasm and round to oval nuclei. few ducts are cystically dilated showing secretory changes. adjacent stroma showing lymphocytic infiltrate. no evidence of malignancy seen.	left breast biopsy :features are suggestive of proliferative breast disease with adenosis.no evidence of malignancy in the section studied.
MR160009822	left breast mass carcinoma breast.	biopsy from left breast lesion	received multiple grey white to grey brown linear cores measures 1 to 1.2cm. entire tissue is processed.	linear cores of tissue exhibiting a neoplastic lesion arranged in sheets nests and vague tubular configuration demonstrating moderate nuclear pleomorphism and eosinophilic cytoplasm amidst desmoplastic stroma and dense lymphoplasmacytic infiltrate. atypical mitotic figures are discerned.	biopsy from left breast lesion:invasive ductal carcinoma grade iitubule formation 2nuclear pleomorphism 2mitotic figures 3 mbr score 7 9
MR160009823	left breast lump cancer	biopsy from left breast lump.	received 3 grey white to grey brown linear cores measuring 1.2 to 1.3 cm	section shows multiple linear cores of breast parenchyma with an infiltrating neoplastic lesion arranged in tubules corde and nests. the cells are ovoid cells having moderate amount of cytoplasm hyperchromatic pleomorphic nucleus and prominent nucleoli. mitotic figures are discerned. stroma shows dismoplasia with inflammatory infiltrates. ductal carcinoma in situ is noted. area of hemorrhage and …	left breast lump biopsy:invasive ductal carcinoma grade 2mbr score (2+2+3 7 9)tubular formation 2nuclear pleomorphism 2mitosis 3 7 ductal carcinoma in situ cribriform and solid pattern noted.
MR160009852	right breast lump carcinoma breast	biopsy from right breast	received 3 grey white linear cores measuring 1 to 1.2 cm.entire tissue processed.	section shows cores of breast parenchyma harboring an infiltrative lesion arranged in nests cords and lobules. cells exhibit moderate to marked nuclear pleomorphism high n c ratio hyperchromatic nuclei and moderate eosinophilic cytoplasm. stroma shows dense lymphoplasmocytic infiltrate.	right breast:invasive ductal carcinoma grade iimodified br score (7 9)tubular formation 2nuclear pleomorphism 3mitotic figures 2 7 9
MR160009864	right axillary and supraclavicular lymphnode.	biopsy from right axillary node.	received 4 grey white linear cores measuring 0.8 to 0.9 cm.entire tissue processed.	section from right axillary lymphnode shows sheets and cluster of neoplastic cells showing round vesicular nucleus with conspicuous nucleoli and eosinophilic cytoplasm.	metastatic carcinomaplease look for primary in breast lung.
MR160009867	carcinoma breast.	biopsy from subcutaneous nodule on back.	received single globular fibrofatty tissue measures 2.4x2.2x1cm.	section demonstrates a fibrofatty tissue infiltrated by neoplastic glands and nests consisting of cuboidal to oval cells exhibiting moderate to marked nuclear pleomorphism and eosinophilic cytoplasm amidst a desmoplastic stroma.	excision biopsy of subcutaneous nodule on back :metastatic carcinomatous deposits in a known case of carcinoma breast.tumor reaches till the inked resected marginsno lymphovascular invasion and perineural invasion identified.
MR160009872	left breast mass carcinoma	biopsy from left breast.	received 5 grey white to grey brown linear cores measures 0.6 to 0.8 cm. entire tissue processed.	linear cores show tumor arranged in sheets cords and nests. the cells have moderate to abundant cytoplasm with vesicular nuclei and prominent nucleoli. adjacent stroma shows mild lymphocytic infiltrate.	left breast core biopsy :invasive ductal carcinoma grade 3. modified bloom richardson score is 8 (3+3+2)
MR160009891	multiple irregular hypoeloic lesion in right breast carcinoma	biopsy from right breast	received 3 grey white to grey brown linear cores measured 1 to 1.1 cm.entire tissue processed.	linear cores shows a neoplastic lesion arranged in nest and cords having round to oval cells with moderate cytoplasm and hyperchromatic nuclei. there is moderate nuclear pleomorphism .adjacent stroma is myxoid.	right breast biopsy:invasive ductal carcinoma.grade 2 modified br score 6 9tubule formation 3nuclear pleomorphism 2mitotic figures 1 6
MR160009895	mass in left breast carcinoma breast.	biopsy from left breast mass.	received multiple grey white to grey brown linear cores measures 0.8 to 1cm. entire tissue is processed.	section shows tumor arranged in cords trabecular cribriform and lobular pattern having round to polygonal cells with moderate cytoplasm and having hyperchromatic nuclei. focal lymphocytic infiltrate seen.	left breast biopsy :invasive ductal carcinoma grade 2. modified bloom richardson score is 6(3+2+1).
MR160009983	right breast lump carcinoma	biopsy from right breast.	received multiple grey white to grey brown linear cores measures 0.8 to 1cm. entire tissue is processed.	linear cores of breast parenchyma infiltrated by a neoplasm arranged as islands and clusters. the neoplastic cells exhibit moderate nuclear pleomorphism have hyperchromatic nuclei and moderate cytoplasm. the intervening stroma is desmoplastic.	invasive ductal carcinoma biopsy from right breast:grade 7 9tubule formation 3nuclear pleomorphism 2mitotic figures 2 7 9
MR160010044	known case of carcinoma anorectumpresented with breast lump hypoechoic irregular solid lesion in 12 o clock position of left breast.another thick walled cystic lesion in 1 2 o clock position of left breast.	biopsy of left breast lesion.	received multiple grey white to grey brown linear cores measures 0.8 to 1.5cm. entire tissue is processed	linear cores of tissue infiltrated by nests cords islands of round to oval neoplastic cells demonstrating moderate nuclear pleomorphism eosinophilic cytoplasm amidst a desmoplastic stroma.	biopsy from left breast lesion:invasive carcinoma suggestive of primary in breast.suggest ihc.
MR160010045	left breast mass carcinoma breast	biopsy from left breast	received 4 grey white to grey brown linear cores measuring 1 to 1.4cmentire tissue processed.	linear cores from breast shows neoplastic lesion arranged in cords and nests consisting of round to oval cells with abundant cytoplasm and hyperchromatic nuclei. there is nuclei to moderate nuclear pleomorphism. the intervening stroma is dismoplastic.	left breast biopsy:invasive ductal carcinomagrade 2 modified br score 6 9tubule formation 3nuclear pleomorphism 2mitotic figures 1 6
MR160010048	left breast lump carcinoma	biopsy from left breast lump.	received 4 grey white linear cores measuring 0.5 to 0.7 cmentire tissue processed.	linear cores shows a neoplastic lesion arranged in sheets and cords. the cells are round to oval with moderate amount of cytoplasm and hyperchromatic nuclei. there is moderate amount of nuclear pleomorphism. adjacent stroma showing area of necrosis.	left breast lump biopsy:invasive ductal carcinomagrade 2 modified br score 6 9tubule formation 3nuclear pleomorphism 2mitotic figures 1 6 9
MR160010056	large left breast lump carcinoma	biopsy from left breast lump.	received 5 grey white linear cores measuring 0.7 to 1 cmentire tissue processed.	linear cores of tissue exhibiting a neoplastic lesion arranged in cords and sheets consisting of round to oval cells demonstrating moderate nuclear pleomorphism and eosinophilic cytoplasm amidst a desmoplastic stroma.	left breast lump biopsy:invasive carcinoma with lobular featuresgrade 2 modified br score 7 9tubule formation 3nuclear pleomorphism 2mitotic figures 2 7 crush artefact seen
MR160010060	left breast lump carcinoma	biopsy from left breast lump.	received 4 grey white linear cores measurimg 0.7 to 1 cmentire tissue processed.	linear cores of breast shows a neoplastic lesion arranged in cords and files. the cells are round to oval with scant to moderate amount of cytoplasm and hyperchromatic nuclei with mild nuclear pleomorphism. adjacent stroma showing desmoplastic changes.	left breast lump biopsy:invasive carcinoma with lobular featuresgrade 2 modified br score 6 9tubule formation 3nuclear pleomorphism 2mitotic figures 1 6
MR160010076	left breast masscarcinoma breast	biopsy from right breast lesion	received 4 grey white to grey brown linear cores measuring 0.7 to 1.2 cmentire tissue is processed.	linear cores of tissue infiltrated by nests sheet and vague tubular configuration of oval to round neoplastic cells with vesicular nuclei moderate nuclear pleomorphism and eosinophilic cytoplasm. there is brisk mitotic activity.	biopsy from right breast lesion:invasive carcinoma grade ii tubule formation 2nuclear pleomorphism 2mitotic figures 3 mbr score 7 9
MR160010078	solid cystic mass in left breast carcinoma	biopsy from left breast.	received 7 fragmented linear cores measuring 0.2 to 0.4 cm. entire tissue processed.	section shows fragments of breast parenchyma harboring a lesion arranged in papillary and tubular pattern few showing fibrovascular cores. individual cells are columnar with nuclear stratification vesicular nuclei inconspicuous nucleoli and moderate eosinophilic cytoplasm. stroma shows lymphoplasmacytic infiltration.	left breast core biopsy :suggestive of papillary lesion.suggest excision of the lump for further confirmation.
MR160010122	carcinoma left breast.	a) sentinel lymph node from axillab) wide excision of left breast lump.	a) received fibrofatty tissue measures 6x3x1cm. largest lymph node measure 1x1x0.8cm. cut surface shows fatty infiltration. dissected 5 lymph nodes.b) received lumpectomy specimen measures 5x4x2.8cm. cut surface shows grey white lesion measures 1.5x1x0.8cm. located at the following distance from the respective margins: superior margin 1.2cminferior margin 1.4cmmedial margin 0.5cmlateral margin 3c…	a) sentinel lymph node from axilla:5 lymph nodes no deposits of tumor.b) wide excision of left breast lump:multiple sections from the mass show ducts are compressed with slit like spaces lined with flattened cuboidal epithelial cells with outer myoepithelial cells. the stroma is compact and cellular. there is no atypical hyperplasia or no malignancy. all resected margins shows fibrofatty tissue.	a) sentinel lymph node from axilla:5 nodes no deposits of tumor.b) wide excision of left breast lump:fibroadenoma.no evidence of malignancy.
MR160010185	right breast lump	biopsy from breast lump	received 4 grey white to grey brown linear cores measuring 1 to 1.2 cm.entire tissue processed.	sections from multiple biopsy bits shows breast parenchyma harboring a neoplastic lesion arranged in nests sheets and acini floating in extensive pools of amphophilic mucin. cells show moderate amount of eosinophilic cytoplasm hyperchromatic nuclei with minimal pleomorphism regular nuclear borders. connective tissue bodies are seen surrounding the tumor cells.	biopsy from right breast lump:mucinous carcinoma nuclear grade i.
MR160010205	right breast lump carcinoma	biopsy from right breast lump	received 4 grey white linear cores measuring 0.6 to 1.2 cm.entire tissue processed.	section from multiple biopsy bits shows breast parechyma harboring a neoplastic lesion arranged in cords tubules and papillary pattern. cells have scant to moderate eosinophilic cytoplasm pleomorphic hyperchromatic nuclei and few cells show prominent nucleoli. mitotic figures of 4 5 10 hpf. areas of necrosis seen.	core biopsy right breast lump:invasive carcinoma grade 2 (3+3+1) modified br score 7 9tubule formation 3nuclear pleomorphism 3mitotic figures 1 7 9 areas of necrosis seen.
MR160010213	known case of carcinoma right breast post operative stomachright breast nodule adjacent to scar recurrence	biopsy from right breast nodule.	received 4 grey white linear cores measures 1 to 1.5 cm.entire tissue is processed.	section shows cores of tissue infiltrated by tumour cells in nests and cords. individual cells have hyperchromatic nuclei and moderate amount of cytoplasm.	right breast nodule core biopsy (post op case of carcinoma right breast) :suggestive of recurrence of invasive ductal carcinoma grade 2 modified bloom richardson score is 6(3+2+1).
MR160010233	birads iv lesion in right breast	biopsy from right breast lesion.	received 3 grey white to grey brown linear cores measuring 0.5 to 0.8 cm.entire tissue processed.	linear trucut cores of breast parenchyma showing dilated ducts with ductal carcinoma in situ solid and cribriform type. foci of invasion noted with cells arranged as tubules cords and nests. cells display moderate pleomorphism hyperchromatic nuclei and inconspicuous nucleoli. stroma shows desmoplastic response.	invasive ductal carcinoma nos grade iitubular formation 3nuclear pleomorohism 2mitotic figures 1 6 9 ductal carcinoma in situ solid and cribriform type identified.
MR160010239	solid cystic mass in left breast carcinoma breast	biopsy from left breast lesion.	received multiple fragmented linear cores measuring 0.2 to 0.3 cm.entire tissue processed.	fragmented linear cores of tissue exhibiting proliferation of cuboidal to columnar cells in vague papillary and cribriform configuration demonstrating moderate atypia. mitotic figures are discerned. there are foci of necrosis.	biopsy from left breast lesion: papillary neoplasm ductal carcinoma in situ.
MR160010265	case of lump in left breast carcinoma left breast.	biopsy from left breast.	received 3 grey white to grey yellow linear cores measuring 0.6 to 1 cm.entire tissue processed.	linear trucut cores infiltrated by sheets cords clusters and occasional tubules of pleomorphic cells with round to oval nuclei dispersed chromatin and inconspicuous nucleoli. mitotic figures are discerned. foci of necrosis noted.perineural invasion seen however lymphovascular invasion is not identified. stroma shows desmoplasia.	left breast:invasive ductal carcinoma nos grade ii tubular formation 3nuclear pleomorphism 2mitotic figures 2 7 9
MR160010266	case of lump in left breast carcinoma left breast	biopsy from left breast lesion.	received 4 grey white to grey brown linear cores measuring 0.3 to 0.6 cm.entire tissue processed.	multiple tiny fragmented linear cores of tissue demonstrating papillary like and glandular proliferation of cuboidal cells harboring vesicular nuclei and moderate amount of pale eosinophilic cytoplasm. intervening areas show vascularized fibrocollageous stroma and aggregates of foamy macrophages.	biopsy from left breast lesion: papillary neoplasm
MR160010280	case of lump in right breast carcinoma right breast	biopsy from right breast	received 4 grey white to grey brown linear cores measuring 0.8 to 1 cm. entire tissue processed.	section shows breast parenchyma infiltrated by a lesion arranged predominantly in cribriform pattern nests and cords. individual cells have round to oval hyperchromatic nuclei inconspicuous nucleoli and abundant clear to vacuolated cytoplasm. pools of extracellular mucin noted. areas of hemorrhage seen along with areas of fibrosis.	right breast biopsy biopsy:invasive carcinoma grade 2.possibilities are cribriform differentiation. adenoid cystic carcinoma.suggest ihc for further confirmation.
MR160010282	carcinoma left breast	a) right breast lump wide local excisionb) left breast lump breast conservative surgeryc) lymph node left axillary lymph node dissection	b) received lumpectomy specimen measures 7x6.5x2.5cm. cut surface shows a lesion measures 2.5x2.5x2cm.located at the following distances from the respective margins: superior margin 1.5cminferior margin 2cmmedial margin 2cmlateral margin 1cmdeep margin 0.8cma) received fibrofatty tissue measures 6x4x1.5cm. serial sectioning shows tiny illdefined grey white areas each measures 0.5x0.5cm. closest d…	b) section shows breast parenchyma harboring a neoplastic lesion arranged in sheets and tubules. individual cells have round to oval pleomorphic vesicular nuclei prominent nucleoli and moderate amount of cytoplasm. solid stroma shows desmoplama hyalinisation with inflammatory cells consisting of neutrophils and lymphocytes. solid ductal carcinoma in situ component is identified. perineural invasi…	b) left breast lump breast conservative surgery:invasive ductal carcinoma grade ii.mbr score is (3+2+1) 6tubule formation 3nuclear pleomorphism 2mitotic figures 1perineural invasion is identifiedlymphovascular invasion is indeterminateresected margins are free of tumorc) lymph node left axillary lymph node dissection:3 out of 7 lymph nodes isolated show metastatic deposits measuring 1.4cm in the …
MR160010284	carcinoma breast	a) left axillary sentinel nodes.b) left breast lump wide excision	a) received 2 fibrofatty tissue measures 5x4x2cm. largest lymph nodes measures 1.4x1x0.8cm. cut surface shows grey whiteb) received lumpectomy specimen measures 7x6x2cm. skin ellipse measures 1x0.8cm. cut surface shows grey white lesion measures 1.5x1x1cm. superior margin 1.6cminferior margin 1.5cmmedial margin 1.4cmlateral margin 1.8cmdeep margin 0.3cm	a) left axillary sentinel nodes:5 lymph nodes show no deposits of tumorb) left breast lump wide excision:tumor : composed of pleomorphic cells with hyperchromatic nucleus and scanty cytoplasm grade tubule formation lt 10 3nuclear pleomorphism 1mitotic figures 2 6 9 ductal carcinoma in situ is not presentlymphovascular invasion is not presentperineural invasion is not presentresected margin superi…	a) left axillary sentinel nodes:5 nodes no deposits of tumorb) left breast lump wide excision :invasive ductal carcinoma nuclear grade iimaximum dimension of tumor is 1.5x1x1cm.lymphovascular invasion is not presentductal carcinoma in situ is not presentall resected margins are free of tumorpathological stage pt1n0
MR160010285	mass in left breast carcinoma breast	biopsy from left breast	received 4 grey white to grey brown linear cores measuring 0.6 to 0.8 cm.entire tissue processed	linear cores of breast tissue harboring a neoplasm arranged as sheets islands and in ductular pattern.the neoplastic cells have hyperchromatic to vesicular nuclei conspicuous nucleoli and moderate cytoplasm. large foci of necrosis seen.	invasive carcinoma left breast:grade 2 (7 9)tubular formation 3nuclear pleomorphism 2mitotic figures 2 7 9
MR160010306	case of lump in left breast carcinoma left breast	biopsy from left breast mass lesion.	received 4 tiny grey white tissue fragments altogether measuring 0.4x0.3x0.2 cm.entire tissue processed.	section show very tiny tissue fragments predominantly comprised of blood clot fibrin and occasional clusters of epithelial cells.	tissue inadequate for opinion.suggest repeat biopsy.
MR160010333	right breast mass carcinoma breast	biopsy from right breast mass.	received 3 grey white to grey brown linear cores measuring 0.3 to 0.8 cm.entire tissue processed.	section from right breast shows mildly pleomorphic cells arranged in clusters and cords. the cells show hyperchromatic nucleus and scanty eosinophilic cytoplasm. signet ring cell morphology noted. stroma shows hyalinisation.	invasive carcinoma with lobular features grade i.mbr 3+1+1 5 9tubular formation 3nuclear pleomorphism 1mitotic figures 1 5 9
MR160010354	mass in right breast carcinoma breast	biopsy from breast mass	received 3 grey white to grey brown linear cores measuring 0.7 to 1cm.entire tissue processed.	section from linear cores of breast parenchyma harboring a cellular lesion arranged in solid sheets cords and trabecular. cells have scant to moderate cytoplasm hyperchromatic pleomorphic nuclei. mitotic figures are discerned.	core biopsy right breast mass:invasive carcinoma probably of ductal origin with nuclear grade ii.
MR160010435	carcinoma left breast t2 n0.	a) sentinel lymph node.b) wide local excision left breast lump.	a) received multiple fibrofatty tissue altogether measuring 3x3x1.5cm. cut surface largest lymph node measuring 1.8x1x1cm. cut surface fatty infiltration.b) received lumpectomy specimen measuring 8x7x4cm. cut surface shows grey white lesion measuring 1.8x1.7x1.5cm. skin ellipse 1.8x0.5cm.distance from margins :superior : 2cm.inferior : 1.5cm.medial :2cm.lateral : 2cm.deep : 0.2cm.	a) section show lymph nodes displaying reactive follicular hyperplasia. no atypical cells seen. isolated four lymph nodes negative for malignancy (0 4).b) multiple section from the breast parenchyma show a neoplastic infiltrative lesion arranged in cords tubules and in diffuse sheets. cells exhibit moderate to marked nuclear pleomorphism high n c ratio vesicular nuclei inconspicuous to prominent …	a) sentinel lymph node :four lymph nodes isolated all are showing reactive hyperplasia.and negative for malignancy (0 4).b) left breast lumpectomy :invasive ductal carcinoma .modified br score is 8 9 grade iii.tubule formation : 3nuclear pleomorphism : 3mitotic figures : 2 8 9 tumor measures 1.8cm in greatest dimension.ductal carcinoma in situ with comedo necrosis seen.lymphovascular invasion ide…
MR160010487	right breast lump possibility of carcinoma breast.	biopsy from right breast lump	received 4 grey white linear cores measures 1 1.5cm. entire tissue processed.	linear cores of breast parenchyma infiltrated by a neoplasm arranged as sheets and islands. the neoplastic cells exhibit moderate nuclear pleomorphism. conspicuous nucleoli and moderate cytoplasm. the intervening stroma is scant.	biopsy from right breast lump:invasive carcinoma grade 2.modified bloom richardson score is 7 9tubule formation : 3nuclear pleomorphism : 2mitotic figures : 2 7 9
MR160010497	carcinoma left breast	a) wide local excisionb) sentinel lymph nodesc) revised medial margin	a) received lumpectomy specimen measures 4.8x4.5x2cm on serial cut surface shows grey white tumor measures 2x1.8x1.2cm.located at the following distances from the respective margins: superior margin 0.8cminferior margin 1cmmedial margin 0.3cmlateral margin 2.5cmopposite to skin 0.5cmskin 0.1mgrossly skin not identifiedb) received fibrofatty tissue measures 3x2.8x1.8cm 2 lymph nodes shows dye each…	a) wide local excision:tumor bed: tumor is composed of pleomorphic to oval cells with hyperchromatic nucleus and scanty cytoplasm.invasive dcutal carcinoma.grade tubule formation 3nuclear pleomorphism 2mitotic figures 2 mbr score 7 9 ductal carcinoma in situ is not presentlymphovascular invasion is not presentperineural invasion is not present.resected margins : superior margin free from tumorinf…	a) wide local excision:invasive ductal carcinomamaximum dimension of the tumor is 2x1.8x1.2cm.nuclear grade iiductal carcinoma in situ is not presentlymphovascular invasion is not present perineural invasion is not present.resected margins : superior inferior lateral and deep margin free of tumorb) sentinel lymph nodes:6 nodes no deposits of tumorc) revised medial margin:free of tumor.pathologica…
MR160010581	case of lump in right breast carcinoma right breast	biopsy from right breast lesion	received 3 grey white to grey brown linear cores measuring 0.7 to 0.8cm.entire tissue processed.	section shows linear cores of breast parenchyma harboring a cellular lesion arranged in solid sheets cords and trabecular. cells have scant cytoplasm hyperchromatic pleomorphic nuclei. mitotic figures are discerned. intervening stroma shows desmoplasia and spane mononuclear infiltrate.	core biopsy right breast mass:invasive ductal carcinoma nuclear grade 2.
MR160010583	complex cyst in left breast carcinoma breast	biopsy from left breast lesion.	received six grey white linear cores measuring 0.5 to 0.7 cm.entire tissue processed.	fragmented linear cores of tissue exhibiting closely packed acini and ducts. lined by cuboidal cells. foci of cells demonstrate vascular nuclei and mild atypia. apocrine change is noted. there is a rich intervening vascular network.	biopsy from left breast lesion:feature are suggestive of proliferative breast lesion showing florid adenosis with focus of atypical ductal hyperplasia.no definite evidence of malignancy is seen.suggest excision of the lesion for further confirmation.
MR160010587	previous operated carcinoma right breast 11yrs back.now locally recurrent skin nodules + chest wall	biopsy from skin nodule right chest wall	received 2 skin covered soft tissue bits larger measuring 1.5x1.3x0.9 cm.smaller measuring 0.8x0.7x0.5 cm.entire tissue processed.	section shows skin with underlying dermis harboring a neoplasm arranged as clusters and cords. the neoplastic cells have uniform round nuclei and moderate cytoplasm. probable lymphovascular emboli seen.	invasive carcinoma biopsy skin nodule right chest wall.
MR160010639	mass in right breast carcinoma breast.	biopsy from right breast mass.	received 4 grey white linear cores measuring 0.6 to 1 cm.entire tissue processed.	section shows cores of tissue infiltrated by tumor cells in nests and diffuse sheets. individual cells have hyperchromatic nuclei and moderate amount of cytoplasm.	right breast mass core biopsy:invasive ductal carcinoma grade 2 modified bloom richardson score is 6(3+2+1).
MR160010659	mass in left breast carcinoma breast phyllodes	biopsy from left breast mass.	received 4 grey white linear cores measuring 0.5 to 1cm.entire tissue processed.	section shows cores of tissue with few hyperplastic ductules lined by cuboidal epithelial cells. stroma is fibrocollagenous. no atypia is seen.	left breast mass core biopsy:feature suggestive of proliferative breast disease fibroadenoma.suggest excision of the lump for further confirmation
MR160010680	lump right breast.	a) right breast.b) sentinel lymph node.c) revised deep margin.d) revised superior margin.	a) received lumpectomy specimen measuring 11x9x4cm. cut surface shows grey white area measuring 2.5x2.5x2.2cm. another grey white area measuring 1.2x1x1cm. distance from deep 1.5cm.distance from margins :superior : 25cm.inferior : 3cm.medial : 6cm.lateral : 1cm.deep 0.1cm.b) received lfibrofatty tissue measuring 4.8x4.5x1.5cm.largest lymph node measuring 1.5xx0.8cm. cut surface fatty infiltrates.…	a) section from tumor shows breast parenchyma infiltrated by a neoplasm arranged as tubules cords and clusters. the neoplastic cells have vesicular nuclei conspicuous nucleoli and moderate cytoplasm. the intervening stroma is fibrous. lymphovascular emboli not seen. superior inferior medial lateral and deep margins are free of tumor.overlying skin : free of tumor.b) 3 lymph nodes isolated are fre…	a) infiltrating ductal carcinoma right breast.modified br score is 7 9.tubular formation 3.nuclear pleomorphism : 2.mitotic figures 2 7 9 tumor size : 2.5x2.5x2.2cm.perineural invasion seen.no lymphovascular emboli seen. all resected margins are free of tumor.overlying skin : free of tumor.b) 3 sentinel lymph nodes isolated are free of tumor.c) revised deep margin : free of tumor.d) revised super…
MR160010708	left breast carcinoma	a) lumpectomy wide local excisionb) further lumpectomy specimen wide excisionc) revised lateral margind) revised superior margine) left axillary lymph nodes	a) lumpectomy wide local excisionreceived lumpectomy specimen measures 6.5x6x1.5cm skin ellipse measures 3x0.5cm cut surface no solid lesion noted.located at the following distances from the respective margins: superior margin 1.2cminferior margin 2.2cmmedial margin 2cmlateral margin 1.8cmdeep margin 0.5cmb) received single fibrofatty tissue measures 4.5x5x2cm.on cut opening a grey white lesion n…	a) lumpectomy wide local excision:no residual viable tumor present dense hyalinisation sparse mononuclear cellular infiltration seen.resected margins and skin unremarkable free of tumor.b) further lumpectomy specimen wide excision:small focus of tumor present measuring 1.5x0.6x0.8cm with invasive ductal carcinomanuclear grade tubule formation 3nuclear pleomorphism 2mitotic figures 2 nuclear grade…	a) lumpectomy wide local excision:no residual tumor present.all resected margins skin unremarkable.b) further lumpectomy specimen wide excision:viable residual tumor presentinvasive ductal carcinomamaximum dimension of tumor is 1.5x0.8cmnuclear grade iiductal carcinoma in situ is not presentlymphovascular invasion is not presentresected margins superior inferior lateral medial and deep margins fr…
MR160010757	case of lump in right breastusg suggestive of carcinoma right breast	biopsy form right breast mass	received 2 grey white linear cores measuring 1 to 1.4 cm. entire tissue processed.	section shows cores of breast parenchyma harboring a lesion arranged in nests and cords comprising of pleomorphic cells with hyperchromatic angulated nuclei and scanty to moderate cytoplasm. stroma shows extensive fibrosis and hyalinisation.	right breast mass biopsy:invasive ductal carcinoma grade 2. modified bloom richardson score 6(3+2+1).
MR160010798	mass in left breast carcinoma breast	biopsy from left breast mass	received 4 grey white linear cores measuring 0.8 to 1 cm.entire tissue processed	section show linear cores of tissue harboring a neoplastic lesion arranged in cords and sheets. individual cells have pleomorphic round to oval hyperchromatic nuclei inconspicous nucleoli and moderate amount of cytoplasm. stroma show hyalinisation with scattered inflammatory cells.	left breast mass core biopsy:invasive ductal carcinoma grade ii.modified br score (3+2+1) 6tubular formation 3nuclear pleomorphism 2mitotic figures 1 6
MR160010801	mass in right breast carcinoma breast	biopsy form right breast mass.	received 3 grey white linear cores measuring 1 to 1.2 cm.entire tissue processed.	section shows cores of breast parenchyma infiltrated by a lesion arranged in nests and cords comprising of pleomorphic cells with round to oval hyperchromatic nuclei and scanty cytoplasm. stroma shows fibrosis and areas of hemorrhage.	right breast mass biopsy:invasive ductal carcinoma grade 2modified br score 2+2+2 6 9tubule formation 2nuclear pleomorphism 2mitotic figures 2 6 9
MR160010870	carcinoma left breast post nact.	left modified radical mastectomy	laterality : left : medial to lateral 24 cm :superficial to deep 4cm :superior to inferior 19 cmskin ellipse :14.5x9.5cmnipple :normalscar surgical defect :not seen.tumor :multipletumor size :tumor (1) measuring 2.5x1.cm.tumor (2) measuring 1.8x1.5x1.5cm.tumor (3) measuring 1x1x0.5cmlocation of tumor : tumor (1) lower outer quadrant tumor (2 ) upper inner quadrant tumor (3)upper inner quadrnatmar…	section from tumor show breast parenchyma harboring a neoplasm arranged as tubules cords and in cribriform pattern. the neoplastic cells exhibit moderate nuclear pleomorphism have vesicular nuclei conspicuous nucleoli and moderate cytoplasm. lymphovascular emboli seen. the intervening stroma is desmoplastic. foci of high grade solid comedonecrosis and cribriform ductal carcinoma in situ seen.deep…	left breast left modified radical mastectomymulticentric invasive ductal carcinoma grade 2modified radical bloom richardson score is 7 9tubule formation 3nuclear pleomorphism 2mitotic figures 2tumor in lower outer quadrant measures 2.5x2x1cmtumor in outer inner quadrant measures 1.8x1.5x1.5cmtumor in upper inner quadrant measures 1x1x0.5cmductal carcinoma in situ comedonecrosis and cribriform pat…
MR160010913	case of lump in right breast carcinoma right breast	biopsy from right breast.	received 3 grey white linear cores measuring 1.2 to 1.4 cm.entire tissue processed.	section shows cores of breast tissue infiltrated by tumor cells in nests and cords. individual cells have hyperchromatic nuclei and moderate amount of cytoplasm.	right breast core biopsy:invasive ductal carcinoma grade 2 modified bloom richardson score is 6(3+2+1).
MR160010918	carcinoma right breast multiple nodular in both lungs metastasis	biopsy from right lung.	received 6 grey white linear cores measures 1 1.5cm. entire tissue processed.	section studied show lung parenchyma harboring an infiltrating lesion arranged in nests and sheets. the cells are round to ovoid having moderate amount of pale eosinophilic to clear cytoplasm hyperchromatic pleomorphic nucleus with prominent nucleoli. mitotic figures are discerned. stroma is desmoplastic with lymphomononuclear infiltrates. areas of hemorrhage and necrosis are seen.	biopsy from right lung:metastatic deposits in a known case of carcinoma breast.
MR160010957	lumpectomy 1 year back in left breast now left breast lump periareolar 7 0 clock position carcinoma.	biopsy from left breast lesion	received multiple tiny grey whiten tiny grey white to grey brown linear cores measuring 0.3 to 0.5 cm.entire tissue processed.	fragmented linear cores of tissue demonstrating papillary proliferation of cuboidal to oval cells harboring vesicular nuclei exhibiting moderate atypia and eosinophilic cytoplasm. mitotic figures are discerned. there are foci of necrosis hemorrhage and mixed inflammatory infiltrate. no definite evidence of invasive malignancy is seen.	biopsy from left breast lesion:suggestive of ductal carcinoma in situ of papillary pattern with intermediate nuclear grade.suggest excision of the lump for further confirmation of the invasive component.
MR160010960	case of lump left breast carcinoma left breast	biopsy from left breast mass	received 3 grey white linear cores measuring 0.7 to 1 cm.entire tissue processed.	section linear cores of tissue harboring a neoplastic lesion arranged in sheets and cord infiltrating stroma. individual cells have round to oval pleomorphic hyperchromatic nuclei and moderate amount of cytoplasm. stroma show hyalinisation.	left breast mass core biopsy:invasive carcinoma nuclear grade ii.
MR160010965	case of lump in left breast carcinoma left breast	biopsy from left breast mass.	received 4 grey white linear cores measuring 0.5 to 1 cm.entire tissue processed	section shows cores of breast parenchyma displaying glandular proliferation few dilated glands lymphoplasmacytic infiltrate and large areas of calcification. foci of cells show nuclear atypia infiltrating the stroma.	left breast mass core biopsy:suggestive of invasive carcinoma with background adenosis.suggest ihc for confirmation
MR160010975	left breast lump carcinoma breast	left breast lump	received multiple grey white linear cores measures 0.7 to cm.entire tissue is processed.	section shows cores of breast parenchyma with an infiltrative lesion arranged in vague glandular and papillary pattern. cells exhibit round to oval vesicular nuclei inconspicuous nucleoli and moderate eosinophilic cytoplasm. stroma shows dense lymphoplasmacytic infiltrate.	left breast lump:invasive carcinomambr score 7 (3+2+2)
MR160010994	known case of carcinoma breastbilateral ovarian masses.	a) peritoneal biopsyb) peritoneal deposit on uterovesical fold and surface of uterusc) ascites for cytology	a) received multiple grey white soft tissue bits measures 1.5x1x0.5cm. surface show necrosis. entire tissue is processed.b) received multiple grey white soft tissue bits altogether measures 1x0.5x0.5cm. entire tissue is processed.	a) b) section demonstrates papillary proliferation of cuboidal to low columnar cells exhibiting areas of stratification and moderate atypia amidst necroinflammatory infiltrate. atypical mitotic figures and brisk mitotic activity are discerned. there is a rich vascular channels.	a) peritoneal biopsy b) peritoneal deposit on uterovesical fold and surface of uterus :deposits of papillary serous carcinoma suggestive of high grade tumortesting for hereditary cancer panel (brca brca2) is suggested
MR160011006	mass in right breast carcinoma breast	biopsy from right breast mass.	received 3 grey white linear cores measuring 1 to 1.2 cm.entire tissue processed	section show linear cores of breast parenchyma harboring a neoplastic lesion arranged in tubules and cord with cells having round to oval hyperchromatic nuclei inconspicuous nucleoli and moderate amount of cytoplasm. stroma show hyalinisation. adjacent parenchyma show adenosis	right breast mass core biopsy:invasive ductal carcinoma grade ii.modified br score (3+2+1) 6tubular formation 3nuclear pleomorphism 2mitotic figures 1 6
MR160011007	case of lump in left breast carcinoma left breast	biopsy from left breast	received multiple grey white linear cores measures 1 to 1.5 cm. entire tissue is processed.	section shows cores of breast tissue infiltrated by tumor cells in tubules nests and cords. individual cells have hyperchromatic nuclei and moderate amount of cytoplasm.	left breast core biopsy :invasive ductal carcinoma grade 1. modified bloom richardson score is 5(2+2+1).
MR160011036	carcinoma breast post treatment	biopsy from lung nodule.	received multiple grey white to grey brown linear cores measures 0.6 to 0.8 cm. entire tissue processed.	section shows linear cores of lung parenchyma with a lesion arranged in glandular pattern and nests. glands show inspissated eosinophilic secretions . the cells have moderately pleomorphic round hyperchromatic nuclei and moderate amount of cytoplasm. few nests of cells have abundant amount of vacuolated cytoplasm. interspersed inflammatory infiltrate seen.	lung nodule biopsy.adenocarcinoma. secondary primarysuggest ihc
MR160011093	lump left breast	a) lumpectomy left breast.b) sentinel lymph nodesc) left mastectomy	a) received lumpectomy specimen measures 8x4.5x2.4cm with one surface inked.cut section shows tumor is measuring 2x2x1.5cm with dcisb) received fibrofatty tissue measures 5x1.5x0.6cm isolated 5 lymphnodes4 lymph nodes inkedc) laterality : left total dimensions : medial lateral 17cm superficial deep 5cm superior inferior 17cmskin ellipse : 11x8cm nipple : normal tumor : no residual tumorsurgical d…	a) lumpectomy:multiple sections from the tumor shows focal areas of invasive ductal carcinoma. extensive areas of ductal carcinoma in situ solid type low grademaximum dimension of tumor is 2x2cm.invasive ductal carcinomamaximum dimension of invasive ductal carcinoma is 0.8cmmaximum dimension of ductal carcinoma in situ is 1.2cm.lymphovascular invasion is not presentperineural invasion is present.…	left breast left modified radical mastectomy: lumpectomy bed: shows fibrofatty tissue and focal hemorrhagic areas. no evidence of residual tumor.posterior resection margin is free of tumornipple and areola is unremarkable
MR160011180	left breast lump ( 6 o clock) carcinoma breast.	biopsy from left breast	received 5 grey white linear cores measuring 1 to 1.3 cm.entire tissue processed.	section shows breast parenchyma with a neoplastic lesion arranged in cords and sheets. individual cells have pleomorphic round to oval hyperchromatic nuclei and moderate amount of cytoplasm. stromal show hyalinisation and desmoplasia. adjacent breast show ductal hyperplasia crush artifacts noted.	left breast biopsy:invasive carcinoma nuclear grade 2.
MR160011272	left breast carcinoma	a) left breast left breast conservative surgeryb) revised lateral margin.c) revised base. d) left axillary dissection.	a) received single fibrofatty tissue measures 5 x 3.5 x 2.5 cm. skin ellipse measures 3.5 x 0.7 cm cut surface shows a grey white lesion measures 1.7 x 1 x 1 cm. located at the following distances from the respective margins: superior margin 1.5 cminferior margin 1.7 cmmedial margin 2 cmlateral margin 1 cmdeep margin 0.2 cmrepresentative sections are submitted.b) received single fibrofatty tissue…	section from tumor shows cells in nests cords and diffuse sheets. individual cells have hyperchromatic nuclei and moderate amount of cytoplasm. lymphovascular invasion or perineural invasion is not seen.	a) left breast lump left breast conservative surgery :invasive ductal carcinoma grade 2. tumor measures 1.7 cm in greatest dimension lymphovascular invasion is not seen perineural invasion is not seen. ductal carcinoma in situ of solid and cribriform pattern with intermediate nuclear grade is seen. all margins of resection are free of tumorb) revised lateral margin :negative for malignancyc) revi…
MR160011294	right breast lump carcinoma.	biopsy from right breast lump	received three grey white to grey brown linear cores measuring 0.8 1 cm.entire tissue processed.	h amp e stained section shows linear cores of breast parenchyma harboring a neoplastic lesion arranged in sheets nests and tubules. cells have moderate amount of cytoplasm pleomorphic hyperchromatic nuclei. mitotic figures are discerned. stroma shows desmoplasia and necrosis.	right breast lump biopsy :invasive ductal carcinoma grade 2 modified bloom richardson score is 6(3+2+1).
MR160011307	left breast lump carcinoma.	biopsy from left breast.	received 4 grey white to grey brown linear cores measuring 1 1.4 cm.entire tissue processed.	linear cores of breast tissue harboring a neoplasm arranged as tubules and clusters. the neoplastic cells exhibit moderate nuclear pleomophism hyperchromatic nuclei and moderate cytoplasm. the intervening stroma is desmoplastic.	invasive ductal carcinoma biopsy left breast.grade 2(6 9).tubular formation 2nuclear pleomorphism 2mitotic figures 2 6 9
MR160011316	carcinoma left breast	a) left breast left breast conservative surgery(post chemotherapy)b) revised deep marginc) left axillary lymph node dissection	a) received lumpectomy specimen measures 7 x 6 x 5 cm skin ellipse measures 4.5 x 1.2 cm scarpresent measures 4.5 cm. on serially slicing the specimen shows a grey white lesion measures 3.2 x 2.5 x 1 cm. located at the following distances from the respective margins:superior margin 1.5cminferior margin 1.5cmmedial margin 1cmlateral margin 2cmdeep margin 0.3cmrepresentative sections are submitted.…	section shows residual tumor cells in diffuse sheets and nests. individual cells have hyperchromatic nuclei and moderate amount of cytoplasm. lymphovascular invasion or perineural invasion is not identified. areas of necrosisare seen. treatment related changes are seen.	a) left breast left breast conservative surgery(post chemotherapy) :residual invasive ductal carcinoma grade 2. modified bloom richardson score is 6(3+2+1). tumor measures 3.2 cm in the greatest dimension lymphovascular invasion is not identified perineural invasion is not identified ductal carcinoma in situ component is not seen all margins of resection with overlying skin are free of tumorb) re…
MR160011389	carcinoma left breast.	left breast left modified radical mastectomy.	received in : formalinprocedure : modified radical mastectomy laterality : left total dimensions : medial to lateral : 21cm. superficial to deep : 4cm. superior to inferior : 16cm.skin ellipse : 14 x 7 cm. nipple :normal scar skin shows a depressed area 2.5 cm medial to nipple (corresponding to tumor).tumor : single.tumour size : 2 x 1.5 x 1.5c m. location of tumor : upper inner quadrant.margins …	section shows tumor cells in diffuse sheets nests and cords. individual cells have hyperchromatic nuclei and moderate amount of cytoplasm. lymphovascular and perineural invasion are identified.	left breast left modified radical mastectomy: invasive ductal carcinoma grade 2. modified bloom richardson score is 6(3+2+1). tumour is unifocal and is located in the upper inner quadrant. tumor measures 2 cm in greatest dimension. lymphovascular invasion is identified. perineural invasion is identified. ductal carcinoma in situ is not seen. posterior resection margin is free of tumor. nipple and…
MR160011399	right lung lesion carcinoma	biopsy from right lung lesion	received multiple grey to grey brown cores measures 0.8 to 1.2cm.	linear cores of tissue infiltrated by compact nests islands of polygonal to oval neoplastic cells exhibiting moderate nuclear pleomorphism eosinophilic cytoplasm and notable mitotic activity. prominent areas of necrosis are noted.	biopsy from right lung lesion poorly differentiated carcinoma squamous cell carcinomahowever a remote possibility of metastatic from breast may please be ruled outsuggest ihcplease correlate with clinical findings
MR160011425	carcinoma right breast post breast conservative surgery + rt with right axillary nodal recurrence.	excised right axillary nodal mass.	received single fibrofatty tissue 4.5x3x2.5cm. cutsurface shows tumor.mass measures 2x1.2x1.0cm.	multiple section studied shows large nodal mass showing clumps groups and sheets of pleomorphic cells with hyperchromatic nucleus with eosinophilic cytoplasm. in focal areas ductular formation is present. plenty of mitotic figures are present. focal areas of necrosis is seen. surrounding the tumor normal ductal epithelium is present showing cystic dilatation of ducts. no lymphnode structure is pr…	excised right axillary mass: invasive ductal carcinoma axillary mass recurrence. the size of the mass measuring 2x1.2x1cm.
MR160011437	right breast lump carcinoma breast	biopsy from right breast lump	received multiple grey white linear cores measures 1 to 1.2cm. entire tissue is processed.	linear cores of breast parenchyma exhibiting focal ductal proliferation of round to oval cells demonstrating moderate nuclear pleomorphism and eosinophilic cytoplasm. adjacent areas show ducts and stroma with focal lymphocytic infiltrate.no definite invasion is seen in the material submitted	biopsy from right breast lump:ductal carcinoma in situ (dcis) high gradeplease correlate with clinical findings
MR160011474	mass in left breast carcinoma breast.	biopsy from left breast lump.	received 3 greywhite linear cores measuring 1 to 1.2cm. entire tissue processed.	section shows cores of breast parenchyma with an infiltrative lesion in tubules. cells exhibit moderate nuclei and moderate cytoplasm. myoepithelial cell layer absent. areas of hyalinisation cystic change noted.	left breast:suggestive of invasive ductal carcinoma grade 2.tubule formation : 2nuclear pleomorphism : 1mitotic figures : 1 4 9
MR160011489	mass in left breast carcinoma breast	biopsy from left breast.	received 4 grey white to grey brown linear cores measuring 1 1.3 cm.entire tissue processed.	section shows cores of breast parenchyma with foci of infiltration by atypical cells arranged in cords and tubules. cells exhibit mild to moderate nuclear pleomorphism hyperchromatic nuclei and moderate cytoplasm. areas of hyalinization and sclerosis noted.	left breast:invasive carcinoma grade ii (6 9)modified br (6 9)tubular formation 2nuclear pleomorphism 2mitotic figures 2 6 9
MR160011507	carcinoma left breast.	a) left breast left modified radical mastectomy.b) left level iii lymph nodes.c) revised deep margin.	a) received in : formalin.procedure : left modified radical mastectomy.laterality : left. total dimensions : medial to lateral 22cm. superficial to deep 5cm. superior to inferior 16cm. skin ellipse : 14.5 x 10.5 cm. nipple : normal.scar surgical defect : not seen.tumor : singlelocation of tumor : upper inner quadrant. tumour size : 3 x 2.6 x 1.6 cm. margins of tumor : ill defined. deep margin : 0…	section shows tumor cells in diffuse sheets. individual cells have hyperchromatic nuclei and moderate amount of cytoplasm. lymphovascular or perineural invasion is not identified. areas of necrosis are seen. brisk mitotic activity is seen.	a) left breast left modified radical mastectomy: invasive ductal carcinoma grade 3. modified bloom richardson score is 8(3+2+3) tumor is unifocal and is located in the upper inner quadrant. tumor measures 3 cm in greatest dimension. lymphovascular invasion is not seen. perineural invasion is not seen. ductal carcinoma in situ is not seen. posterior resection margin is free of tumor. nipple and ar…
MR160011542	mass in right breast carcinoma breast	biopsy from right breast.	received 3 grey white linear cores measuring 1 1.3cm.entire tissue processed.	section shows cores of fibrofatty tissue with an infiltrative lesion arranged in cords nests and in sheets. cells exhibit moderate to marked nuclear pleomorphism vesicular nuclei inconspicuous nucleoli and moderate cytoplasm. mitotic figures discerned. areas of necrosis noted.	right breast:invasive ductal carcinoma grade ii.modified br score (7 9).tubular formation 3nuclear pleomorphism 2mitotic figures 2 7 9 areas of necrosis seen.
MR160011546	mass in right breast 3 0 clock.positive carcinoma breast.	biopsy from right breast.	received 3 grey white linear cores measuring 1 1.2cm.entire tissue processed.	section shows cores of fibrofatty tissue infiltrated by lymphocytes and few cores show scattered atypical cells with irregular hyperchromatic nuclei. areas of dense hyalinization and thickened blood vessels noted. at few foci. the atypical cells show pseudotraching and indian file appearance.	right breast:suggestive of invasive carcinoma with lobular features nuclear grade ii.
MR160011570	mass in right breast carcinoma breast	biopsy from right breast.	received 5 grey white to grey brown linear cores measuring 0.6 1 cm.entire tissue processed.	section show linear cores of tissue harboring a neoplastic lesion arranged is sheets. individual cells have round to oval hyperchromatic nuclei and moderate amount of cytoplasm. stroma show fibrous tissue bland stromal cells and lymphocytic infiltrate. congested and hyalinised blood vessels noted.	right breast core biopsy:invasive ductal carcinoma grade ii.modified br score (3+3+2) 7tubule formation 3nuclear pleomorphism 3mitotic figures 2 7
MR160011582	carcinoma right breast post mrm	biopsy from liver lesion	received multiple grey white linear cores measures 1.2 to 1.5cm. entire tissue processed.	section shows linear cores of tissue harboring a neoplastic lesion arranged in cords trabeculae and nests. the cells are pleomorphic with round to oval vesicular nuclei prominent nucleoli and moderate amount of cytoplasm. mitotic figures are seen. areas of hyalinisation seen.	liver lesion:metastatic deposit in a known case of carcinoma breast.
MR160011594	left breast carcinoma	a) left breast lumpectomyb) left axillary clearance	a) left breast lumpectomy :received fibrofatty tissue measures 7x4x2.9cm skin ellipse measures 5.5x1.2 cm gritty to cut shows a grey white to grey yellow area measures 1.5x1.5x1cmlocated at the following distances from the respective margins:superior margin 1.5cminferior margin 0.8cmmedial margin 4.5cmlateral margin 2.5cmdeep margin 1.0cmanother grey white circumscribed area measures 1x1x1cm pres…	a) left breast lumpectomy :tumor bed:the section shows areas of fibrosis necrosis and atrophic ducts with lymphocytes infiltration.there is no evidence of residual viable tumor presentresected margins : superior margin free of tumorinferior margin free of tumormedial margin free of tumorlateral margin free of tumordeep margin free of tumoranother circumscribed nodule shows fibroadenomab)left axil…	a) left breast lumpectomy:no residual viable tumor presentareas of fibrosis necrosis presentall resected margins are free of tumorb) left axillary clearancelymph nodes 3 nodes show metastatic deposits of viable tumor out of 13 nodesperinodal spread present
MR160011641	mass in left breast carcinoma breast.	biopsy from left breast.	received 4 grey white linear cores measuring 1 to 1.2 cm.entire tissue processed.	linear cores of breast tissue harboring a neoplasm arranged as cords clusters and tubules. the neoplastic cell exhibit moderate nuclear pleomorphism have vesicular nuclear conspicuous nucleoli and moderate cytoplasm. the intervening stroma is desmoplastic.	invasive ductal carcinoma biopsy left breast.grade 2(6 9).tubular formation 3nuclear pleomorphism 2mitotic figures 1 6 9
MR160011695	mass in right breast carcinoma breast	biopsy from right breast mass.	received 3 linear grey white cores measuring 1 to 1.2 cm.entire tissue processed.	section shows cores of breast tissue infiltrated by tumor cells in nests and defuse sheets. individual cells have hyperchromatic nuclei and moderate amount of cytoplasm.	right breast mass core biopsy :invasive ductal carcinoma grade 2. modified bloom richardson score is 6(3+2+1).
MR160011720	carcinoma right breast multicentric disease.	right modified radical mastectomy.	received in : formalin. time of receipt at lab : 11:55pm. time to formalin :procedure : mr mastectomy.laterality : right. total dimensions : medial to lateral 25cm. superficial to deep 5cm. superior to inferior 21cm. skin ellipse : 12x8cm. nipple : normal.scar surgical defect : not seen.tumor : 2 lesions identified cut surface tumour size : tumor measuring 2.5x1.5x1.5cm greywhite area measuring 2…	sections from two tumors show breast parenchyma harboring a neoplasm arranged in tubular pattern and as cords.the neoplastic cells have vesicular nuclei conspicuous nucleoli and moderate cytoplasm.extensive areas of high grade ductal carcinoma in situ solid comedo cribriform and papillary pattern are seen.lymphovascular emboli seen.deep margin: free of tumor.tissue between two tumors show foci of…	right breast right modified radical mastectomy:multicentric tumor invasive ductal carcinoma grade 2.modified br score is 6 9.tubule formation: 2.nuclear pleomorphism : 2.mitotic figures: 2.tumor (located in the upper outer quadrant) measures 2.5 cm in greatest dimension . deep margin is 2cm away from tumor.tumor (located in upper inner quadrant) measures 2cm in greatest dimension .deep margin is …
MR160011730	mass in right breast carcinoma breast	biopsy from right breast	received 4 grey white to grey brown linear cores measuring 0.6 1 cm.entire tissue processed.	section show linear cores of tissue with a neoplastic arranged in cords and islands. individual cells have round to oval hyperchromatic nuclei and moderate amount of cytoplasm. stroma show hyalinisation and lymphocytic infiltrate.	right breast core biopsy:invasive carcinoma nuclear grade ii.
MR160011736	duct ectasia left breast	microdochectomy left breast	received fibrofatty tissue measures 9x2.5x1.5cm. on serial sectioning a small grey white lesion measures 1x0.3x0.3cm. distance from nearest inked surface is 0.1cm. also seen few dilated ducts measures 1x0.5x0.8cm. distance from nearest inked surface is 0.2cm. also received in the same container fibrofatty tissue measures 3x2x1cm cut surface shows grey white nodular area measures 1.2x0.4x0.5cm. di…	sections show breast parenchyma with dilated ducts harboring a lesion where the cells are arranged in sheets and papillary growth pattern around fibrovascular cores. cells are monomorphic cohesive and filling the lumen. individual cells have moderate amount of eosinophilic granular cytoplasm round to oval vesicular nuclei with prominent nucleoli. myoepithelial layer noted. mitotic figures discern…	left breast microdochectomy : shows ductal carcinoma in situ solid pattern with intermediate nuclear grade.background shows features of intraductal papilloma and suspicious foci of invasion.suggest ihc for further confirmation.
MR160011758	mass in left breast carcinoma breast.	left breast mass core biopsy.	received 3 greywhite linear cores measuring 1 to 1.3 cm. entire tissue processed.	section shows cores of tissue infiltrated by tumor cells in cords and small nests . individual cells have hyperchromatic nuclei and moderate amount of cytoplasm.	left breast mass core biopsy :invasive carcinoma with lobular features grade 2. modified bloom richardson score is 6(3+2+1).
MR160011763	right breast lesion carcinoma.	biopsy from right breast.	received 4 grey white linear cores measuring 1 to 1.5 cm.entire tissue processed.	section from breast parenchyma shows multiple linear cores harboring a neoplastic lesion arranged in sheets nests. the cells have abundant eosinophilic cytoplasm with pleomorphic hyperchromatic nuclei. desmoplasia seen. areas of necrosis noted.	right breast biopsy:invasive ductal carcinoma grade ii (6 9)modified brtubule formation 3nuclear pleomorphism 2mitotic figures 1 6 9
MR160011812	left breast lump carcinoma.	biopsy from left breast lesion.	received 5 grey white linear cores measuring 1 to 1.5 cm.entire tissue processed.	linear cores of tissue exhibiting a neoplastic lesion arranged in nests and islands consisting of round to oval neoplastic cells demonstrating moderate nuclear pleomorphism and pale eosinophilic cytoplasm. there are areas of necrosis lymphocytic infiltrate and prominent fibrocollagenous stroma.	biopsy from left breast lesion:invasive ductal carcinoma grade ii with extensive ductal carcinoma in situ.tubular formation 2nuclear pleomorphism 2mitotic figures 2 mbr score 6 9
MR160011869	known case of carcinoma breast.d3 extradural mass with cord compression.	d2 d3 laminectomy and surgical decompression of tumor.	a) received multiple grey white soft tissue bits along with few bony fragments measures 2.5x2x0.4 cm entire tissue processed.b) received multiple grey white soft tissue bits along with few bony fragments measures 2.5x1.5x0.5 cm entire tissue processed.	section from a and b show multiple bony bits with an infiltrating lesion arranged in tubules cords and cribriform pattern consisting with neoplastic cells having round to oval pleomorphic vesicular nuclei and moderate eosinophilic cytoplasm. areas of fibrosis and hyalinization noted.	d2 d3 laminectomy :consistent with metastatic deposits in a known case of carcinoma breast.
MR160011870	left breast mass carcinoma.	biopsy from left breast mass.	received 4 greywhite linear core measuring 1 to 1.2cm. entire tissue processed.	section shows cores of breast parenchyma infiltrated by a lesion arranged in nests clusters and cords comprising of atypical cells with round to oval hyperchromatic nuclei with scanty to moderate cytoplasm. extracellular mucinous areas noted. comedo ductal carcinoma in situ seen. focal areas of necrosis seen.	left breast mass biopsy:invasive ductal carcinoma with ductal carcinoma in situ (solid and comedo type) along with mucinous differentiation.
MR160011881	right breast mass carcinoma.	biopsy from right breast	received 4 grey white linear cores measuring 0.8 to 1.2 cm.entire tissue processed.	section shows linear cores of tissue with lesion arranged in cords and sheets with cells having pleomorphic hyperchromatic nuclei and moderate amount. stroma show hyalinisation and dense lymphocytic infiltrate. areas of necrosis and crush artefacts noted.	right breast core biopsy:poorly differentiated malignancy.suggestive of invasive carcinoma nuclear grade ii.suggest work up.
MR160011886	right breast lesion carcinoma right breast.	biopsy from right breast.	received 4 grey white linear cores measuring 0.5 to 1.2 cm.entire tissue processed.	section show linear core of tissue showing liver parenchyma with a lesion arranged in nest. islands pseudo papillary pattern. individual cells have round to oval hyperchromatic nuclei and moderate to scanty cytoplasm. also seen are nest of large cells with similar nuclear features and abundant amount of pale eosinophilic cytoplasma. stroma shows fibrosis hyalinisation. areas of necrosis noted.	right breast core biopsy:invasive ductal carcinoma grade iimodified br score (3+2+1) 6ductal carcinoma in situ solid type seen.
MR160011893	right breast lesion carcinoma.	biopsy from right breast.	received 6 grey white linear cores measuring 0.6 to 1 cm.entire tissue processed.	section from breast parenchyma shows multiple fragments harboring a neoplastic lesion arranged in sheets. the cells show pleomorphic hyperchromatic nuclei with abundant eosinophilic cytoplasm. areas of necrosis fibrosis noted.	right breast biopsy:small focus of invasive ductal carcinoma grade ii (6 9)modified brtubule formation 3nuclear pleomorphism 2mitotic figures 1 6 9
MR160011899	carcinoma left breast.	a) sentinel lymph node biopsy(frozen section).b) left breast lump wide excision(frozen section).c) left breast left modified radical mastectomy.d) left axillary dissection.	a ) received fibrofatty tissue measuring 3.2 x 2 x 1 cm. isolated inked 2 lymph nodes ( sentinal nodes) largest lymph node measuring 1 x 1 x 0.9 cm. entire tissue processed.b) fresh tissue received : yeslaterality : leftspecimen orientation : orientated specimen size : 8 x 6.5 x 2.5 cm.skin : presentskin dimensions : 6.5 x 0.5 cm.lesion(s) : presentnumber of macroscopically visible lesions : sing…	a) section from lymph node shows features of reactive follicular hyperplasia with increase in number of follicles.b) section studied from breast parenchyma shows a neoplastic lesion arranged in sheets lobules cords and trabeculae. the cells have moderate amount of cytoplasm pleomorphic vesicular nuclei and conspicuous nucleoli. adjacent parenchyma shows ductal carcinoma in situ with comedo type o…	a) sentinel lymph node biopsy(frozen section) :two lymph nodes are identified negative for malignancy(0 2).b) left breast lump wide excision(frozen section) :invasive ductal carcinoma grade 2. modified bloom richardson score is 7(3+2+2). tumour measures 1.8 cm in greatest dimension. lymphovascular invasion is not identified. perineural invasion is not identified. all margins of resection are free…
MR160011907	left breast mass carcinoma	biopsy from left breast lesion.	received 5 grey white linear core measuring 0.5 cm. entire tissue processed.	fragmented linear cores of tissue exhibiting few dyscohesive clusters of round to oval cells with centrally placed nuclei and moderate amount of eosinophilic cytoplasm amidst extensive areas of fibrocollagenous stroma.	biopsy from left breast lesion:shows occasional nests of atypical cells.suggest repeat biopsy or excision of the lump for further confirmation.
MR160011947	carcinoma left breast	a) left sentinel lymph nodeb) left modified radical mastectomy	a) left sentinel lymph node:received multiple fibrofatty tissue altogether measures 4x2.5x1cmidentified 5 lymph nodeslargest measures 1.3x1x0.5cm cut surface shows blue dyeb) left modified radical mastectomy:received in : formalin.procedure : mastectomy radical laterality : lefttotal dimensions : medial lateral : 22cm. superficial deep : 5cm. superior inferior : 17cm.skin ellipse : 14x9cm.nipple …	sections demonstrate papillary proliferation of round to cuboidal cells with vesicular nuclei and moderate amount of eosinophilic cytoplasm. there is a rich intervening fibrovascular network.	b) left breast left modified radical mastectomy: invasive ductal carcinoma grade ii. modified br score is 6.tubule formation: 2nuclear pleomorphism: 2 mitotic figures: 2tumor measures 1.5x1cm in greatest dimension and is located in the central quadrant. ductal carcinoma in situ not present adjacent breast show intraductal papillomalymphovascular invasion not presentperineural invasion not present…
MR160011962	carcinoma right breast	a) sentinel lymph nodesb) wide local excisionc) revised lateral margin	a) sentinel lymph nodes:received fibrofatty tissue measures 4x3x1cm 3 lymph nodes identified with ink. largest measures 2x1x0.8cm cut surface shows fatty infiltration.isolated total 5 lymph nodesb) wide local excision:received fibrofatty tissue measures 5.5x5x3cm skin ellipse measures 2.2x0.5cm cut surface shows grey white lesion measures 1.8x1.7x1cm located at the following distances from the re…	a) sentinel lymph nodes:5 nodes isolated show reactive hyperplasia no deposits of tumorb) wide local excision:tumor multiple section shows pleomorphic oval to cuboidal cells with hyperchromatic nucleus and scanty cytoplasm. invasive ductal carcinoma.grade tubule formation 2nuclear pleomorphism 2mitotic figures 2 mbr score 6 9 ductal carcinoma in situ is not presentlymphovascular invasion is not p…	breast conservative surgery:invasive ductal carcinomamaximum dimension of tumor is 1.8x1.7x1cm. nuclear grade iilymphovascular invasion is not presentall resected margins are free of tumoraxillary sentinel lymph nodes 5 nodes no deposits of tumorpathological stage pt1n0
MR160012034	left breast lump carcinoma	biopsy from left breast	received 5 grey white linear cores measuring 0.5 1 cm.entire tissue processed.	section shows cores of tissue infiltrated by a lesion arranged in cords nests and trabecular comprising of pleomorphic cells with round to oval hyperchromatic nuclei and moderate amount of eosinophilic cytoplasm. nests of apocrine cells are also noted. focal areas of necrosis noted. stroma shows hyalinisation and areas of hemorrhage.	left breast biopsy:invasive ductal carcinoma nuclear grade 2
MR160012038	case of lump in left breast carcinoma left breast.	biopsy from left breast	received 4 grey white linear cores measuring 1 to 1.2 cm.entire tissue processed.	section shows cores of tissue infiltrated by tumor cells in nests and cords. individual cells have hyperchromatic nuclei and moderate amount of cytoplasm.	left breast core biopsy:invasive ductal carcinoma grade 2 modified bloom richardson score is 6(3+2+1).
MR160012054	right breast lump carcinoma.	biopsy from right breast	received 4 grey white linear cores measuring 0.7 1 cm.entire tissue processed.	section shows bones of tissue harboring a lesion arranged in nests cords and sheets comprising of atypical cells with pleomorphic round to oval hyperchromatic nucleus and moderate amount of eosinophilic cytoplasm. areas of necrosis seen.	right breast biopsy:invasive ductal carcinoma grade 2modified br score 7 9 (3+2+2)tubular formation 3nuclear pleomorphism 2mitotic figures 2 7 9
MR160012057	carcinoma right breast post lumpectomy.	a) sentinel lymph node(frozen section).b) right breast right lumpectomy(frozen section).c) left oophorectomy.d) revised lateral margins.e) right axillary lymph nodes.	a) received multiple fibrofatty tissue altogether measuring 4.5 x 2.5 x 1 cm largest sentinel lymph node measuring 3 x 1 x 1 cm.cut surface : shows greywhite area with ink.identified 4 lymph nodes with blue ink. representative sections are submitted.b) fresh tissue received : yesnumber of specimens received : 1laterality : rightprocedure : breast conservative surgery(wle+sentinel lymph node biops…	sections from breast parenchyma shows no residual tumour. adjacent breast tissue shows slit like compressed ducts lined by cuboidal to flattened epithelium with cells having round to oval bland nuclei and scant to moderate amount of cytoplasm. adjacent breast show adenosis ductal hyperplasia and fibrocystic change. margins of resection are free of tumor.	a) sentinel lymph node(frozen section) :six lymph nodes isolated negative for malignancy(0 6).b) right breast right lumpectomy(post lumpectomy)(frozen section):no residual invasive tumour is seen. adjacent breast tissue shows features of ductal hyperplasia and fibroadenoma. all margins of resection are free of tumor.c) left ovary left oophorectomy :features suggestive of benign cystic lesion.nega…
MR160012063	carcinoma right breast post lumpectomy.	right modified radical mastectomy.	received in : formalin. procedure : post lumpectomy mastectomy.laterality : right. total dimensions : medial to lateral 24cm. superficial to deep 6cm. superior to inferior 16cm. skin ellipse : 18x8cm. nipple :scar surgical defect :scare measuring 8.5cm is located just above the nipple areola complex extending from upper inner quadrant to upper outer quadrant.10 o clock to 10 o clock position. tum…	section shows breast parenchyma harboring a lesion arranged in sheets nests and cords comprising of atypical cells with round to oval vesicular pleomorphic nuclei and scanty and moderate cytoplasm.mitotic figures 2 3 hpf.stroma shows extensive fibrosis and giant cell aggregates.lymphovascular invasion is identified.	histopathologic examination:right breast right modified radical mastectomy: invasive ductal carcinoma grade 2.modified br score is 6 9.tubule formation: 3.nuclear pleomorphism: 2.mitotic figures: 1.tumor measures 5 cm in greatest dimension and is located in the upper outer quadrant. ductal carcinoma in situ is not seen.lymphovascular invasion is identified.perineural invasion is not identified.po…
MR160012079	right breast lump (9 0 clock) carcinoma breast	biopsy from right breast.	received 4 grey white linear cores measuring 1 1.5 cm.entire tissue processed.	section from breast shows cores of tissue infiltrated by a lesion arranged i nests cores and trabecular comprising of cells with moderately pleomorphic hyperchromatic nuclei and moderate amount of eosinophilic cytoplasm. adjacent areas shows hyalinisation and fibrosis focal areas of necrosis seen.	right breast biopsy:invasive ductal carcinoma grade 2 modified br score 3+2+1 (6 9)tubular formation 3nuclear pleomorphism 2mitotic figures 1 6 9
MR160012128	left breast lump carcinoma	biopsy from left breast core.	received 6 grey white linear cores measuring 0.5 to 1.5 cm.entire tissue processed.	section studied shows linear cores of breast parenchyma infiltrated by tumour cells arranged in solid sheets nests and cords. individual cells have moderate amount of cytoplasm pleomorphic hyperchromatic nuclei and prominent nucleoli. mitotic figures and discerned. stroma shows fibrosis and inflammatory infiltrate.	left breast core biopsy:invasive ductal carcinoma grade 2. modified bloom richardson score is 6(3+2+1)
MR160012133	right breast ulcerative mass carcinoma right breast	biopsy from right breast	received multiple grey white linear cores measuring 0.5 to 1.5 cm.entire tissue processed.	section shows linear cores of breast parenchyma harboring a neoplastic lesion arranged as tubules and nests. the cells are ovoid to cuboidal with hyperchromatic pleomorphic nuclei inconspicuous nucleoli and moderate cytoplasm. atypical mitoses noted.	biopsy from right breast:invasive ductal carcinoma grade iimbr score is 6 9tubular formation 2 nuclear pleomorphism 2mitotic figures (4 5 10hpf) 2 6 9
MR160012158	left breast lump carcinoma	biopsy from left breast lesion.	received 5 grey white linear cores measuring 1 to 1.5 cm.entire tissue processed.	linear cores of tissue exhibiting a neoplastic lesion arranged in nests sheets islands and tubular configuration consisting of round to oval cells demonstrating moderate nuclear pleomorphism and pale eosinophilic cytoplasm amidst and desmoplastic stroma.	biopsy from let breast lesion:invasive ductal carcinoma grade ii score 6 9tubule formation 2 nuclear pleomorphism 2mitotic figures 2 6 9
MR160012209	left breast lump carcinoma.	biopsy from left breast.	received 4 grey white tissue core measuring 1 to 1.1 cm.entire tissue processed.	section shows breast parenchyma harboring in infiltrate lesion arranged in diffuse sheets and cords. cells exhibit moderate to marked nuclear pleomorphism round to oval vesicular nuclei prominent nucleoli and moderate eosinophilic cytoplasm. mitotic figures discerned. areas of necrosis noted. stroma shows marked lymphocytic infiltrate.	left breast:invasive ductal carcinoma. grade iiimodified br score (8 9)tubular formation 3nuclear pleomorphism 2mitotic figures 3 8 9
MR160012210	mass in right breast carcinoma breast.	biopsy from right breast.	received 3 grey white tissue core measuring 1.0 to 1.5 cm.entire tissue processed.	section shows an infiltrate lesion arranged in tubules and cords. cells exhibit moderate nuclear pleomorphism round to oval hyperchromatic nuclei and moderate cytoplasm. stroma shows mild inflammatory infiltrate.	right breast:invasive ductal carcinoma. grade imodified br score (5 9)tubular formation 1nuclear pleomorphism 2mitotic figures 2 5 9
MR160012214	mass in left breast carcinoma breast.	biopsy from left breast.	received 3 grey white linear cores measuring 1 to 1.2cm. entire tissue processed.	linear cores of breast parenchyma infiltrated by a neoplasm arranged as islands and nests. the neoplastic cells exhibit moderate nuclear pleomorphism have vesicular nuclei conspicuous nucleoli and moderate cytoplasm. the intervening stroma is fibrous.	invasive ductal carcinoma biopsy from left breast.modified br score is 6 9.tubular formation : 3nuclear pleomorphism : 2mitotic figures : 1 6 9
MR160012216	carcinoma left breast	a)left breast wide local excisionb) left axillary lymph nodesc) level iii lymph nodes	a) left breast wide local excision:fresh tissue received : yesprocedure : left breast wide local excisionspecimen orientation : orientatedspecimen size : 6.5x4.5x1.5cmskin : presentskin dimension : 5x2cmskin abnormalities : absentnipple : absentlesion : presentnumber of macroscopically viable lesions : single grey white lesionlesion dimensions : 1x0.5x0.3cmlocated at the following distances from …	a)left breast wide local excision:tumor bed: multiple section shows clumps groups and sheets of pleomorphic cells with hyperchromatic nucleus and scanty cytoplasm.invasive ductal carcinomasurrounding tumor fibrosis and giant cells are seen.grade tubule formation 3nuclear pleomorphism 2mitotic figures 2 79 nuclear grade iiductal carcinoma in situ present low gradelymphovascular invasion is present…	a) left breast wide local excision :invasive ductal carcinomamaximum dimension of tumor is 1x0.5cmnuclear grade iiductal carcinoma in situ is present low grade(measuring 0.2cm)lymphovascular invasion is present.all resected margins are free of tumorb) left axillary lymph nodes:one node shows metastatic deposits of viable tumor out of 20 nodes.c) level iii lymph nodes:2 nodes no deposits of tumor.
MR160012237	mass in left breast phyllodes carcinoma breast	biopsy from left breast mass	received multiple grey white linear cores measures 1 to 1.5cm. entire tissue is processed.	section shows linear cores of tissue infiltrated by a neoplastic lesion arranged in sheets and tubules. the cells have hyperchromatic pleomorphic round to oval nuclei inconspicuous nucleoli and moderate cytoplasm. atypical mitotic figures discerned.	biopsy from left breastinvasive ductal carcinoma grade iiimbr score 8 9tubule formation 3nuclear pleomorphism 2mitotic figures 3 8 9
MR160012253	left breast carcinoma.	a) sentinel lymph nodes.b) left breast.	a) received fibrofatty tissue measuring 4.5x2.5x0.8cm.b) received in : formalin.procedure : mastectomy.laterality : lefttotal dimensions : medial to lateral 15cm. superficial to deep 3.5cm. superior to inferior 14cm. skin ellipse : 8.5x4.5cm. nipple : normal.scar surgical defect : not seen.tumor : single greywhite granular ductal carcinoma in situ like(2x1x1cm).tumour size : 1x0.5x0.5cm(invasive …	a) 3 sentinel lymph nodes isolated are free of tumor.b) multiple sections from breast show large areas of comedo and solid ductal carcinoma in situ.small focus of atypical cells with moderate nuclear pleomorphism and moderate cytoplasm arranged as clusters are seen.no lymphovascular invasion seen.moderate intertumoral lymphocytic response is seen.deep margin is free of tumor.nipple and areola : f…	b) invasive ductal carcinoma left breast.tumor size(invasive component) : 1x0.5x0.5cm.extensive high grade ductal carcinoma in situ component comedo and solid pattern(size:2x1x1cm).no lymphovascular invasion seen.uninvolved breast parenchyma shows fibrocystic change.deep margin is free of tumor.nipple and areola : free of tumor.a) 3 sentinel lymph nodes isolated are free of tumor.
MR160012266	right breast lump carcinoma	biopsy of right breast	received multiple grey white linear cores measures 0.5 to 1.2cm. entire tissue is processed.	section shows cores of breast parenchyma harboring an infiltrative lesion arranged in nests and cords exhibit moderate nuclear pleomorphism with round to oval hyperchromatic nuclei moderate eosinophilic cytoplasm. areas of myxoid change seen. stroma shows mild lymphocytic infiltrate.	biopsy from right breast:invasive carcinoma with nuclear grade 2.
MR160012295	carcinoma right breast.	mastectomy with right level 1 and 2 lymph nodes.	received in : formalin fresh procedure : mr mastectomy.laterality : right. total dimensions : medial to lateral 21cm. superficial to deep 4cm. superior to inferior 16cm. skin ellipse : 12 x 6.8 cm. nipple : normal.scar surgical defect : not seen.tumor : single.tumour size : 3.3 x 2.5 x 2 cm greywhite firm. location of tumor : lower outer quadrant. margins of tumor : ill defined. deep margin : 1cm…	section shows tumor cells in diffuse sheets and nests. individual tumor cells have hyperchromatic nuclei and moderate amount of cytoplasm. lymphovascular or perineural invasion is not identified.	right breast right modified radical mastectomy : invasive ductal carcinoma grade 2. modified bloom richardson score is 6(3+2+1). tumor is unifocal and is located in the lower outer quadrant. tumor measures 3.3 cm in greatest dimension. lymphovascular invasion is not seen. perineural invasion is not seen. ductal carcinoma in situ is not seen. posterior resection margin is free of tumor. nipple and…
MR160012301	two irregular right breast lesion in upper and outer quadrant.	biopsy form right breast lump.	received five grey white linear cores measuring 0.8 to 1 cm.entire tissue processed.	section studied shows linear cores of breast parenchyma with cells arranged in tubules. cells have moderate amount of cytoplasm pleomorphic nuclei with fine granular chromatin and occasional nucleoli. occasional mitotic figures are discerned. stroma shows fibrosis and adjacent hemorrhagic areas.	right breast lump core biopsy:features are suggestive of atypical microglandular adenosis.however a low grade ductal carcinoma cannot be ruled out.suggest excision of the lump for further confirmation.
MR160012306	right breast lump carcinoma.trucut biopsy.	biopsy from right breast lump.	received 4 grey white linear cores measuring 1 to 1.5 cm.entire tissue processed.	sections studied shows breast parenchyma harboring a cellular lesion arranged in sheets and lobules. cells have moderate amount of cytoplasm pleomorphic hyperchromatic nuclei. mitotic figures are discerned. stroma shows fibrosis and inflammatory infiltrate.	right breast lump core biopsy :invasive ductal carcinoma grade 2. modified bloom richardson score is 6(3+2+1).
MR160012324	left breast lump carcinoma	biopsy from left breast lump.	received 3 grey white linear cores measuring 1 to 1.2cm.entire tissue processed.	section studied shows breast parenchyma harboring a neoplastic lesion arranged in sheets nests and cords. individual cells have moderate amount of cytoplasm pleomorphic hyperchromatic nuclei. mitotic figures are discerned. stroma shows fibrosis and inflammatory infiltrate.	left breast lump core biopsy:invasive ductal carcinoma grade 2. modified bloom richardson score 6(3+2+1).
MR160012353	mass in left breast carcinoma breast	biopsy from left breast mass.	received 3 grey white linear cores measuring 1 to 1.2 cm.entire tissue processed.	linear cores of tissue exhibiting a neoplastic lesion arranged in sheets nests and islands consisting of round to oval cells demonstrating mild to moderate atypia and pole eosinophilic cytoplasm amidst desmoplastic stroma and mucinous areas.	biopsy from left breast mass:invasive carcinoma with mucinous and neuroendrocine differentiation. grade 2 tubular formation 3nuclear pleomorphism 2mitotic figures 1 6 9
MR160012362	mass in right breast carcinoma breast.	biopsy from right breast.	received 3 grey white linear cores measuring 1 to 1.5 cm.entire tissue processed.	linear cores of breast tissue harboring a neoplasm arranged as cords and tubules. the lesional cells have hyperchromatic nuclei and moderate cytoplasm. the intervening stroma is desmoplastic.	infiltrating ductal carcinoma biopsy right breast.grade 2 (7 9)tubular formation 3nuclear pleomorphism 2mitotic figures 2 7 9
MR160012405	left breast carcinoma.	left modified radical mastectomy.	received in : formalin fresh time of receipt at lab : time to formalin :procedure : mr mastectomy.laterality : left. total dimensions : medial to lateral 20cm. superficial to deep 5cm. superior to inferior 19cm. skin ellipse : 15x13cm. nipple : normal.scar surgical defect : not seen.tumor : multiple tumor i greywhite relatively well circumscribed lesion measuring 3x2.8x2.5cm located in the lower …	sections from tumor 1 2 show similar morphology. the tumour cells arranged in nests cords tubules and in sheets.the cells exhibit marked pleomorphism with round to oval vesicular nuclei prominent nucleoli and moderate amount of cytoplasm.intervening stroma shows lymphocytic infiltrate desmoplasia fibrosis and necrosis.congested blood vessels are noted.mitotic figures noted.intertumoral fat shows …	left breast left modified radical mastectomy: invasive ductal carcinoma grade ii.modified br score is 7 9.tubule formation: 2.nuclear pleomorphism: 3mitotic figures: 2.tumor i lower outer quadrant tumor ii upper quadrant.measures largest dimension tumor i 3cm tumor ii 2cm distance between two tumors 1.5cm.ductal carcinoma in situ with comedonecrosis seen.lymphovascular invasion is seen.perineural…
MR160012427	right breast lump carcinoma.	biopsy form right breast.	received multiple grey white linear cores measuring 0.4 to 0.7 cm.entire tissue processed.	linear cores of neoplasm composed of variably cellular spindle cell stroma harboring few benign left like and tubular glandular elements lined by bilayered epithelium.	fibroepithelial lesion biopsy right breast. fibroadenoma. phyllodes.no evidence of malignancy in the cores submitted.
MR160012455	left breast lump carcinoma left breast.	biopsy form left breast.	received 5 grey white linear cores measuring 0.5 to 1.5 cm.entire tissue processed.	section shows cores of tissue infiltrated by tumor cell in cords and nests. individual cells have hyperchromatic nuclei and moderate amount of cytoplasm.	left breast core biopsy:invasive ductal carcinoma grade 2. modified bloom richardson score is 6(3+2+1).
MR160012466	right breast lump carcinoma.	biopsy from right breast.	received four grey white linear cores measuring 1.2 to 1.5 cm.entire tissue processed.	linear cores of breast parenchyma infiltrated by a neoplasm arranged in glandular pattern. the neoplastic cells exhibit moderate nuclear pleomorphism have hyperchromatic nuclei and moderate cytoplasm. the intervening stroma is desmoplastic. lymphovascular emboli seen.	invasive ductal carcinoma biopsy right breast.
MR160012477	mass in right breast carcinoma breast.	biopsy from right breast mass.	received 3 grey white linear cores measuring 1 to 1.2 cm.entire tissue processed.	section studied shows linear cores of breast parenchyma harboring a neoplastic lesion arranged in sheets cords and trabecular. cells have moderate amount of cytoplasm pleomorphic hyperchromatic nuclei. mitotic activity is discerned. stroma shows fibrosis.	right breast mass core biopsy:invasive ductal carcinoma grade 2. modified br score 6 (3+2+1).
MR160012488	right breast carcinoma with axillary node.	biopsy from right axillary lymphnode.	received 5 grey white linear cores measuring 1 to 1.4 cm.entire tissue processed.	linear cores of lymphoid tissue infiltrated by a neoplasm arranged as islands and clusters. the neoplastic cells exhibit moderate nuclear pleomorphism have vesicular nuclear conspicuous nucleoli and moderate cytoplasm. the intervening stroma is fibrosis.	metastatic carcinoma biopsy right axillary lymphnode in a known case of carcinoma breast.
MR160012501	left breast carcinoma	a) left breast conservative surgery sentinel lymph nodesb) left breast lumpectomyc) revised base margind) revised inferior margins	a) received 2 lymph nodes largest lymph node measures 2x1x0.5cm cut surface shows fatty infiltrationother lymph node measures 1.5x1x0.5cmb) received skin covered fibrofatty tissue measures 5x3.5x2.5cm skin ellipse measures 4x1cm.cut surface shows grey white lesion measures 2.8x2x1.5cm located at the following distances from the respective margins:superior margin 1.0cminferior margin 0.7cmmedial m…	a) left breast conservative surgery sentinel lymph nodes : 2 lymph nodes show reactive hyperplasia no metastatic deposits of tumorb) left breast lumpectomy:the section from the tumor shows pleomorphic polyhedral cells with pleomorphic vesicular nucleus with eosinophilic cytoplasm present sheets clumps and groups. invasive ductal carcinomagrade tubule formation 3nuclear pleomorphism 2mitotic figur…	a) left breast conservative surgery sentinel lymph nodes : 2 nodes no deposits of tumorb) left breast lumpectomy:breast conservative surgery:invasive ductal carcinomanuclear grade iiductal carcinoma in situ not presentlymphovascular invasion not presentperineural invasion not presentall resected margins are free of tumorc) revised base margin:free of tumord) revised inferior margins : free of tum…
MR160012536	carcinoma left breast.	a) wide excision of the lump.b) sentinel lymph nodes.c) revised deep margin.	a) received lumpectomy specimen measuring 8x7x3cmskin ellipse measuring 7x3cm.tumor measuring 2.5x2x2cm.cut surface : greywhite.located at the following distances from respective margins: superior margin 2cm.inferior margin 4cm.medial margin 1.8cm.lateral margin 2cm.deep margin 0.5cm.b) received single fibrofatty tissue measuring 2.5x1.5x1.2cm.isolated 3 lymph nodes.sentinel lymph nodeds measurin…	a) sections from tumor show breast parenchyma infiltrated by a neoplasm arranged as clusters and islands.the neoplastic cells exhibit moderate nuclear pleomorphism have vesicular nuclei conspicuous ncucleoli and moderate cytoplasm.the intervening stroma shows dense lymphocytic inflammatory cell infiltrate.nipple and areola : free of tumor.b) 3 sentinel lymph nodes isolated are free of tumor.c) se…	a) invasive ductal carcinoma left breast.grade 2 mbr score 7 9 tubule formation:3nuclear pleomorphism: 2mitotic figures: 2.tumor size:2.5x2x2cm.no lymphovascular invasion seen.no perineural invasion seen.moderate intratumoral lymphocytic response is seen.b) 3 sentinel lymph nodes isolated are negative for malignancy.c) revised deep margin : free of tumor.
MR160012544	left breast suspicious area under evaluation	left breast excision biopsy	fresh tissue received : yesnumber of specimens received : 1 laterality : left procedure :specimen orientation : superior (single white) inferior (single black) medial(double white) lateral (double black) deep inked triple white superficialspecimen size : 3.5x2.5x1.5cm skin : absent nipple : absent lesion(s) : presentnumber of macroscopically visible lesions : 1 lesion description : grey white les…	multiple sections from the breast parenchyma show a lesion arranged in solid nests and papillary pattern lined by columnar cells with round to oval vesicular nuclei dispersed fine chromatin and moderate eosinophilic cytoplasm. areas of ductal carcinoma in situ seen with solid and cribriform pattern. adjacent breast shows cystic change	left breast excision biopsy :suggest of ductal carcinoma in situ of solid and cribriform pattern with intermediate nuclear grade. estimated size of the dcis is 0.4 cm. all resected margins are free of tumor. adjacent breast tissue shows papillary lesionsuggest ihc.
MR160012548	multiple liver lesions hcc mets.	biopsy from liver lesion.	received 4 grey white to grey brown linear cores measuring 1 to 1.2 cm.entire tissue processed.	linear cores of tissue exhibiting nests islands and vague glandular configuration of round to cuboidal cells with vesicular nuclei inconspicuous nucleoli and moderate amount of eosinophilic cytoplasm amidst desmoplastic stroma and extensive areas of necrosis.	biopsy from liver lesion:positive for malignancy.suggestive of metastatic carcinoma in know case of carcinoma breast.
MR160012583	right breast lump carcinoma breast	biopsy of right breast lump	received multiple grey white linear cores measures 1 to 1.3cm. entire tissue is processed	linear cores of breast tissue infiltrated by a neoplasm arranged as cords trabeculae and nests. the neoplastic cells have hyperchromatic nuclei and moderate cytoplasm. the intervening stroma is desmoplastic	invasive carcinoma with lobular features biopsy of right breastgrade 2 6 9tubule formation 3nuclear pleomorphism 2mitotic figures 1 6 9
MR160012598	carcinoma right breast post lumpectomy status.	right modified radical mastectomy.	received in : formalin.procedure : mrm post lumpectomy.laterality : right.total dimensions : medial to lateral 14cm. superficial to deep 3.5cm. superior to inferior 13cm.skin ellipse : 10x8cm.nipple areola : normal.scar measures 4cm present 3cm above nipple in upper outer quadrant.grey white lesion : single.grey white lesion : 1.5x1.2x1.2cm.margins of tumor : well circumscribed.deep margin : 1.3c…	sections show breast parenchyma harboring an infiltrative lesion arranged in nests sheets lobules comprising of round to oval moderately pleomorphic vesicular nuclei with prominent nucleoli and moderate cytoplasm. areas of solid dcis and necrosis seen. adjacent stroma shows lymphocytic infiltrate. mitotic activity is brisk.	histopathologic examination:right breast invasive ductal carcinoma grade ii. residual tumor status post lumpectomy.modified br score is :7 9tubule formation : 2nuclear pleomorphism :2mitotic figures :3tumor measures 1.5cm in greatest dimension and is located in the retroareolar quadrant.ductal carcinoma in situ present with comedonecrosis .lymphovascular invasion identified.perineural invasion no…
MR160012608	bilateral breast mass	a) biopsy of left breast massb) biopsy of right breast mass	a) received multiple grey white to grey yellow linear cores measures 1 to 1.2cm. entire tissue is processedb) received multiple grey white linear cores measures 1 to 1.4cm. entire tissue is processed.	section from both breast mass shows linear cores of breast parenchyma exhibiting nests and cords of round to oval neoplastic cells demonstrating moderate nuclear pleomorphism and eosinophilic cytoplasm amidst a desmoplastic stroma.	a amp b) right and left breast core biopsy : invasive ductal carcinoma grade 2. modified bloom richardson score 7(3+2+2).
MR160012640	mass in right breast carcinoma breast.	biopsy right breast.	received 4 grey white linear cores measuring 0.8 to 1.0 cm.entire tissue processed.	linear cores of breast tissue infiltrated by a sheets. the neoplastic cells exhibit moderate nuclear pleomorphic have hyperchromatic to vesicular nuclei conspicuous nucleoli and moderate cytoplasm. the intervening stroma is desmoplastic.	invasive ductal carcinoma biopsy right breast.grade 3(8 9)tubule formation 3nuclear pleomorphism 2mitotic figures 3 8 9
MR160012644	mass in left breast carcinoma breast.	biopsy from left breast.	received 3 grey white linear cores measuring 0.6 to 1.1 cm.entire tissue processed.	linear cores of breast parenchyma infiltrated by a neoplasm arranged as cords and tubules and clusters. the neoplastic cells exhibit moderate nuclear pleomorphism have hyperchromatic nuclei and moderate cytoplasm. the intervening stroma is desmoplastic.	invasive ductal carcinoma biopsy from left breast.grade 2(7 9)tubular formation 3nuclear pleomorphism 2mitotic figures 2 7 9
MR160012663	right breast masscarcinoma breast	biopsy of right breast mass	received multiple grey white to grey brown cores measures 0.6 to 1cm.	fragmented linear cores of breast parenchyma exhibiting papillary proliferation of cells lined by columnar cells with focal stratification and apocrine change admixed with few areas showing mucinous material.	biopsy from right breast mass:features are suggestive of papillary neoplasm.suggest excision of lump and ihc for further confirmation.
MR160012675	a) lumpectomy wide excsion frozen specimen.b) left axillary clearance.	a) received lumpectomy specimen measuring 8x5x5cm. skin ellipse measures 6x2cm with scar measuring 3cm.cut surface shows greywhite firm tumor area measuring 1x1x0.5cm located at the following distances from respective margins: superior margin 1cm.inferior margin 1cm.lateral margin 3cm.medial margin 4cm.deep margin 1cm.b) received multiple fibrofatty tissue altogether measuring 7x6x4cm.largest lym…	a) lumpectomy wide excsion frozen	tumor bed : residual viable tumor present.tumor measuring 1x1x0.5cm with invasive ductal carcinoma.tubular formation : 3nuclear pleomorphism : 1mitotic figures : 2 6 9 nuclear grade ii.dcis : not present.lymphovascular invasion is present.perineural invasion is present.resected margins: superior margin free of tumor.inferior margin free of tumor.lateral margin free of tumor.medial margin free of …	lumpectomy wide excision:residual viable tumor present measuring 1x1x0.5cm with invasive ductal carcinoma.nuclear grade ii.dcis : not present.lymphovascular invasion is present.perineural invasion is present.all resected margins are free of tumor.b) left axillary clearance:12 nodes show metastatic deposits of viable tumor out of 17 nodes. perinodal spread present.
MR160012715	left lung nodule.carcinoma lung metastatic lesion carcinoma breast.	biopsy from left lung mass.	received 3 grey white linear cores measuring 0.5 to 1.2cm. issued to tata mc: 2 linear cores of tissue measuring 1.5cm. handed over to bearer name.	linear cores of lung parenchyma show invasive sheets and nests of dysplastic oval to polygonal cells with abundant eosinophilic cytoplasm. the cells exhibit moderate nuclear pleomorphic. intervening stroma is desmoplastic and shows moderate dense lymphoplasmic infiltrate.	malignant lesion favor metastases in a known case of carcinoma breast .
MR160012716	mass in left breast carcinoma breast.	biopsy from left breast.	received 2 grey white linear cores measuring 1 to 1.2 cm.entire tissue processed.	linear cores of breast tissue infiltrated by a neoplasm arranged as sheets and cords. the neoplastic cells exhibit moderate nuclear pleomorphism have hyperchromatic nuclei and moderate cytoplasm.	poorly differentiated malignancy favoring:invasive carcinoma left breast.grade 2(6 9)tubule formation 3nuclear pleomorphism 2mitotic figures 1 6 9
MR160012727	mass in right breast carcinoma breast.	biopsy from right breast.	received 3 grey white linear cores measuring 0.6 to 1.2 cm.entire tissue processed.	linear cores of breast tissue infiltrated by a neoplasm arranged as tubule and clusters. the neoplastic cell exhibit moderate nuclear pleomorphism have vesicular nuclei conspicuous nucleoli and moderate cytoplasm. the intervening stroma is desmoplastic.	invasive ductal carcinoma biopsy right breast.grade 2(6 9).tubule formation 2nuclear pleomorphism 2mitotic figures 2 6 9
MR160012741	mass in left breast carcinoma breast	biopsy of left breast mass	received multiple grey white to linear cores measures 1 to 1.4cm. entire tissue is processed.	sections studied shows fibrocollagenous tissue harboring a neoplastic lesion arranged in sheets and cords. individual cells have moderate amount of cytoplasm pleomorphic hyperchromatic nuclei. mitotic activity is discerned. adjacent stroma shows fibrosis.	left breast mass core biopsy:invasive ductal carcinoma grade 2. modified bloom richardson score is 6(3+2+1).
MR160012750	lump in right breast	a) lumpectomy with right breast breast conservative surgeryb) axillary level i and ii ymph nodesc) level iii lymph nodes	a) lumpectomy with right breast breast conservative surgery:received fibrofatty tissue measures 6.5x5.5x2cm skin ellipse measures 3x0.7cmcut surface shows illdefined grey white tumor measures 0.5x0.5x0.5cmlocated at the following distances from the respective margins:superior margin 4cminferior margin 1.4cmmedial margin 3cmlateral margin 1cmdeep margin 1cmb) axillary level i and ii lymph nodes:re…	a) lumpectomy with right breast breast conservative surgery:tumor bed: small focus of viable tumor present consisting of small clumps of pleomorphic cells with hyperchromatic nucleus with eosinophilic cytoplasm. surrounding the tumor dense lymphocytic infiltration is present tumor is measuring 0.5x0.5cm. surrounding the tumor dense fibrosis lymphocytic infiltration atrophic ducts and surrounding …	a) lumpectomy with right breast breast conservative surgery la small focus of viable tumor presentinvasive ductal carcinoma measures 0.5x0.5cmdense lymphocytic infiltration and fibrosis is present surrounding clumps of tumor cellsall resected margins are free of tumorb) axillary level i and ii lymph nodes:11 nodes no deposits of tumor presentc) level iii lymph nodes:one node no deposits of tumor
MR160012770	mass in left breast carcinoma breast.	biopsy from breast.	received multiple fragmented linear cores measuring 0.4 to 0.8 cm.entire tissue processed.	section show fragments of tissue showing desmoplasia with few scattered cells. loss pf crush artifact seen.	breast trucut biopsy:scattered atypical cells are seen.inadequate for opinion.suggest repeat biopsy.
MR160012777	liver lesion metastasis.	biopsy from liver lesion.	received five grey white linear cores measures 2 to 2.5 cm. entire tissue processed.	section shows linear cores of fibrocollagenous tissue infiltrated by neoplastic cells arranged in tubules acini and in cords. the cells have round hyperchromatic nuclei and moderate cytoplasm.	biopsy from liver lesion. suggestive of metastatic carcinoma in a known and treated case of carcinoma right breast.
MR160012794	left breast mass carcinoma breast.	biopsy from left breast mass.	received four grey white linear cores measuring 0.8 to 1.2 cm.entire tissue processed.	section from breast shows tumor cells in diffuse sheets and nests. individual cells have hyperchromatic nuclei and moderate amount of cytoplasm.	left breast mass core biopsy:invasive ductal carcinoma grade 2. modified bloom richardson score is 6(3+2+1).
MR160012807	mass in left breast carcinoma breast.	biopsy from left breast.	received 4 grey white to grey brown linear cores measuring 0.8 to 1 cm.entire tissue processed.	section show linear cores of tissue with neoplastic lesion arranged in sheets. individual cells have round to oval hyperchromatic nuclei and moderate amount of cytoplasm. stroma show fibrosis. large areas of necrosis noted.	left breast core biopsy :invasive ductal carcinoma grade 2. modified bloom richardson score is 6(3+2+1).
MR160012810	mass in left breast carcinoma breast	biopsy of left breast	received multiple grey white linear cores measures 0.8 to 1cm. entire tissue is processed	section shows linear cores of breast parenchyma harboring a neoplastic lesion arranged in nests sheets and cords in tubule formation. the cells are pleomorphic with round to oval vesicular nuclei and prominent nucleoli. adjacent stroma shows desmoplasia and elastosis. areas of necrosis seen	left breast biopsyinvasive ductal carcinoma grade 2mbr score tubule formation 3nuclear pleomorphism 2mitotic figures 2 areas of necrosis seen
MR160012837	mass in right breast carcinoma breast.	biopsy from right breast.	received multiple tiny grey white soft tissue bits altogether measuring 0.3x0.2x0.2 cm.entire tissue processed.	section shows fragments of breast tissue infiltrated by a lesion arranged in nests oval cords of small cells with uniform round to oval hyperchromatic nuclei and correlate amount of eosinophilic cytoplasm. admixed are mucinous areas. stroma shows fibrocollagenous change.	right breast biopsy:invasive carcinoma with mucinous features. nuclear grade 1.
MR160012844	mass in left breast carcinoma breast.	biopsy form left breast.	received three grey white linear cores measuring 0.8 to 1 cm.entire tissue processed.	section shows cores of breast parenchyma harboring a lesion arranged in trabecular nests and cords comprising of atypical cells with mild to moderately pleomorphic hyperchromatic nuclei and scanty to moderate eosinophilic cytoplasm. mitotic figures discerned. stroma shows extensive fibrosis and hyalinisation.	left breast biopsy:invasive ductal carcinoma grade : 2.modified br score 6 9.tubular formation 3nuclear pleomorphism 2mitotic figures 1 6 9
MR160012846	carcinoma right buccal mucosa	a) right composite resectionb) right neck dissection	a) laterality : rightmeasurements of bone (length ) : 6cmmucosa :2.8x3.5cmsalivary gland : absent skin flap shows nodular elevation: 5x4.3cmteeth (number) : 5site of tumor : right buccal mucosatumor size : 2.7x1.7x3.2cmappearance : ulcerativeresected margins orientated :yesdistance from margins :anterior margin : 1cmposterior margin : 1.2cmsuperior margin : 1cminferior margin : 1.5cmdeep margin :…	a) sections show infiltrative lesion arranged in sheets islands nests lobules pleomorphic vesicular nuclei prominent nucleoli and moderate cytoplasm. mitotic figures discerned. adjacent stroma shows desmoplasia. area of necrosis and myxoid areas noted. overlying skin appears to be normal.lymphovascular invasion and perineural invasion not identifiedanterior posterior superior inferior margins are…	a) moderately differentiated squamous cell carcinoma right breast mucosalarger tumor dimension measures 2.7cmlymphovascular invasion not identifiedperineural invasion not identifiedoverlying skin is free of tumorall resected margins are free of tumor.identified one lymph node involved by tumor(1 1)no perinodal spread seenb) identified 4 lymph nodes free of tumorthey show reactive hyperplasia (0 4…
MR160012847	right breast mass to riule out carcinoma.	biopsy from right breast mass.	received five grey white linear cores measuring 0.8 to 1 cm.entire tissue processed.	linear cores of breast tissue harboring a benign biphasic tumor with epithelial and stromal components. compressed glands lined by bilayered epithelium are seen. foci of usual ductal hyperplasia noted.	fibroepithelial lesion fibroadenoma.
MR160012898	known case of carcinoma left breast.	biopsy from chest wall lesion.	received 2 skin covered soft tissue bits measures 2.5x1.5x0.4cm.entire tissue processed.smaller measures 2x0.4x0.3cm. entire tissue processed.	section shows skin with subcutaneous tissue harboring an invasive neoplasm in the fibrosi and subcutaneous tissue predominantly in nests tubules and cords. the cells show moderate nuclear pleomorphism increased mitosis and moderate eosinophilic vacuolated cytoplasm. the tumor involves the epidermis in form of pagetoid spread lymphatic emboli seen.	biopsy from chest wall lesion:recurrent invasive carcinoma( nst) in a known case of carcinoma breast.
MR160012912	mass in left breast carcinoma breast.	biopsy from left breast.	received five grey white linear cores measuring 0.7 to 1 cm.entire tissue processed.	linear cores of breast tissue infiltrated by a neoplasm arranged as sheets cords and clusters. the neoplastic cells exhibit moderate nuclear pleomorphism have vesicular nuclei conspicuous nucleoli and moderate cytoplasm. areas of necrosis seen.	infiltrating ductal carcinoma biopsy left breast.grade 2(7 9).tubular formation 3nuclear pleomorphic 2mitotic figures 2 7 9
MR160012918	mass in right breast carcinoma breast	biopsy from right breast mass	received multiple grey white linear cores measures 1 to 1.2cm	linear cores of breast tissue infiltrated by a neoplasm arranged as cords trabeculae and clusters. the neoplastic cells have hyperchromatic nuclei and moderate cytoplasm. crush artifacts seen	infiltrating ductal carcinoma biopsy of right breastgrade 2 (7 9)(tubule formation 3 nuclear pleomorphism 2 mitotic figures 2)
MR160012949	mass in left breast carcinoma breast.	biopsy from left breast mass.	received three grey white linear cores measuring 0.8 to 1.2 cm.entire tissue processed.	section from breast shows tumor cells in diffuse sheets and nests. individual tumor cells have hyperchromatic nuclei and moderate amount of cytoplasm.	left breast mass core biopsy:invasive ductal carcinoma grade 2. modified bloom richardson score is 6(3+2+1).
MR160012976	left breast mass infection. carcinoma breast.	biopsy from left breast mass.	received 5 very ting linear fragmented cores measuring 0.2 to 0.3 cm.entire tissue processed.	section shows cores of breast tissue infiltrated by inflammatory aggregates comprising of plasma cells lymphocytes neutrophils. areas of hyalinisation sees along with scattered fibroblasts and histiocytes.	left breast mass biopsy:acute on chronic inflammation.no evidence of malignancy in the sections studied.
MR160012977	mass in right breast carcinoma breast.	biopsy from right breast.	received 4 grey white linear cores measuring 0.8 to 1.2 cm.entire tissue processed.	linear cores of lowest parenchyma infiltrated by a neoplasm arranged as islands and nests. the neoplastic cells exhibit moderate nuclear pleomorphism have vesicular nuclei conspicuous nucleoli and moderate cytoplasm lymphovascular emboli seen.	infiltrating ductal carcinoma biopsy right breast:grade 2(6 9).tubular formation 3nuclear pleomorphism 2mitotic figures 1 6 9
MR160012987	mass in right breast carcinoma breast.	biopsy from right breast.	received 3 grey white linear cores measuring 0.8 to 1 cm.entire tissue processed.	section studied shows linear cores of breast parenchyma harboring a neoplastic lesion arranged in sheets cords and tubules. cells have moderate amount of cytoplasm pleomorphic hyperchromatic nuclei and inconspicuous nucleoli. mitotic activity is seen	infiltrating ductal carcinoma biopsy from right breast:grade 2 (7 9)tubule formation 3nuclear pleomorphism 2mitotic figures 2
MR160013038	mass in left breast carcinoma breast.	biopsy from left breast.	received three grey white to grey brown linear cores measuring 1 to 1.2 cm.entire tissue processed.	section shows cores of breast parenchyma harboring an infiltrative lesion arranged in nests and sheets. cells exhibit moderate to marked nuclear pleomorphism vesicular nuclei with irregular nuclear membrance prominent nucleoli and moderate eosinophilic to clear cytoplasm. mitotic figures discerned. areas of necrosis noted.	biopsy left breast:invasive ductal carcinoma grade iii.modified br score 8 9.tubular formation 3nuclear pleomorphism 3mitotic figures 2 8 9
MR160013082	carcinoma right breast post op recurrence	biopsy from right breast.	received 3 grey white linear cores measure 0.2 to 0.3 entire tissue processed.	linear cores of fibrous and fatty tissue harboring a few tiny capillaries.	biopsy from right breast:only fibrous tissue seen in the biopsy submitted.
MR160013089	irregular spiculated mass in left breast (3 0 clock) carcinoma left breast.	a) biopsy left breast.	received four grey white linear cores measuring 1 to 1.2 cm.entire tissue processed.	a) section studied shows linear cores of breast parenchyma harboring a neoplastic lesion arranged in cords trabeculae and tubules. the cells have moderate amount of cytoplasm pleomorphic hyperchromatic nuclei. mitotic activity is discerned. stroma shows elastosis. foci of calcification seen.	a) invasive ductal carcinoma biopsy left breast.grade 2(6 9).tubule formation 2nuclear pleomorphism 2mitotic figures 2 6 9
MR160013100	right breast lump carcinoma.	biopsy from right breast lump.	received four grey white to grey brown linear cores measuring 0.7 to 1.2 cm.entire tissue processed.	section studied shows linear cores of breast parenchyma harboring a cellular lesion arranged in sheets cords and trabeculae. the cells have moderate amount of cytoplasm pleomorphic hyperchromatic nuclei. mitotic figures are discerned. stroma shows elastosis.	invasive ductal carcinoma biopsy from right breast lump.grade 2 modified br score 6.tubular formation 3nuclear pleomorphism 2mitotic figures 1 6 9
MR160013111	right breast lump carcinoma.	biopsy from right breast lump.	received four grey white to grey brown linear cores measuring 0.7 to 1 cm.entire tissue processed.	section studied shows linear cores of breast parenchyma harboring a neoplastic lesion arranged in cords and trabeculae. the cells have moderate amount of cytoplasm pleomorphic hyperchromatic nuclei. mitotic figures are discerned. stroma shows fibrosis.	invasive ductal carcinoma biopsy from right breast lump.modified br score grade 2(7 9).tubular formation 3nuclear pleomorphism 2mitotic figures 2 7 9
MR160013124	right breast lump carcinoma.	biospy from right breast lump.	received 3 greybrown linear cores measuring 0.5 to 0.6cm. entire tissue processed.	linear cores of predominantly necrotic tissue harboring occasional atypical cells. one of the cores show fibroblastic proliferation and mixed inflammatory infiltrate composed of neutrophils lymphocytes and plasma cells.	occasional atypical cells seen.in view of predominantly necrotic tissue kindly repeat biopsy from viable tumor area.
MR160013143	mass in left breast carcinoma breast.	left breast core biopsy.	received three grey white to grey brown linear cores measuring 1 to 1.3cm. entire tissue processed.	section shows breast tissue infiltrated by tumor cells in nests and cords. individual cells have hyperchromatic nuclei and moderate amount of cytoplasm.	left breast core biopsy :invasive ductal carcinoma grade 2. modified bloom richardson score is 6(3+2+1).
MR160013166	left breast solid cystic mass carcinoma.left supraclavicular multiple lymph nodes metastasis.	biopsy from left breast lesion.	received four grey white to grey brown linear cores measuring 1 to 1.3cm.entire tissue processed.	linear cores of tissue exhibiting a neoplastic lesion arranged in sheets nests and islands consisting of polygonal to oval cells demonstrating moderate nuclear pleomorphism and eosinophilic cytoplasm. there are small cores of keratinization. intervening areas show desmoplastic stroma. small fragment of skin is also noted.	biopsy from left breast lesion :high grade carcinoma. primary in breast.
MR160013173	carcinoma right breast post op.	sternal lesion biopsy.	received four grey white to grey brown linear cores measuring 1.2 to 1.4cm. entire tissue processed.	section shows fibrocollagenous tissue infiltrated by tumor cells in nests and cords. individual tumor cells have round to oval nuclei and moderate amount of eosinophilic cytoplasm.	sternal lesion biopsy :suggestive of recurrent deposit of carcinoma in known and treated case of carcinoma right breast.
MR160013194	mass in right breast carcinoma breast.	right breast core biopsy.	received four grey white to grey brown linear cores measuring 1 to 1.2cm. entire tissue processed.	section show linear cores of tissue with a neoplastic lesion arranged in cords and sheets. individual cells have pleomorphic round to oval hyperchromatic nuclei inconspicuous nucleoli and moderate amount of cytoplasm. stroma show desmoplasia and hyalinisation ductal carcinoma in situ solid and comedo necrosis type is seen.	right breast core biopsy :invasive ductal carcinoma grade 2. modified bloom richardson score is 6(3+2+1). ductal carcinoma in situ of solid and comedo pattern with intermediate nuclear grade.
MR160013207	left breast mass	biopsy of left breast	received multiple grey white to grey brown linear cores measures 0.8 to 1.2cm. entire tissue is processed	section shows linear trucut cores of breast parenchyma with sheets clusters and cords of large atypical cells with hyperchromatic nuclei few show prominent nucleoli moderate to abundant cytoplasm. frequent mitotic figures discerned. stroma shows desmoplastic response	invasive ductal carcinoma nos grade 3tubule formation 3nuclear pleomorphism 3mitotic figures 2 8 9
MR160013285	right breast carcinoma	a) right breast lumpectomyb) right axillary clearance	a) received fibrofatty tissue with elliptical piece of skin measures 4.5x3.5x2.5cm skinellipse measures 2x1cm cut surface shows grossly no tumor seen shows fibrotic areameasures 1x1cm.located at the following distances from the respective margins:superior margin 2cminferior margin 1cmmedial margin 1cmlateral margin 2cmdeep margin 0.5cmb) axillary lymph nodes:received fibrofatty tissue measures 8x…	a) right breast lumpectomy:lumpectomy bed:the section shows fibrosis with atrophic ducts and lymphocytes and histiocytic cells.surrounding breast parenchyma ducts show adenosisthere is no evidence of residual viable tumor presentresected margins:superior margin free of tumorinferior margin free of tumormedial margin free of tumorlateral margin free of tumordeep margin free of tumorb) right axilla…	a) right breast lumpectomy:post lumpectomy post nactno residual viable tumor presentall resected margins are free of tumorb) right axillary clearance:one node shows metastatic deposits of invasive ductal carcinoma out of 19 nodesperinodal spread present
MR160013296	carcinoma right breast	a) sentinel lymph node right axillab) right mastectomy	a) received fibrofatty tissue measures 3.5x2x1cm largest lymph node measures 1.5x1x0.5cm.cut surface shows fatty infiltration. total isolated 4b) received in : formalin.laterality : right total dimensions : medial lateral : 20cm. superficial deep : 5cm. superior inferior : 19cm.skin ellipse : 14.5x5cm.nipple : normal.scar surgical defect : absenttumor : single tumor size : 2 cm (largest dimension…	b) multiple section shows breast parenchyma harboring a cellular neoplastic lesion arranged in tubules and sheets. the cells are ovoid having moderate amount of cytoplasm hyperchromatic nucleus and prominent nucleoli in few. desmoplastic stroma shows areas of hemorrhage and necrosis. mitotic figures are discerned. ductal carcinoma in situ solid and comedonecrosis is seen. lymphovascular invasion …	b)right breast invasive ductal carcinoma grade 2modified br score is 6 9tubule formation 2nuclear pleomorphism 2mitotic figures 2ductal carcinoma in situ with comedonecrosis identified solid type(constitiutes 40 of the total tumor volume) invasive component is approximately 1.2 cm lymphovascular invasion is not identifiedperineural invasion not identifiedposterior resection margin is free of tumo…
MR160013301	mass ion right breast carcinoma breast	biopsy from right breast mass	received multiple grey white to grey brown linear cores measures 0.9 to 1.2cm. entire tissue is processed.	section shows linear cores of tissue with a neoplastic lesion arranged in sheets. individual cells have pleomorphic round to oval hyperchromatic nuclei inconspicuous nucleoli and moderate amount of cytoplasm. stroma shows desmoplasia hyalinisation and inflammatory infiltrate consisting of lymphocytes few plasma cells. areas of necrosis noted. mitotic figures discerned.	right breast core biopsy:invasive ductal carcinoma grade 3. modified bloom richardson score is 8(3+2+3)
MR160013304	mass in left breast carcinoma breast	biopsy from left breast mass	received tiny grey white to grey brown linear cores measures 1.2 to 1.4 cm. entire tissue is processed	section show linear cores of tissue with necrosis and fibrosis with few sheets of atypical cells having round to oval hyperchromatic nuclei and moderate amount of cytoplasm. scattered inflammatory cells seen.	left breast core biopsy :invasive ductal carcinoma grade 2. modified bloom richardson score 6(3+2+1).
MR160013306	mass in left breast carcinoma breast.	biopsy from left breast mass.	received two grey white to grey brown linear cores measuring 0.8 to 1.2 cm.entire tissue processed.	sections from the linear cores submitted shows a lesion arranged in tubules cords and aggregates. the neoplastic cells show vesicular nucleus with moderate amount of cytoplasm. atypical mitotic figures discerned. no lymphovascular emboli or perineural invasion noted.	invasive ductal carcinoma grade ii.mbr score 7 9
MR160013314	mass in left breast carcinoma breast.	biopsy from left breast.	received multiple grey white to grey brown linear cores measuring 0.9 to 1.2cm.	section shows linear cores of breast parenchyma harboring an infiltrating cellular neoplastic lesion arranged in sheets cords and tubules.the cells are ovoid having moderate amount of cytoplasm hyperchromatic pleomorphic nucleus with prominent nucleoli.atypical mitotic figures are discerned.stroma shows desmoplasia with areas of hemorrhage necrosis and chronic inflammatory infiltrate.ductal carci…	left breast mass biopsy:invasive ductal carcinoma grade 2mbr score is 7 9.tubule formation:3nuclear pleomorphism:2mitoses:2areas of necrosis seen.
MR160013327	mass in right breast carcinoma breast	biopsy from right breast	received four grey white to grey brown linear cores measures 0.5 to 0.7cm.	sections studied shows linear cores of breast parenchyma harboring a neoplastic lesion arranged in tubules sheets and cords. the cells have moderate amount of cytoplasm pleomorphic hyperchromatic nuclei and inconspicuous nucleoli. stroma shows fibrosis and congested blood vessels.	invasive ductal carcinoma grade 2 biopsy from right breast mass:mbr score 6 9tubule formation 3nuclear pleomorphism 2mitotic figures 1
MR160013329	metastatic carcinoma breast right with skin ulceration	right toilet mastectomy	received in : formalinprocedure : mastectomy laterality : right total dimensions : medial lateral superficial deep superior inferior skin ellipse : 19x17cm nipple : retracted scar surgical defect : skin ellipse shows a ulceration in the lower inner quadrant measures 6.5x3cm corresponding to the underlying tumor located 0.5cm medial to the nipple and areola tumor : single tumour size : 11x7x5cm. l…	sections from tumor show breast parenchyma infiltrated by a neoplasm arranged as tubules clusters and islands. the neoplastic cells exhibit moderate nuclear pleomorphism have vesicular nuclei conspicuous nucleoli and moderate cytoplasm.lymphovascular emboli seen. overlying skin is ulcerated and infiltrated by tumor.nipple and areola free of tumor. deep margin free of tumor. 5 out of 6 right axill…	right breast right modified radical mastectomy: invasive ductal carcinoma grade i. modified br score is 5 9.tubule formation: 2nuclear pleomorphism: 2 mitotic figures: 1tumor measures 6.5 cm in greatest dimension and is located in the lower inner quadrant. ductal carcinoma in situ solid(small volume) lymphovascular invasion seenperineural invasion not seenposterior resection margin is free of tum…
MR160013379	mass in left breast carcinoma breast	biopsy from left breast	received multiple grey white to grey brown linear cores measures 0.4 to 0.6cm. entire tissue is processed.	section shows breast parenchyma harboring a lesion with cells arranged in papillary cribriform pattern and also in sheets. cells have scanty to moderate cytoplasm with round uniform hyperchromatic nuclei.adjacent stroma shows lymphocytic infiltration	biopsy from left breast mass:suggestive of papillary neoplasm.requires into to excision with margins for conclusive opinion
MR160013380	mass in left breast carcinoma breast	biopsy from left breast	received multiple grey white to grey brown linear cores measures 0.5 to 1cm .entire tissue is processed	section from the linear cores show tumor cells arranged in cords nests and sheets. occasional tubule formation noted. cells are pleomorphic with round to oval hyperchromatic nuclei and prominent nucleoli. sheets of lymphocytes seen infiltrating the adjacent stroma	left breast mass biopsy:suggestive of infiltrating ductal carcinoma with dense inflammationmbr score 7
MR160013391	dilated ducts with intraductal mass in left breast papillary carcinoma of left breast	biopsy from left breast mass	received multiple grey white to grey brown linear bits measures 0.3 to 0.5cm. entire tissue is processed.	sections from the core biopsy from the left breast mass predominantly shows benign breast parenchyma with ducts and stroma. there is a solitary fragmentary focus showing cells with stratification hyperchromasia and pleomorphism.	solitary fragmentary focus of atypical cells tissue inadequate for definitive opinionneeds intoto excision for catergorization.
MR160013395	mass in left breast carcinoma breast	biopsy from left breast mass	received multiple grey white to grey brown linear cores measures 0.5 to 1cm. entire tissue is processed	section shows breast parenchyma harboring a lesion with cells arranged in cribriform pattern. cells have moderate to scanty cytoplasm with round to oval hyperchromatic nuclei and inconspicuous nucleoli. foci of sheets of tumor cells seen. areas of hemorrhage and necrosis seen. ductal carcinoma in situ component seen with comedonecrosis of intermediate nuclear grade	left breast mass biopsy fragmentary biopsy with ductal carcinoma in situ and comedonecrosis nuclear grade 2invasion cannot be commented upon due to fragmentary nature of the biopsy
MR160013404	left neck node fnac metastatic adenocarcinoma primary	biopsy from neck node	received multiple grey white to grey brown linear cores measures 0.8 to 1cm.entire tissue is processed	linear cores of tissue infiltrated by a neoplastic lesion arranged in sheets nests and islands consisting ofround to oval cells demonstrating moderate nuclear pleomorphism and eosinophilic cytoplasm amidst a desmoplasticstroma	biopsy from neck node:metastatic carcinomasuggest ihcplease look for primary in breast lung ovary
MR160013409	lump in right breast	right breast lumpectomy	received 2 nodular masses largest measures 3.5x2.5x1.5cm cut surface shows grey white are measures 2x1.3x0.7cm.smaller measures 1.8x1.5x0.7cm cut surface shows grey white area measures 0.5x0.5x0.3cm.distance from the ink margin is 0.1cm	sections reveal breast parenchyma exhibiting a neoplastic lesion arranged in cords nests and vague tubular configuration infiltrating in between normal ducts. the lesional cells harbor vesicular nuclei inconspicuous nucleoliand moderate amount of eosinophilic cytoplasm.	right breast lumpectomy:2 nodulesinvasive ductal carcinoma grade iitubule formation 3nuclear pleomorphism 2mitotic figures 1nodule 1 tumor measures 2x1.3x0.7 distance from the closest inked margin is 0.2cmnodule 2 tumor measures 0.5x0.5x0.3cm distance from the closest inked margin is 0.1cmlymphovascular invasion and perineural invasion are not identified
MR160013461	right breast lump carcinoma.	right breast biopsy.	received four grey white to grey brown linear cores measuring 0.8 to 1cm. entire tissue processed.	section shows linear cores of tissue harboring a neoplastic lesion arranged in sheets and an papillary clusters cells having normal to oval pleomorphic hyperchromatic nuclei with scant cytoplasm. adjacent stroma shows dismoplasia. few foci show in situ papillary type. mitotic figures discerned.	right breast biopsy :invasive carcinoma nuclear grade ii.suggestive of papillary differentiation .foci of ductal carcinoma in situ seen.
MR160013464	left breast lump carcinoma.	biopsy from left breast lump.	received five grey white to grey brown linear cores measuring 1 to 1.3cm. entire tissue processed.	linear cores of tissue infiltrated by sheets and nests of round to oval neoplastic cells demonstrating moderate nuclear pleomorphism and brisk mitotic activity. intervening fibrocollagenous stroma show aggregates lymphocytes.	biopsy from left breast lump :invasive ductal carcinoma grade iii.modified br score is 8 9.tubular formation : 3nuclear pleomorphism : 2mitotic figures : 3 8 9
MR160013469	mass in left breast carcinoma breast.	left breast mass biopsy :	received three grey white to grey brown linear cores measuring 0.7 to 1cm. entire tissue processed.	section shows linear cores of breast parenchyma harboring a neoplastic lesion arranged in sheets clusters. the cells exhibit marked nuclear pleomorphism with hyperchromic nuclei and moderate cytoplasm. adjacent area shows necrosis. desmoplasa seen. brisk mitotic activity seen. areas of necrosis seen.	left breast mass biopsy :invasive ductal carcinoma.modified br score is 8 9. grade iiitubular formation : 3nuclear pleomorphism : 3mitotic figures : 2 8 9 areas of necrosis seen.
MR160013474	mass in left breast carcinoma breast.	biopsy left breast mass.	received four grey white to grey brown linear cores measuring 0.8 to 1cm. entire tissue processed.	section shows lesion cores of breast parenchyma harboring a neoplastic lesion arranged in nests clusters and tubules. the cells exhibit moderate nuclear pleomorphism with hyperchromatic nuclei and scant cytoplasm. mitotic figures are discerned. adjacent stroma shows desmoplasia and elastosis.	left breast mass :suggestive of invasive ductal carcinoma.modified br score is 6 9. grade ii.tubular formation : 3nuclear pleomorphism : 2mitotic figures : 1 6 9
MR160013484	mass in left breast carcinoma breast	biopsy from left breast mass	received multiple grey white to grey brown linear cores measures 1 to 1.2cm.entire tissue is processed.	section show linear cores of tissue with neoplastic lesion arranged in cords and sheets. individual cells have pleomorphic round to oval hyperchromatic nuclei and moderate amount of cytoplasm. stroma shows hyalinisation. ductal carcinoma in situ with comedonecrosis noted.	left breast core biopsyinvasive ductal carcinoma grade iimbr score 6tubule formation 3 nuclear pleomorphism 2mitotic activity 1ductal carcinoma in situ with comedonecrosis
MR160013546	left breast lump carcinoma.	left breast biopsy.	received three grey white to grey brown linear cores measuring 0.7 to 1cm. entire tissue processed.	sections shows linear cores of beast parenchyma harboring a neoplastic lesion arranged in sheets and cords. the cells are ovoid having moderate amount of cytoplasm hyperchromatic nucleus and prominent nucleoli in few. mitotic figures are discerned. stroma shows desmoplasia with chronic inflammatory infiltrates. areas of hemorrhage and necrosis seen.	left breast biopsy :invasive ductal carcinoma grade 2.modified br score is 7 9tubular formation : 3.nuclear pleomorphism : 2.mitotic figures : 2. 7 9
MR160013553	mass in left breast carcinoma breast	biopsy from left breast	received multiple grey white to grey brown linear cores measures 0.7 to 1cm. entire tissue is processed	section show linear cores of tissue harboring a neoplastic lesion in small clusters synctiatial sheets. the cells have round to oval pleomorphic hyperchromatic nuclei with abundant eosinophilic cytoplasm. extensive areas of desmoplasia noted.	left breastinvasive ductal carcinoma grade 2 mbr score (6 9)tubule formation 3nuclear pelomorphism 2mitotic figures 1 6 9
MR160013570	small perialeolar (n13x10cm) lesion in left breast carcinoma breast.	left breast biopsy.	received four grey white to grey brown linear cores ranging in length from 0.5 1 cm. entire tissue processed.	section shows linear cores of breast parenchyma with periductal inflammatory infiltrate comprising predominantly of lymphocytes histiocytes and macrophages. stroma shows hyaline change. no evidence of malignancy noted.	left breast biopsy :lymphocytic mastitis.no definite evidence of malignancy in the material submitted.kindly correlate clinically and suggest repeat if deemed necessary.
MR160013586	left breast lump carcinoma.	left breast lesion biopsy.	received four grey white to grey brown linear cores cores measuring 0.6 to 1cm. entire tissue processed.	section shows linear cores of breast parenchyma harboring a neoplastic lesion arranged in tubules and cords. the cells are ovoid having moderate amount of cytoplasm and hyperchromatic nucleus. mitotic figures are discerned. stroma shows desmoplasia with areas of hemorrhage.	left breast lesion biopsy :invasive ductal carcinoma grade 2.modified br score is 6 9.tubular formation : 2.nuclear pleomorphism : 2mitotic figures : 2 6 9
MR160013596	right breast lump carcinoma.	right breast biopsy.	received three grey white to grey brown linear cores measuring 0.7 to 1cm. entire tissue processed.	section shows linear cores of fibrofatty tissue with extensive areas of necrosis. occasional foci of atypical cellular clusters are seen. the cells are ovoid having moderate amount of cytoplasm moderately pleomorphic hyperchromatic nucleus and prominent nucleoli. mitotic figures are discerned. areas of hemorrhage noted.	right breast biopsy :invasive ductal carcinoma grade 2.modified br score is 7 9.tubule formation : 3.nuclear pleomorphism : 2.mitotic figures : 2. 7 9 lymphovascular invasion seen.large areas of necrosis seen.
MR160013634	right breast lesion outside fnac.	right breast biopsy.	received four grey white to grey brown linear cores measuring 0.7 to 1cm. entire tissue processed.	section shows fragments of linear core demonstrating a neoplastic lesion arranged in sheets. the cells show marked pleomorohism with hyperchromatic nuclei and few showing prominent nucleoli with abundant eosinophilic cytoplasm. areas of demoplasia seen.	right breast biopsy :invasive carcinoma nuclear grade iii.suggestive of poorly differentiated origin.
MR160013686	mass in left breast carcinoma breast.	left breast mass biopsy.	received three grey white to grey brown linear cores measuring 0.8 to 0.9cm. entire tissue processed.	section shows breast parenchyma with an infiltrating neoplastic lesion arranged in cords and sheets. the cells are ovoid having moderate amount of cytoplasm hyperchromatic nucleus and prominent nucleoli in few. mitotic figures are discerned. stroma shows desmoplasia with chronic inflammatory infiltrate.	left breast mass biopsy :invasive carcinoma grade 2.modified br score is 6 9.tubular formation : 3nuclear pleomorphism : 2mitotic figures : 1 6 9
MR160013694	complex cyst in left breast carcinoma breast.	left breast biopsy.	received four grey white to grey brown linear cores measuring 0.6 to 1cm. entire tissue processed.	section show multiple fragments of tissue harboring a lesion arranged in papillary pattern with fibrovascular core. the cells are columnar with basally located hyperchromatic nuclei and moderate to abundant cytoplasm. few of the cells are arranged in glandular pattern. foci of apocrine metoplasia seen.	left breast biopsy :suggestive of papillary neoplasm.suggest excision biopsy to rule out malignancy.
MR160013703	mass in right breast.carcinoma breast.	right breast biopsy.	received 3 grey white linear cores measuring 1.2 to 1.3cm. entire tissue processed.	section shows cores of breast tissue infiltrated by a lesion arranged in vague tubules nests and cords. cells are medium to large sized with round to oval hyperchromatic nucleus exhibiting moderate pleomorphism and moderate amount of eosinophilic cytoplasm. few cells show intranuclear inclusions. adjacent stroma shows fibrosis. focal areas of necrosis seen.	right breast biopsy :invasive ductal carcinoma grade 2.modified br score is 6 9.tubular formation : 3.nuclear pleomorphism : 2.mitotic figures : 1 6 9
MR160013714	mass in right breast carcinoma breast	biopsy from right breast	received multiple grey white to grey brown linear cores measures 0.7 to 1cmentire tissue is processed	section shows cores of breast tissue harboring a lesion arranged in nests and cords. cells are large with roundto oval pleomorphic hyperchromatic nuclei few showing prominent nucleoli and moderate to abundant fine granular eosinophilic cytoplasm. adjacent stroma shows extensive fibrosis. occasional mitotic figures discerned. areas of necrosis seen	right breast lesion biopsy:invasive ductal carcinoma grade 2mbr score 6 9 tubule formation 3nuclear pleomorphism 2mitotic figures 1 6 9 areas of necrosis seen.
MR160013757	mass in right breast carcinoma breast.	right breast mass biopsy.	received four grey white to grey brown linear cores measuring 0.7 to 1. 2cm. entire tissue processed.	section shows linear cores of breast parenchyma harboring an infiltrating neoplastic lesion arranged in cords and nests. the cells are ovoid having moderate of cytoplasm hyperchromatic nucleus and prominent nucleoli . mitotic figures are discerned. stroma shows desmoplasia with lymphoplasmacytic infiltrates. areas of hemorrhage seen.	right breast mass biopsy :invasive carcinoma grade 2.modified br score is 7 9.tubular formation : 3nuclear pleomorphism : 2.mitotic figures : 2 7 9
MR160013763	mass in left breast carcinoma breast.	biopsy from left breast mass.	received 3 grey white to grey brown linear cores measuring 0.6 to 0.7cm. entire tissue processed.	sections show linear cores of tissue with foci of dense collections of mixed inflammatory cells composed of polymorphic lymphocytes plasma cells and tiny clusters of atypical cells with hyperchroamtic nuclei are seen.	granulomatous inflammation with focus of atypical cells.suggest excision of lump for proper histopathological evaluation.
MR160013785	left breast lump carcinoma.	biopsy from left breast.	received 4 grey white to grey brown linear cores measuring 0.6 to 1cm. entire tissue processed.	linear cores of breast parenchyma infiltrated by a neoplasm arranged as cords clusters and sheets. the neoplastic cells exhibit moderate nuclear pleomorphism have hyperchromtic nuclei and moderate cytoplasm. the intervening stroma is desmoplastic.	invasive ductal carcinoma biopsy from left breast.modified br score is 7 9 grade 2.tubular formation : 3nuclear pleomorphism : 2mitotic figures : 2 7 9
MR160013789	mass in right breast carcinoma breast.	biopsy from right breast.	received 3 grey to grey brown linear cores measuring 1 to 1.2cm. entire tissue processed.	linear cores of breast parenchyma infiltrated by a neoplasm arranged as cords and compresed tubules. the neoplastic cells exhibit moderate nuclear pleomorphism have vesicular nuclei conspicuous nuclioli and moderate cytoplasm. the intervening stroma is desmoplastic.	invasive ductal carcinoma biopsy from right breast.modified br score is 6 9.tubular formation : 3nuclear pleomorphism : 2mitotic figures : 1 6 9
MR160013895	mass in left breast carcinoma breast.	left breast mass biopsy.	received 3 grey white linear cores measuring 1.0 to 1.2cm. entire tissue processed.	section shows linear cores of breast tissue infiltrated by a neoplastic lesion arranged as tubules sheets and micropapillary pattern. the neoplastic cells have hyperchroamtic round to oval nuclei exhibiting marked pleomorphism. intervening stroma is desmoplastic.	left breast mass biopsy :suggestive of invasive carcinoma.modified br score is 4 9 grade 1.tubular formation : 2nuclear pleomorphism : 1mitotic figures : 1 4 9 kindly correlate with mammographic findings.
MR160013896	carcinoma left breast	biopsy from left breast	received multiple grey white to grey brown linear cores measures 1 to 1.2cm. entire tissue is processed	section shows fibrocollagenous tissue with ductules lined by cuboidal to low columnar epithelium. stroma shows lymphocytes and occasional congested capillaries. no atypia is seen	left breast core biopsy:features are suggestive of chronic non specific mastitis.suggest repeat biopsy or excision of the lump if clinically indicated.
MR160013918	mass in left breast carcinoma breast.	left breast mass biopsy.	received 3 grey white linear cores measuring 1.2 to 1.4cm. entire tissue processed.	section from the linear cores shows breast parenchyma harboring neoplastic lesion with cells tubules nests and trabecular pattern. cells are pleomorphic with scanty cytoplasm and round to hyperchroamtic nuceli with inconspicuous nucleoli. stromal desmoplasia present with focal infiltration by lymphoplasmacytic infiltration. ductal carcinoma in site component (of intermediate nuclear grade ) is pr…	left breast mass biopsy :invasive ductal carcinoma grade 2.modified br score is 6 9.tubular formation : 2nuclear pleomorphism : 2mitotic figures : 2 6 9
MR160013972	mass in left breast carcinoma breast.	left breast mass biopsy.	received 3 grey white to grey brown linear cores measuring 1 to 1.2cm. entire tissue processed.	section shows linear cores of breast tissue infiltrated by a neoplastic lesion arranged as solid sheets cords and trabecular pattern. the neoplastic cells have hyperchromatic nuclei marked pleomorphism noted. adjacent stroma shows necrosis fibrosis and hemorrhage. congested blood vessels seen. brisk mitosis noted.	left breast mass biopsy :invasive carcinoma grade iii.tubular formation : 3nuclear pleomorphism : 2mitotic figures : 3 8 9
MR160013976	large right breast lump carcinoma right breast.	left breast biopsy.	received three grey white linear cores measuring 1 to 1.1cm. entire tissue processed.	section shows multiple linear cores of breast parenchyma demonstrating a neoplastic lesion arranged in trabeculae sheets cords exhibiting marked pleomorphism with round to oval hyperchromatic nuclei with abundant cytoplasm. adjacent stroma shows necrosis fibrosis desmoplasia. congested blood vessels noted. mitotic figures discerned.	left breast biopsy :invasive carcinoma grade ii.modified br score is 6 9tubular formation : 2nuclear pleomorphism : 3mitotic figures : 1 6 9
MR160013988	right breast lump carcinoma breast.	right breast lump biopsy.	received three grey white linear cores measuring 1 to 1.2cm. entire tissue processed.	section shows linear cores of breast tissue infiltrated by a neoplasm arranged as sheets cords and in trabecular pattern. the neoplastic cells have hyperchromatic nuclei and moderate amount of cytoplasm. the intervening stroma is desmoplastic.	right breast lump biopsy.invasive ductal carcinoma grade ii.modified br score is 6 9.tubular formation : 3nuclear pleomorphism : 2mitotic figures : 1 6 9
MR160014013	left breast lump carcinoma.	biopsy from left breast.	received 5 grey white to grey brown linear cores measuring 2 to 1.4cm. entire tissue processed.	linear cores of breast tissue harboring neoplasm arranged in papillary pattern. foci suggestive of ductal carcinoma in situ noted. the intervening stroma is desmoplastic.	papillary neoplasm with foci suggestive of ductal carcinoma in situ biopsy from left breast.in view of desmoplastic stroma presence of invasive component needs to be excluded on excision biopsy.case discussed with dr.senthil rajappa
MR160014063	carcinoma breast left	biopsy from left breast	received multiple grey white to grey brown linear cores measures 0.8 to 1.2cm. entire tissue is processed	linear cores of breast parenchyma show extensive desmoplasia of the stroma. there are numerous cells arranged as cords exhibiting crush artifacts. focally they are pleomorphic. no significant mitotic activity is noted.however numerous crush artifacts with few atypical cells seen	left breast biopsy:the features are suspicious of malignancyneeds ihc
MR160014066	carcinoma right breast	(a) right breast wide excision of the lump (b) sentinel lymph nodes from right axilla.	a) received lumpectomy specimen measures 5 x 4.2 x 0.5 cm.skin ellipse measuring 3 x 1 cm. cut surface shows grey white lesion measuring 2 x 1 x 1.3 cm. located at the following distances from the respective margins:superior margin 0.5cminferior margin 3cmmedial margin 1cmlateral margin 1.5cmdeep margin 1cmone nodular lesion measures 1 x 0.5 x 0.3 cm located 1cm away from tumor (grey white lesion…	section shows tumor cells in nests cords and diffuse sheets. individual cells have hyperchromatic nuclei and moderate amount of cytoplasm. lymphovascular or perineural invasion is not identified.	a) right breast wide excision :invasive ductal carcinoma grade 2. modified bloom richardson score is 6 (3+2+1). tumor measures 2.0 cm in greatest dimension. lymphovascular invasion is not identified. perineural invasion is not identified. ductal carcinoma in situ of solid and cribriform pattern with intermediate nuclear grade. adjacent breast shows features of fibroadenomatoid change. all margins…
MR160014099	mass in right breast carcinoma breast	biopsy from right breast	received multiple grey white to grey brown linear cores measures 0.8 to 1cm. entire tissue is processed	sections studied shows linear cores of tissue harboring extensive necrosis and a small volume of lesion arranged in sheets. the neoplastic cells have moderate amount of cytoplasm pleomorphic round to oval hyperchromatic nuclei.	right breast mass biopsy:small volume of invasive carcinomakindly note tumor volume may not be adequate for further work up repeat biopsy is advisable
MR160014111	known case of ductal carcinoma of left breastmultiple left axillary nodes with thickened cortex metastatic nodes	biopsy from left axillary node	received multiple grey white to grey brown linear cores measures 1 to 1.5cm. entire tissue is processed	section shows cores of tissue infiltrated by tumor cells in nests and sheets. individual cells have hyperchromatic nuclei and moderate amount of cytoplasm.	left axillary nodes biopsy:positive for malignancy.suggestive of metastatic tumor deposits in known case of ductal carcinoma left breast.
MR160014116	mass in left breast fibroadenoma	biopsy from left breast	received 3 grey white to grey brown linear cores measures 1 to 1.2cm. entire tissue is processed	section shows cores of fibrous tissue harboring an infiltrate lesion arranged in diffuse sheets cords and in papillary pattern with fibrovascular cores. cells exhibit marked nuclear pleomorphism hyperchromatic to vesicular irregular nuclei dispersed chromatin moderate eosinophilic to clear cytoplasm. mitotic figures brisk. abundant areas of necrosis and karyorrhectic debris seen	left breast core biopsy :invasive carcinoma grade 3. modified bloom richardson score is 9(3+3+3).suggest further confirmation of morphology on resection specimen.
MR160014121	mass in left breast carcinoma breast	biopsy from left breast	received multiple grey white to grey brown linear cores measures 1 to 1.2cm. entire tissue is processed	sections studied from linear cores of breast parenchyma shows a neoplastic lesion arranged in tubules cords and solid pattern. the neoplastic cells have moderate amount of cytoplasm pleomorphic round to oval hyperchromatic nuclei. lymphovascular invasion is seen	invasive ductal carcinoma biopsy from left breast:grade 6 9tubule formation 2nuclear pleomorphism 2mitotic figures 2 6 9 lymphovascular emboli seen
MR160014145	mass in right breast carcinoma breast	biopsy from right breast	received multiple grey white to grey brown linear cores measures 0.8 to 1.0cm.entire tissue is processed	sections from the linear cores shows breast parenchyma harboring a neoplastic lesion with cells arranged in sheets and trabecule. cells are highly pleomorphic with scanty to moderate cytoplasm and round to oval hyperchromatic nuclei. areas of necrosis and hemorrhage present	right breast mass biopsy:invasive ductal carcinoma grade 2mbr score 7 9tubule formation 3nuclear pleomorphism 2mitotic figures 2
MR160014168	know case of carcinoma left breast post mrm.now right breast lesion.	biopsy from right breast lesion.	received 4 grey white linear cores measures 0.6 to 1cm. entire tissue processed.	section show linear cores of breast parenchyma harboring tumor composed of round to oval cells with hyperchromatic enlarged nucleus and scant cytoplasm infiltrating as cords and small nests. nuclear pleomorphism is moderate. mitosis are discerned. stroma shows desmoplasia.	biopsy from right breast lesion(know case of carcinoma left breast status post op) :invasive carcinoma grade 2. modified bloom richardson score is 6(3+2+1).
MR160014183	left breast lump carcinoma.	biopsy from left breast.	received 4 greywhite to greybrown linear cores measuring 0.8 to 1cm. entire tissue processed.	linear cores of breast tissue harboring a neoplasm arranged as islands and sheets. the neoplastic cells exhibit moderate nuclear pleomorphism hyperchromatic nuclei and moderate cytoplasm. the intervening stroma is desmoplastic.	biopsy from left breast:invasive carcinoma biopsy from left breast.mbr score is 6 9 grade 2 tubule formation 3 nuclear pleomorphism 2 mitoses 1.
MR160014195	left breast lump carcinoma	biopsy from left breast	received multiple grey white to grey liner cores measures 0.5 to 1cm. entire tissue is processed	section shows tumor cells in diffuse sheets and nests. individual cells have hyperchromatic nuclei and moderate amount of cytoplasm.	left breast lump core biopsy:invasive ductal carcinoma grade 2. modified bloom richardson score is 6(3+2+1).
MR1700024	left breast lump carcinoma	biopsy from left breast	received multiple grey white to grey brown linear cores measures 0.8 to 1cm. entire tissue is processed	section shows cores of tissue infiltrated by tumor cells in diffuse sheets and nests. individual cells have hyperchromatic nuclei and moderate amount of cytoplasm	left breast core biopsy:invasive ductal carcinoma grade 2. modified bloom richardson scores 6(3+2+1)
MR1700094	right breast lump carcinoma	biopsy from right breast lump	received multiple grey white to grey brown linear cores measures 0.5 to 1.2cm. entire tissue is processed	section shows linear cores of breast parenchyma infiltrated by a lesion arranged as cords tubules and sheets. the cells have round to oval hyperchromatic pleomorphic nuclei inconspicuous nucleoli and scanty to moderate cytoplasm. ductal carcinoma in situ with comedonecrosis seen. stroma shows inflammatory infiltrate.	biopsy from right breast lump:invasive ductal carcinoma grade 2mbr score is 7 9tubule formation 3nuclear pleomorphism 2mitotic figures(6 7 10hpf) 2ductal carcinoma in situ with comedonecrosis seen.
MR1700095	right breast lump carcinoma.	biopsy from right breast lump.	received 5 greywhite to greybrown linear cores measuring 1 to 1.2cm. entire tissue processed.	linear cores of breast tissue harboring scant volume of atypical cells arranged in cords. these cells have hyperchromatic nuclei and scant to moderate cytoplasm.	scant volume of atypical cells seen.a repeat biopsy is available for confirmation and ancillary tests.case discussed with dr sai rajendra.
MR1700122	left breast mass	biopsy of left breast	received multiple grey white to grey brown linear cores measures 1 to 1.2 cm. entire tissue is processed	section shows tumor cells in nests and cords. individual cells have hyperchromatic nuclei and moderate amount of cytoplasm.	left breast mass core biopsy :invasive ductal carcinoma grade 2 modified bloom richardson score is 6(3+2+1).
MR1700134	left breast lump carcinoma.	biopsy from left breast lump.	received 4 grey white to grey brown linear soft tissue bits measuring 0.8 to 1.2cm. entire tissue processed.	section shows linear cores of breast parenchyma harboring a cellular infiltrating lesion arranged in sheets. the cells are ovoid having moderate amount of cytoplasm and hyperchromatic nucleus. the stroma is desmoplastic with numerous lymphocytic infiltrates. mitotic figures are discerned.	biopsy from left breast lump:invasive carcinoma nst.mbr score is 7 of 9 (grade 2).tubule formation : 3nuclear pleomorphism : 2mitotic figures : 2 7 9
MR1700157	right breast retroareolar mass carcinoma right breast	biopsy of right breast	received multiple grey white linear cores measures 1 to 1.2cm. entire tissue is processed	section shows linear cores of breast parenchyma harboring a lesion arranged as nests cords and tubules. the cells have pleomorphic nuclei and moderate cytoplasm. stroma shows desmoplasia	biopsy from right breast lumpinvasive ductal carcinoma grade 1tubule formation 2nuclear pleomorphism 2mitotic figures(4 5 10hpf) 1 mbr score 5 9
MR1700190	right breast mass	biopsy from right breast	received multiple grey white linear cores measures 0.6to 0.8cm. entire tissue is processed	linear cores of breast tissue harboring a neoplasm arranged as tubules cords and clusters. the neoplastic cells exhibit moderate nuclear pleomorphism have hyperchromatic nuclei and moderate cytoplasm. the intervening stroma is desmoplastic. lymphovascular emboli seen	invasive ductal carcinoma biopsy from right breastgrade 2 tubule formation 2nuclear pleomorphism 2mitotic figures 2 6 9
MR1700231	right breast mass	biopsy from right breast mass	received multiple grey white linear cores measures 1 to 1.3cm. entire tissue is processed	section shows linear cores of breast parenchyma infiltrated by a lesion arranged as tubules cords and sheets. the cells have round to oval hyperchromatic moderately pleomorphic nuclei with moderate to scanty cytoplasm. stroma shows desmoplastic reaction. areas of necrosis noted. ductal carcinoma in situ with comedonecrosis present	biopsy from right breast massinvasive ductal carcinoma grade 2mbr score 6 9tubule formation 2nuclear pleomorphism 2mitotic figures 2 6 9 ductal carcinoma in situ with comedonecrosis present
MR1700259	left breast lump carcinoma.	left breast core biopsy.	received 5 grey white linear core measuring 0.8 to 1.2cm. entire tissue processed.	section shows tumor cells in diffuse sheets and nests. individual cells have hyperchromatic nuclei and moderate amount of cytoplasm.	left breast core biopsy :invasive ductal carcinoma grade 2. modified bloom richardson score is 6(3+2+1).
MR1700264	small left breast lump carcinoma	biopsy from left breast lump	received multiple grey white to grey brown linear cores measures 1 .1 to 1.4cm.	section shows invasive sheets of nests and dysplastic cells showing moderate anisonucleosis hyperchromatic nuclei of prominent nucleoli seen invading the dense desmoplastic stroma few mononuclear infiltrates seen	invasive ductal carcinoma grade ii left breasttubule formation 3nuclear pleomorphism 2mitotic figures 2 mbr score 7 9
MR1700283	left breast lump carcinoma breast	biopsy of left breast	received multiple grey white linear cores measures 1.2 to 1.5cm. entire tissue is processed	section shows linear cores of fibrocollagenous tissue harboring a lesion arranged as diffuse sheets. the cells are round to oval with hyperchromatic markedly pleomorphic nuclei and scanty to moderate cytoplasm. few interspersed large cells with vesicular nucleus and prominent nucleoli noted. intervening stroma shows inflammatory infiltrate. areas of necrosis noted	biopsy from left breast lumpinvasive carcinoma. nos probably of ductal originnuclear grade ii areas of necrosis seen
MR1700294	right breast lump carcinoma.	right breast core biopsy.	received 3 grey white to grey brown linear core measuring 1 to 1.2cm. entire tissue processed.	section shows interlacing fascicles of spindle cells. individual cells have mild to moderate atypia. no ductules are seen.mitosis is discerned.	right breast core biopsy :spindle cell lesion. phyllodes tumour.suggest excision of the lump for further confirmation.
MR1700317	carcinoma ovary right breast mass.	a) biopsy from colon.b) biopsy from right breast lesion.	a) received multiple greywhite soft tissue bits altogether measuring 0.8x0.5x0.5cm. entire tissue processed.b) received 3 greywhite to greybrown linear core measuring 0.8 to 1.0cm. entire tissue processed.	a) multiple fragments of colonic mucosa exhibiting features of denudation ulceration and focal hyperplasia with distorted glands. few glands are dilated and filled with mucin. mitotic figures are discerned. there are foci of extravasated mucin ann mixed inflammatory infiltrate. intervening fibrocollagen stroma demonstrate numerous vascular channels.b) linear cores of tissue exhibiting a neoplasti…	a) biopsy from colon:superficial biopsy rectal ulcer with reactive atypiab) biopsy from right breast lesion:invasive carcinoma nst grade ii.tubule formation : 2nuclear pleomorphism : 2mitotic figures : 2 6 9
MR1700322	right breast mass.	right breast mass core biopsy.	received 4 grey white linear cores measuring 0.8 to 1.0cm. entire tissue processed.	section shows tumor cells in diffuse sheets and nests. individual cells have hyperchromatic nuceli and moderate amount of cytoplasm.	right breast mass core biopsy :invasive ductal carcinoma grade 2. modified bloom richardson score is 6(3+2+1).
MR1700327	left breast mass	biopsy from left breast mass	received multiple grey white to grey brown linear cores measures 1 to 1.5cm.entire tissue is processed	section shows linear cores of breast parenchyma harboring a lesion arranged as tubules and cords. the cells have round tooval hyperchromatic nuclei with moderate pleomorphism and moderate cytoplasm. stroma shows focal inflammatory infiltrate	biopsy from left breastinvasive ductal carcinoma grade 2mbr score is 6 9tubule formation 2nuclear pleomorphism 2mitotic figures 2 6 9
MR1700340	metastasis of unknown origin. primary in breast.	right axillary node.	received single lymph node measures 2.5x1.5x1 cm. cut surface : grey white to grey yellow.	section shows lymph node with an infiltrating lesion in parenchyma arranged in sheets cords and tubules. the cells are ovoid having moderate amount of pale eosinophilic cytoplasm vesicular to hyperchromatic and prominent nucleoli. mitotic figures are discerned. stroma shows desmoplasia. areas of hemorrhage and necrosis seen. extranodal extension is seen.	right axillary lymph node biopsy:suggestive of metastatic adenocarcinoma in one of the two isolated lymph nodes are involved by tumor(1 2).extranodal extension is seen.suggest ihc.please correlate clinically.
MR1700359	right breast lungs carcinoma breast.	biopsy from right breast.	received 3 grey white to grey brown linear core meassured 1 to1.2cm. entire tissue processed.	section sows linear cores of breast parenchyma infiltrated by a lesion arranged as tubules cores and nests. the cells have round to oval hyperchromatic pleomorphic nuclei coarse chromatin and scanty to moderate cytoplasm. areas of necrosis noted.	biopsy from right breast:infiltrating ductal carcinoma grade ii.modified br score is 6 9tubule formation : 2nuclear pleomorphism : 2mitotic figures (6 8 10hpf : 2 6 9
MR1700375	mass in left breast carcinoma breast	biopsy of left breast	received multiple grey white linear cores measures 0.8 to 1cm.entire tissue is processed	section shows linear cores of breast parenchyma harboring a lesion arranged as nests tubules and cords. the cells have round to oval hyperchromatic markedly pleomorphic nuclei scanty to moderate cytoplasm.ductal carcinoma in situ(solid type) present. stroma shows focal lymphocytic infiltrate	biopsy from left breast:invasive ductal carcinoma grade 2tubule formation 2nuclear pleomorphism 3mitotic figures (6 7 10hpf) 2 7 9 ductal carcinoma in situ (solid type) present
MR1700402	left breast mass	biopsy of left breast mass	received multiple grey white cores soft tissue bits measures 0.8 1.1cm. entire tissue is processed	section shows linear cores of breast parenchyma harboring an infiltrating cellular lesion arranged in tubules cords and sheets. the cells are ovoid having moderate amount of cytoplasm hyperchromatic nucleus and prominent nucleoli. mitotic figures are discerned. stroma shows desmoplasia with inflammatory infiltrates. areas of hemorrhage and necrosis seen	left breast mass biiopsy:invasive carcinoma nst grade 2tubule formation 2nuclear pleomorphism 2mitotic figures 2 6 9 areas of necrosis seen
MR1700435	carcinoma left breast	a) wide local excision b)left axillary nodesc) level ii lymph nodes	a) wide local excision :received skin covered fibrofatty tissue measuring 6x6x5cmcut surface shows grey white area measures 1.5x1x1cm skin ellipse measures 7.5x2cm.distance of the lesion from the following margins are:superior margin 1.5cminferior margin 1.5cmmedial margin 2.0cnlateral margin 2.2cmdeep margin 1cmb) axillary nodes:received fibrofatty tissue measures 7x5.5x2cm largest lymph node me…	a) wide local excision :tumor bed: residual tumor present measures 1.5x1x1cm with invasive ductal carcinoma focal areas of fibrosis necrosis and lymphocytic infiltration is presentmbr score 6 9 tubule formation 3 nuclear pleomorphism 1 mitotic figures 2 6 9 nuclear grade iiductal carcinoma in situ not presentlymphovascular invasion not presentresected margin : superior margin free of tumorinferio…	a. wide local excision left breast post nactresidual viable tumor presentinvasive ductal carcinoma grade iimbr score 6 9 tubule formation 3 nuclear pleomorphism 1 mitotic figures 2 6 9 maximum dimension of tumor is 1.5cmnuclear grade iiductal carcinoma in situ not presentlymphovascular invasion not presentall resected margins free of tumoraxillary lymph nodes 12 nodes no deposits of tumorlevel ii…
MR1700502	right breast mass	biopsy from right breast	received multiple grey white to grey brown linear cores measures 1 to 1.5cm. entire tissue is processed	section shows linear cores of breast parenchyma infiltration by a lesion arranged as nests and tubules. the cells have hyperchromatic pleomorphic nuclei and scanty to moderate cytoplasm. stroma shows inflammatory infiltrate.	biopsy from right breastinvasive ductal carcinoma grade iimbr score is 6 9tubule formation 2nuclear pleomorphism 2mitotic figures 2 6 9
MR1700565	left breast mass	biopsy from left breast mass	received multiple grey white to grey brown linear cores measures 1 to 1.5cm.entire tissue is processed	section shows cores of breast parenchyma infiltrated by a lesion arranged in nests cords and trabeculae. cells are large with pleomorphic round to oval hyperchromatic nuclei with irregular contour inconspicuous nucleoli and moderate to abundant eosinophilic to clear cytoplasm.focal areas show linear arrangement of cells exhibiting indian file pattern. extensive stromal desmoplasia noted. areas of…	left breast mass biopsy:suggestive of ductal carcinomanuclear grade 2
MR1700578	left breast mass.	biopsy from left breast mass biopsy.	received 5 greywhite to greybrown linear cores measuring 1 to 1.2cm. entire tissue processed.	section shows cores of breast parenchyma infiltrated by a lesion arranged in nests cords and sheets of atypical cells with round to oval vesicular to hyperchromatic pleomorphic nuclei inconspicious nucleoli irregular nuclear borders and moderate amount of pale eosinophilic cytoplasm. interspersed are lymphocytes and plasma cells. stroma shows fibrosis and areas of hemorrhage.	left breast mass biopsy:invasive carcinoma grade 2.mbr score : (3+2+2) : 7 9.
MR1700584	mass in left breast carcinoma breast	biopsy from left breast mass	received multiple grey white to grey brown linear cores measures 1 to 1.5cm. entire tissue is processed	sections show linear cores of breast tissue harboring a lesion arranged in tubules cords and trabeculae. cells have scanty cytoplasm hyperchromatic nuclei and inconspicuous nucleoli. stroma shows desmoplasia	left breast mass biopsy:invasive ductal carcinoma grade 2mbr score 6 9tubule formation 3nuclear pleomorphism 2mitotic figures 1 6 9
MR1700613	mass in right breast carcinoma breast	biopsy from right breast	received multiple grey white to grey brown linear cores measures 0.7 to 1cm.entire tissue is processed	section shows cores of breast tissue with tumor cells in diffuse sheets and nests. individual cells have hyperchromatic nuclei and moderate amount of cytoplasm	right breast mass core biopsy :invasive ductal carcinoma grade 2. modified bloom richardson score is 6(3+2+1).
MR1700631	left breast mass.	biopsy from left breast.	received 6 grey white to grey brown linear cores measuring 5 to 1cm. entire tissue processed.	section show linear cores from breast parenchyma harboring a neoplastic lesion arranged in nests trabeculae and focal tubular pattern. neoplastic cells have moderate cytoplasm with hyperchromatic nuclei and prominent nucleoli. areas of necrosis present.	invasive ductal carcinoma biopsy from left breast.modified br score is 7 9 grade ii.tubular formation : 3nuclear pleomorphism : 2mitotic figures : 2 7 9 areas of necrosis seen.
MR1700687	left neck node metastatic	biopsy from left neck node	received multiple grey white linear cores measurs 0.5 to 1cm. entire tissue is processed	section shows linear cores of fibrofatty and fibromuscular tissue infiltrated by a lesion arranged in nests and cords comprising of atypical cells with pleomorphic round to oval to angulated hyperchromatic nuclei few showing vesicular chromatin with prominent nucleoli with moderate to abundant pale granular to eosinophilic cytoplasm.atypical mitotic figures discerned. adjacent stroma shows extens…	left neck node biopsy:suggestive of metastatic carcinomaplease look for primary in breast and lungsuggest ihc
MR1700730	mass in left breast carcinoma breast	biopsy from left breast mass	received multiple grey white to grey brown linear measures 1 to 1.5 cm entire tissue processed	section shows linear cores of breast parenchyma harboring a lesion arranged as cords nests and tubules. the cells have round to oval hyperchromatic nuclear with moderate nuclear pleomorphism and scanty to moderate cytoplasm. stroma shows inflammatory infiltrate and desmoplasia.	biopsy from left breast massinvasive ductal carcinoma. grade 2.modified br score is 6 9tubule formation 2nuclear pleomorphism 2mitosis figures 2 6 9 areas of necrosis seen.
MR1700771	mass in left breast carcinoma breast.	biopsy from left breast lesion.	received 3 grey white to grey brown linear cores measuring 0.8 to 1cm. entire tissue processed.	linear cores of tissue exhibiting dyscohesive sheets and nests of round to oval cells with eccentrically placed nuclei demonstrating moderate nuclear pleomorphism and eosinophilic cytoplasm. binucleated cells are also noted. mitotic figures are discerned. intervening areas show fibrocollagenous stroma and pale mucinous material.	biopsy from left breast lesion :carcinoma breast with features suggestive of mucinous carcinoma grade 2.modified br score is 6 9.tubular formation : 3nuclear pleomorphism : 2.mitotic figures : 1 6 9
MR1700773	left breast mass.	biopsy from left breast mass.	received 4 grey white to grey brown linear cores measures 0.7 to 1cm. entire tissue processed.	section shows cores of tissue infiltrated by tumor cells in nests and cords. individual cells have hyperchromatic nuclei and moderate amount of cytoplasm.	biopsy from left breast mass :invasive ductal carcinoma grade 2. modified bloom richardson score is 6 (3+2+1).
MR1700778	mass in left breast carcinoma breast.	left breast mass core biopsy.	received 3 grey white to grey brown linear cores 1 to 1.3 cm. entire tissue processed.	section shows tumor cells in diffuse sheets nests and cords. individual cells have hyperchromatic nuclei and moderate amount of cytoplasm.	left breast mass core biopsy:invasive ductal carcinoma grade 2. modified bloom richardson sore is 6(3+2+1).
MR1700807	left breast mass carcinoma breast	biopsy from left breast mass	received 5 grey white to grey brown linear cores measuring 0.5 to 1 cm. entire tissue processed	section shows linear cores of tissue harboring a lesion arranged as tubules and cords comprising of cells with round to oval hyperchromatic pleomorphic nuclei and infiltrate and sclerosis.	biopsy from left breast massinvasive ductal carcinoma grade 2modified br score is 6 9tubule formation 2nuclear pleomorphism 2 mitosis figures 2 6 9
MR1700816	known case of carcinoma left breast.	excision of the sinus tract left breast post bcs and rt.	received skin covered fibrofatty tissue measures 4.5x3x2cm skin measures 2.5x1cm. surface show linear scar withsinnus tract measures 1cm. custsurface show a grey white to grey brown area measures 1.5x1x0.8cm. distance from margins :superior margin : 0.5cm.inferior margin : 1cm.medial margin : 0.5cm.lateral margin : 1.5 cm.deep margin : 1 cm.	section studied shows breast parenchyma with overlying skin showing focal ulceration. sinus tract is identified lined by inflammatory granulation tissue comprising of lymphomononuclear cell infiltrate and foreign body giant cells. also seen is surrounding stromal edema and hyalinisation. no evidence of atypia or malignancy is noted in material submitted.	excision of the sinus tract left breast post bcs and rt. sinus tract with chronic non specific inflammation.no evidence of malignancy noted in the material submitted.
MR1700851	mass in right breast carcinoma breast.	biopsy from right breast mass.	received 4 grey white to grey brown linear cores measuring 0.6 to 1cm. entire tissue processed.	section shows linear cores of tissue with a neoplastic lesion arranged in vague islands and sheets.individual cells pleomorphic round to oval hyperchromatic nuclei inconspicuous nucleoli and moderate amount of cytoplasm. stroma shows plump spindle cells. areas of necrosis hemorrhage and karyorrhectic debris noted.	right breast core biopsy :invasive carcinoma grade 2 modified bloom richardson score is 6(3+2+1).
MR1700857	mass left breast carcinoma .	biopsy from left breast mass.	received 4 grey white to grey brown linear core 0.5 to 1.0 cm. entire tissue processed.	section shows linear cores of fibrocollagenous tissue infiltrated by a lesion arranged as tubules and nests. the cells have round to oval hyperchromatic pleomorphic nuclei with moderate to abundant eosinophilic to clear cytoplasm. stroma shows inflammatory infiltrate and fibrosis.	biopsy from left breast mass.invasive ductal carcinoma grade 2.modified br score in 7 9.tubule formation 2.nuclear pleomorphism 2.mitosis (11 12 10 hpf) 3. 7 9
MR1700859	right breast mass.	biopsy from right breast.	received 3 grey white to grey brown linear cores measuring 1.2 to 1.4cm. entire tissue processed.	section show linear cores with breast parenchyma harboring a neoplastic lesion arranged in nest and trabecular pattern. neoplastic cells are hyperchromatic with scanty cytoplasm and round to oval nuclei. occasional bizarre form noted. stroma shows desmoplasia.	invasive ductal carcinoma biopsy from right breast mass.modified br score is 6 9 grade 2.tubule formation : 3nuclear pleomorphism : 2.mitotic figures : 1 6 9
MR1700894	left breast mass at 3 0 clock position.	left breast core biopsy.	received 4 grey white to grey brown linear cores measuring 1.2 to 1.4 cm. entire tissue processed.	section shows tumor cells in nests cords and tubules. individual cells have hyperchromatic nuclei and moderate amount of cytoplasm. ductal carcinoma in situ of cribriform pattern is seen.	left breast core biopsy :invasive ductal carcinoma grade 2. modified bloom richardson score is 6(3+2+1). ductal carcinoma in situ of cribriform pattern with intermediate nuclear grade is seen.
MR1700916	right breast mass.	right breast mass core biopsy.	received 3 grey white to grey brown linear cores measuring 1.0 to 1.4cm. entire tissue processed.	section shows cores of tissue infiltrated by ductal carcinoma in situ. no definite evidence of invasive malignancy is seen.	right breast mass core biopsy :shows ductal carcinoma in situ of solid cribriform and comedo pattern with intermediate nuclear grade.no definite evidence of invasive malignancy is seen.suggest excision of the the lump for further confirmation of invasive component.
MR1700932	mass in right breast carcinoma breast.	biopsy from right breast mass.	received 4 grey white to grey brown linear cores measuring 0.8 to 1 cm. entire tissue processed.	section shows linear cores of tissue harboring a lesion arranged as tubules and cords. the cells have round to oval hyperchromatic pleomorphic nuclei with moderate cytoplasm. stroma shows desmoplasia.	biopsy from right breast mass.invasive ductal carcinoma grade 2.modified br score is 6 9.tubule formation 2.nuclear pleomorphism 2.mitosis (6 7 10 hpf) 2. 6 9
MR1700961	mass in right breast carcinoma breast.	biopsy from right breast mass.	received 3 grey white linear core measuring 0.8 to 1.0 cm. entire tissue processed.	section shows linear cores of breast parenchyma harboring a lesion arranged as tubules cords and sheets. the cells have round to oval hyperchromatic nuclear with moderate atypia and moderate cytoplasm. ductal carcinoma in situ (solid type present). stroma shows inflammatory infiltrate.	biopsy from right breast mass.invasive ductal carcinoma grade 2.modified br score is 6 9.tubule formation : 2nuclear pleomorphism : 2mitotic figures : 2 6 9 ductal carcinoma in situ present.
MR1701012	mass in left breast carcinoma breast.	left breast mass core biopsy.	received 3 grey white to grey brown linear cores measuring 0.8 to 1.0cm. entire tissue processed.	section shows cores of breast tissue infiltrated by tumor cells in nests and cords. individual cells have hyperchromatic nuclei and moderate amount of cytoplasm.	left breast mass core biopsy :invasive ductal carcinoma grade 2. modified bloom richardson score is 6(3+2+1).
MR1701022	mass in left breast carcinoma breast.	biopsy from left breast mass.	received 3 grey white to grey brown linear cores measuring 0.7 to 1cm. entire tissue processed.	section shows linear cores of breast parenchyma infiltrated by a linear arranged as tubules cords and sheets. the cells have round to oval hyperchromatic nucleus with moderate atypia and scanty to moderate cytoplasm. stroma shows myxoid change.	biopsy from left breast mass :invasive ductal carcinoma grade 2.modified br score is 7 9.tubule formation : 2nuclear pleomorphism : 2mitotic figures : 3 7 9
MR1701031	right breast lump carcinoma.	right breast lump core biopsy.	received 4 grey white to grey brown linear cores measuring 0.5 to 1cm. entire tissue processed.	section shows tumor cells in nests and cords. individual cells have hyperchromatic nuceli and moderate amount of cytoplasm. large areas of sclerosis are seen.	right breast lump core biopsy :invasive ductal carcinoma grade 2. modified bloom richardson score is 6(3+2+1).
MR1701046	right breast mass.	biopsy from right breast mass.	received 4 grey white to grey brown linear cores measuring 0.4 to 0.8.entire tissue processed.	linear cores of breast tissue harboring neoplastic cells arranged in cords and tubules. the neoplastic cells exhibit moderate nuclear pleomorphism have hyperchromatic nuclei and moderate cytoplasm. the intervening stroma is fibrous.	invasive carcinoma with lobular features biopsy from right breast modified bloom richardson score 6 9 grade 2tubule formation :3nuclear pleomorphism :2mitotic figures :1 6 9
MR1701062	left breast lump carcinoma left breast.	biopsy from left breast.	received 5 grey white to grey brown linear cores measuring 1 to 1.5cm. entire tissue processed.	section shows breast parenchyma with infiltrating sheets and nests of dysplastic ductal cells showing moderate pleomorphism hyperchromatic nuclei and prominent nucleoli. foci of ductal carcinoma in situ with comedonecrosis seen. the intervening stroma is desmoplastic.	invasive ductal carcinoma.modified br score is 6 9 grade ii.tubular formation : 2nuclear pleomorphism : 2mitotic figures : 2 6 9 ductal carcinoma in situ with comedonecrosis seen.
MR1701066	mass in right breast carcinoma breast.	right breast mass biopsy.	received 3 grey white to grey brown linear core measuring 0.9 to 1.2cm. entire tissue processed.	section from the linear cores shows breast parenchyma harboring a neoplastic lesion arranged in nests trabeculae and tubules cells are polymorphic with scanty cytoplasm round to oval hyperchromatic nuclei with prominent nucleoli. stroma shows desmoplasia.	right breast mass biopsy:invasive ductal carcinoma grade 2.modified bloom richardson score 6( 2+2+2).
MR1701107	right breast lung carcinoma right breast .	trucut biopsy of right breast lung for hpe.	received 3 grey white to grey brown linear cores measuring 1 to 0.2.entire tissue is processed.	section shows breast parenchyma showing invasive nets and sheets of dysplastic ductal cells showing moderate anisonucleosis hyperchromatic nuclei and prominent nucleoli. focus of ductal carcinoma in situ with comedonecrosis seen. the intervening stroma is desmoplastic and mononuclear intilrates.	invaise ductal carcinoma right breastmodified br score is 7 9 grade 2.tubule formation : 3nuclear pleomorphism : 2mitotic figures : 2 7 9 focus of ductal carcinoma in situ seen.
MR1701108	right breast mass.	biopsy from right breast lesion.	received 4 greywhite to greybrown linear core measuring 0.5 to 1cm. entire tissue processed.	linear cores of breast parenchyma exhibiting a neoplastic lesion arranged as nests tubules islands demonstrating moderate nuclear pleomorphism and eosinophilic cytoplasm amidst a desmoplastic stroma. mitotic figures are discerned. moderate to dense lymphocytic infiltrates interspersed in a desmoplastic stroma.	biopsy from right breast lesion:invasive ductal carcinoma grade iii.tubule formation : 3nuclear pleomorphism : 2mitotic figures : 3 8 9
MR1701118	few hyperechoic right breast nodule carcinoma right breast.	biopsy from right breast.	received 5 grey white to grey brown linear cores measuring 0.8 to 1.0cm. entire tissue processed.	sections shows sheets of dysplastic ductal cells arranged in dyscohesive nest and sheets showing mild anisonuclosis and hyperchromatic nuclei. pools of extracellular mucin seen.	invasive carcinoma.suggestive of mucinous carcinoma right breast.
MR1701129	mass in left breast carcinoma breast.	left breast mass core biopsy.	received 3 grey white to grey brown linear cores measuring 0.4 to 0.6 cm. entire tissue processed.	section shows cores of breast tissue infiltrated by tumor cells in diffuse sheets and nests. individual cells have hyperchroamtic nuclei and moderate amount of cytoplasm.	left breast mass core biopsy :invasive ductal carcinoma grade 2. modified bloom richardson score is 6(3+2+1).
MR1701135	right breast mass.	biopsy from right breast lesion.	received 4 grey white to grey brown linear cores measuring 0.6 to 0.8cm. entire tissue processed.	linear cores of breast parenchyma exhibiting a neoplastic lesion arranged in sheets tubules nests consisting of round to oval cells demonstrating moderate nuclear pleomorphism and eosinophilic cytoplasm amidst fibrocollagenous stroma. there are aggregates of lymphoplasmacytic infiltrate. area of necrosis seen.	biopsy from right breast lesion :invasive ductal carcinoma grade ii.tubular formation : 2nuclear pleomorphism : 2mitotic figures : 2 6 9
MR1701157	right breast mass.	right breast mass core biopsy.	received 4 grey white to grey brown linear cores measuring 0.7 to 1cm. entire tissue processed.	section shows cores of tissue infiltrated by ductal carcinoma in situ. no definite evidence of invasive malignancy is seen.	right breast mass core biopsy :shows ductal carcinoma in situ of cribriform and solid pattern with intermediate nuclear grade.suggest repeat biopsy or excision of the lump for further confirmation of invasive component.
MR1701202	birads iv lesion in right breast.	biopsy form right breast mass.	received 4 grey white to grey brown linear cores 0.3 to 0.6cm. entire tissue processed.	section shows linear cores of fibrocollagenous tissue with small focus showing cords and tubules of atypical cells with hyperchromatic pleomorphic nucleus and moderate cytoplasm. stroma shows focal inflammatory infiltrate.	biopsy from right breast:small focus of invasive carcinoma.please note :tumor volume is scant to attempt further workup.
MR1701218	left breast mass.	biopsy left breast.	received 3 grey white to grey brown linear cores measuring 0.5 to 0.8cm. entire tissue processed.	linear cores of breast tissue infiltrated by a neoplasm arranged as tubules and clusters.the neoplastic cells exhibit moderate nuclear pleomorphism have vesicular nuclei conspicuous nucleoli and moderate cytoplasm.foci of cribriform ductal carcinoma in situ seen. the intervening stroma is flbrous.	invasive ductal carcinoma biopsy from left breast grade2(7 9)tubule formation 3nuclear pleomorphism 2mitotic figures 2 7 9 foci of cribriform ductal carcinoma in situ noted.
MR1701231	left breast mass.	left breast cores biopsy.	received 3 grey white to grey brown linear measuring 0.5 to 1cm. entire tissue processed.	section show linear cores of breast parenchyma with neoplastic lesion arranged in cords and sheets. individual cells have pleomorphic round to oval hyperchromatic nuclei and moderate amount of cytoplasm .stroma show desmoplasia with inflammatory cells consisting of lymphocytes. ductal carcinoma in situ solid pattern identified.	left breast core biopsy :invasive ductal carcinoma grade 2. modified bloom richardson score is 6(3+2+1). ductal carcinoma in situ of solid pattern with intermediate nuclear grade is seen.
MR1701335	right nipple discharge	right ductal system cone excision biopsy	fresh tissue received : formalin. laterality : rightspecimen orientation : orientatedsuperior margin : 0.4cminferior margin : 0.5cmmedial margin : 0.8cmlateral margin : 0.4cmdeep margin : 0.2cmspecimen size : 4.4x3.6x1.5cm while serial sectioning dilated ducts seen along with grey white areas measures 1.2x1x1cm.	sections reveal breast parenchyma demonstrating dilated ducts exhibiting diffuse proliferation of monotonous population of round to oval cells with centrally placed nuclei and moderate amount of pale eosinophiliccytoplasm. there are intervening vascular channels.	right ductal system cone excision biopsy:suggestive of ductal carcinoma in situsuggest ihclesion measures 1cm in the greatest dimension no lymphovascular or perineural invasion seenmargins: superior margin free of tumorinferior margin free of tumormedial margin free of tumorlateral margin free of tumordeep margin is close measures 0.2cm however inked margin is free from tumor
MR1701345	right breast mass.	biopsy from right breast mass.	received 4 grey white to grey brown linear cores 0.8 to 1cm.entire tissue processed.	section shows linear cores of breast parenchyma with extensive areas of ductal carcinoma in situ.comedonecrosis identified. stroma shows inflammatory infiltrate and myxoid change.	biopsy from right breast mass:invasive ductal carcinoma with ductal carcinoma in situ and comedonecrosis (nuclear grade 2) .
MR1701348	right breast mass.	right breast mass biopsy.	received 4 grey white to grey brown linear cores measuring 0.5 to 1cm. enter tissue processed.	section shows linear cores of breast parenchyma harboring an filtrating cellular lesion arranged in tube nests and sheets.the cells are atypical ovoid having moderate amount of cytoplasm hyperchromatic nucleus and prominent nucleoli in few. mitotic figures are discerned. stroma shows desmoplasia with inflammatory infiltrate.	right breast mass biopsy invasive ductal carcinoma grade : 2tubule formation 2mitotic figures 2nuclear pleomorphism 2 6 9
MR1701372	mass in right breast carcinoma breast.	right breast core biopsy.	received 5 grey white to grey brown linear cores measured 0.5 to 1 cm . entire tissue processed.	section shows tumor cells in diffuse sheets nest and papillary pattern. individual cells have hyperchromatic nuclei moderate amount of cytoplasm.	right breast cores biopsy:invasive ductal carcinoma grade 2. modified bloom richardson scare 6(3+2+1).
MR1701386	left breast mass.	left breast mass core biopsy.	received 3 grey white to grey brown liner cores measuring 0.8 to 1cm. entire tissue processed.	section from the linear cores of tissue shows a neoplastic lesion arranged in nests cords and tubules cells are pleomorphic with scanty cytoplasm round to oval hyper chromatic nuclei with inconspicuous nucleoli stroma shows desmoplasia.	left breast mass core biopsy :invasive ductal carcinoma grade 2. modified bloom richardson score is 6(3+2+1).
MR1701388	mass in left breast carcinoma breast.	left breast mass biopsy.	received 3 grey white to grey brown linear cores measuring 0.8 to 1cm. entire tissue processed.	section shows breast parenchyma harboring infiltrating lesion comprising of round to oval cells arranged in diffuse sheets and nests. cells having highly pleomorphic hyperchromatic nuclei few cells showing prominent nucleoli with moderate to scant cytoplasm. adjacent stroma shows desmoplasia. areas of necrosis hemorrahge noted. mitotic figures 8 10 hpe.	left breast mass biopsy: invasive ductal carcinoma grade 3tubule formation score 3nuclear pleomorphism 3mitotic figures 2
MR1701402	mass in right breast carcinoma breast	biopsy from right breast mass.	received 4 grey white to grey brown linear cores measured 0.5 to 1cm . entire tissue processed.	section shows linear core of tissue harboring a lesion arranged as sheets and nest. the cells have round to oval hyperchromatic nucleus with moderate atypia and moderate eosinophilic to clear cytoplasm . stroma shows inflammatory infiltrate and focal myxoid change.	biopsy from right breast.invasive ductal carcinoma.grade 7 9tubule formation 3nuclear pleomorphism 2mitotic figures 2 7 9
MR1701463	carcinoma right breast	right modified radical mastectomy	procedure : mastectomy laterality : right total dimensions : medial lateral 24cm superficial deep 4cm superior inferior 17cmskin ellipse : 13x9cm nipple :normal scar surgical defect : not seentumor : singletumour size : 2.5x2x1.8cm location of tumor : central quadrant margins of tumor : illdefined deep margin : 1.5cm muscle : absent adjacent breast : fibrofatty tissue axillary tail : 9x6x2cmsize …	sections reveal breast parenchyma harboring a neoplastic lesion arranged in sheets nestsand tubular configuration consisting of round to oval cells exhibiting moderate to marked nuclear pleomorphism and eosinophilic cytoplasm. mitotic figures are discerned. ductal carcinoma in situ high grade is also noted. lymphovascular invasion is identified	right breast right modified radical mastectomy: invasive ductal carcinoma grade iii. modified br score is 8 9.tubule formation: 3nuclear pleomorphism: 3 mitotic figures: 2tumor measures 2.5cm in greatest dimension and is located in the central quadrant. ductal carcinoma in situ presentlymphovascular invasion identifiedperineural invasion not identifiedposterior resection margin is free of tumorni…
MR1701483	mass in right breast. carcinoma breast.	right breast mass core biopsy.	received 4 grey white to grey brown linear cores measuring 0.5 to 1cm. entire tissue processed.	section shows linear cells in nests and cords. individual cells have hyperchromatic nuclei and moderate amount of cytoplasm.	right breast mass core biopsy:invasive ductal carcinoma grade 2. modified bloom richardson sore is 6(3+2+1). ductal carcinoma in situ of solid and comedo pattern with intermediate nuclear grade is seen.
MR1701499	b) solid cystic multilobulated mass lesion in both breast ( lt gt r) carcinoma breast.	b) left breast mass.	b) received 7 grey white to grey brown linear cores measuring 0.5 to 0.7cm. enter tissue processed.	b) section shows linear cores of breast parenchyma harboring lesion arranged in papillary clusters lined with atypical cells that are ovoid having moderate amount of cytoplasm hyperchromatic nucleus and prominent nucleoli in few. mitotic figures are discerned. stroma shows desmoplasia with chronic inflammatory infiltrates.	b) left breast mass:ductal carcinoma in situ with comedonecrosis and papillary neoplasm.suggest excised biopsy.
MR1701514	carcinoma right breast.	biopsy from ulcerated wound right breast.	received single grey white to grey brown soft tissue bits altogether measures 1.2x0.7x0.3 cm. entire tissue processed.	section shows skin with epidermis showing pseudoepitheliomatous hyperplasia with underlying stroma infiltrated by a cellular lesion arranged as diffuse sheets. the cells have round to oval vesicular nucleoli with moderate to marked atypia prominent nucleoli and moderate cytoplasm. stroma shows dense inflammatory infiltrate.	biopsy from ulcerated wound right breast.invasive carcinoma nos grade 3.mbr score is 8 9.tubule formation 3.nuclear pleomorphism 3.mitosis 2.
MR1701539	mass in left breast carcinoma breast.	left breast core biopsy.	received 3 grey white linear cores measuring 1.2 to 1.5. entire tissue processed.	section show cores of tissue with a lesion arranged is vague tubules and sheets. individual cells have round to oval hyperchromatic nuclei and moderate amount of cytoplasm stroma show desmoplasia and hyalinisation.	left breast core biopsy:invasive ductal carcinoma grade 1. modified bloom richardson score is 5(2+2+1).
[truncated: 2,581 more rows]
