# Supplementary material for: Classification and diagnostic prediction of breast cancer metastasis on clinical data using machine learning algorithms
Source: Sci Rep. 2023 Jan 10;13:485. doi: 10.1038/s41598-023-27548-w (PMC9831019; doi:10.1038/s41598-023-27548-w)
Supplement: Supplementary file 4 — Supplementary Table S4. [file 41598_2023_27548_MOESM4_ESM.csv]

MR_no	Haemoglobin	Red Cell Count	WBC Count	Neutrophils	Lymphocyte	Monocyte
FN1703934	11.4	4.41	8.95	65	25	9
MR1902676	13.4	4.95	8.04	51	30	9
MR1902796	10.6	2.91	10.15	68	26	5
MR160001834	11.4	4.28	2.8	42	36	18
MR160002019	11.6	4.15	7.2	53	36	8
MR160002103	13.4	4.72	7.53	50	38	7
MR1715764	10.9	3.9	12.09	83	8	8
MR160002757	10.1	3.76	9.81	70	21	6
MR1716312	14.4	4.73	8.78	68	22	9
MR160002980	15.4	5.34	7.86	55	36	7
MR160003223	10.1	3.29	5.87	67	23	6
MR1908952	9.6	3.65	6.09	49	29	19
MR1716811	10	4.71	11.84	26	58	16
MR160003718	10.8	4.26	10.75	68	18	10
MR1718395	11.5	3.44	11.7	40	53	5
MR1718672	11.3	3.88	9.91	85	10	5
MR1718885	13.4	4.42	8.57	62	28	5
MR160005375	11.2	4.51	8.84	72	18	10
MR1911165	11.6	4.26	6.07	55	38	6
MR1719206	12.4	4.8	7.53	65	22	9
MR160005828	10.8	5.03	6.3	59	35	5
MR1719345	11.3	4.98	4.43	48	40	9
MRA103267	10.8	4.09	7.84	67	25	6
MRA107360	12.7	4.22	7.18	44	49	6
MRA110056	11.5	3.94	7.95	70	23	5
MRA110728	12.9	4.6	12.51	74	18	6
MRA111817	10	3.93	5.7	68	25	7
MRA113529	6	1.95	5.72	73	16	6
MRA115705	12.1	5.55	11.5	76	16	8
MRA118372	9.8	3.45	10.74	65	28	7
MRA118488	12.1	4.82	7.98	67	19	10
MRA120269	10.5	2.67	3.05	61	30	9
MRA121179	11.1	4.27	6.45	60	31	9
MRA121783	9.6	3.76	11.91	56	40	4
MRA123180	13.1	4.89	9.06	60	35	4
MRA124979	12.5	4.12	10.25	59	31	8
MRA127500	13.4	4.89	8.7	65	24	9
MRA129651	13	4.53	8.06	50	42	7
MR160006706	14.3	5.29	11.13	58	32	8
FN1700015	13.7	4.9	7.82	60	32	8
MR1902267	6.7	4.55	6.8	74	20	5
FN1803315	8	3.31	5.47	73	16	10
MR1902277	11.7	4.61	6.76	74	20	5
MR1902326	15.7	5.5	7.4	55	38	7
MR1713398	14.4	4.87	8.19	76	17	5
MR1713808	11.7	4.17	9.12	77	6	7
MR1902665	9.6	5.18	9.65	66	22	7
MR160000183	12.2	4.87	4.45	61	32	5
MR1713889	12.4	4.63	6.79	59	33	6
MR160000289	13.1	4.74	8.68	66	24	8
MR1902705	9.5	4.14	1.54	4	6	4
MR1713981	12.1	4.73	6.38	49	33	17
MR160000557	14.3	7.54	17.83	75	10	5
MR160000609	13.5	4.67	8.42	52	40	6
MR1714169	9.8	3.46	3.32	53	35	5
MR1714184	13.2	4.57	6.5	47	39	14
MR1903104	12.5	4.64	8.53	65	25	10
MR160000723	13.2	4.1	8.33	60	30	7
MR160000750	11.3	4.61	6.73	50	32	10
MR1714291	10	4.03	9.06	55	32	10
MR160000890	11.5	3.98	10.73	65	21	12
MR1714313	12.1	5.87	4.04	41	42	15
MR1714348	12.3	4.42	12.8	67	23	8
MR1903297	11.8	4.17	9.17	72	18	8
MR1714483	13.2	4.48	6.8	54	37	5
MR1903359	14	4.75	8.59	68	24	7
MR1714500	10.6	4.42	5.48	46	44	7
MR1714525	14.4	5.29	10.86	82	14	4
MR160001121	11	4.29	11.09	64	27	5
MR1714611	9	2.98	7.82	72	12	14
MR1714674	11	4.22	5.2	62	30	8
MR160001243	11	4	9.46	72	18	5
MR1903725	11.9	4.48	6.63	63	29	8
MR1903789	11.2	3.85	6.75	58	28	12
MR1714869	12.2	4.54	9.5	54	33	9
MR160001449	10	3.26	10.04	68	20	10
MRA168206	12.8	4.83	9.89	25	10	0
MRA168231	13.1	4.63	7.1	20	15	0
MR1715016	11.2	4.76	7.74	52	38	8
MR1904032	11.9	4.15	6.43	58	36	5
MRA168246	12.3	4.41	15.37	16	8	0
MR1715068	11.8	4.71	12.9	77	11	3
MR1715087	8.3	4.91	6.88	66	24	9
MR160001902	7.8	4.47	8.81	60	34	4
MR160001954	15.1	5.42	9.75	51	35	8
MR1904366	13.1	5.06	16.11	80	16	4
MR1715396	12.9	5.23	11.04	62	31	5
MR1715408	11.1	4.24	7.14	62	28	8
MR1904467	10.2	5.14	8.91	62	29	7
MR1715435	9.1	4.27	7.77	70	21	7
MRA168386	10.1	3.69	12.18	73	18	9
MR1715464	10.2	3.8	6.63	57	26	15
MR1715480	9.8	4.33	4.06	60	23	9
MR1904620	13.8	5.02	7.84	55	37	7
MR1904671	13.8	4.89	7.08	52	37	9
MRA168439	12.7	4.46	8.53	82	8	3
MR1715616	12.4	4.48	7.68	70	22	6
MR160002259	11.5	4.46	9.28	60	31	5
MR160002269	14	4.56	12.28	65	27	7
MRA168467	11.2	3.57	4.54	55	22	22
MRA168504	12.6	4.96	7.2	66	24	10
MR1905038	11.8	4.13	8.18	54	32	5
MR160002457	12.4	4.67	2.07	13	33	4
MR1905058	11.8	4.18	10.71	56	34	6
MR1715840	11.2	3.98	7.35	58	32	8
MRA168530	11.7	4.16	3.83	53	32	15
MRA168654	11.5	4.03	11.3	61	17	13
MR160002565	14.6	5.11	11.94	61	32	4
MR160002787	12.7	4.75	6.1	80	14	6
MR160002853	12.9	4.72	7.61	55	31	8
MR160002940	11.4	4.4	4.13	40	45	13
MR1716307	14.2	4.62	5.7	70	22	6
MR1907213	12.2	4.62	14.58	82	14	3
MR1716393	7.5	4.41	11.27	72	21	5
MR160003069	11.7	5.02	6.43	54	40	5
MR1716394	11.9	5.44	9.66	64	29	6
MR160003118	13.1	4.85	8.96	64	26	8
MR160003135	11.5	4.45	9.74	40	46	5
MR1716432	14.1	5.36	17.74	55	40	5
MR160003152	11.9	5	5.52	46	34	10
MRA168847	11.8	4.48	6.02	62	30	6
MR1908324	13.5	4.98	6.87	48	38	6
MR1716652	11.3	4.18	5.98	58	32	10
MR1908808	12.4	4.79	12.52	74	20	5
MR1908828	12.3	4.4	13.75	78	8	8
MR160003416	12	4.31	3.58	44	34	20
MR160003429	11.1	4.04	9.4	58	30	6
MR160003660	8.8	3.34	10.82	74	16	10
MR160003747	12.3	4.74	12.84	64	29	6
MR160003767	12.7	4.38	9.95	61	32	5
MR160003774	11	4.32	12.44	58	34	6
MR1717059	14.1	5.27	14.03	56	30	12
MR160003828	11.7	5.07	7.39	46	38	6
MR1717209	11.9	4.15	5.13	64	28	5
MR160003994	13.1	5.01	9.87	63	30	5
MR1717233	12.1	4.55	6.14	42	30	22
MR160004052	13.1	4.88	9.79	56	35	4
MR160004104	13.4	5.64	12.66	66	25	7
MR1717411	11.6	3.91	7.44	48	44	5
MR1717494	12.9	5.23	11.61	75	20	5
MR1717608	12.1	4.79	8.41	60	24	6
MR160004229	10.8	4.75	7.67	72	14	10
MR160004255	14.5	4.79	10.3	76	19	5
MR160004344	12.6	4.91	7.84	58	28	10
MR1717915	13.4	5.34	7.71	58	34	6
MR1717949	12.3	4.49	11.6	68	22	8
MR1718077	11.2	4.4	8.02	72	16	8
MR160004600	12.3	4.27	7.32	57	32	8
MR160004671	14.2	4.85	8.27	47	44	7
MR160004698	12.6	4.47	9.02	75	19	5
MR1718465	8.7	4.53	7.35	57	32	9
MR1910502	11.4	5.66	8.88	74	18	7
MR160005008	12.4	4.41	9.34	62	28	7
MR160005011	13.3	4.63	6.92	58	33	6
MR160005158	11.9	4.56	5.2	60	24	14
MR1718748	13.8	5.07	12.47	82	12	5
MR160005326	8.9	3.17	2.05	32	6	12
MR160005344	14.1	5.02	6.79	57	35	5
MR160005363	11.5	5.16	10.78	63	30	5
MR160005423	13.2	4.56	8	53	36	10
MR1718945	12.1	4.83	8.1	72	20	8
MR1718950	11.7	4.55	14.34	70	24	6
MR1719114	7.4	3.87	8.12	62	28	8
MR160005781	14	4.71	9.17	50	43	2
MR160005829	12.9	5.2	8.04	56	40	4
MR160005931	13.2	4.55	10.3	64	26	6
MR160006065	9.9	5.38	5.49	60	27	8
MR1903114	14.4	5.86	18.49	73	18	5
MR160006187	12.9	4.8	7.93	61	30	7
MR1800161	11.9	4.14	7.18	78	16	6
MR160006391	12	4.75	12.89	75	18	7
MR1800328	12.8	4.43	6.89	64	29	5
MR160006647	14.1	5.2	10.24	67	23	8
MR1800496	12.5	4.9	7.57	63	22	14
MR1800519	11.7	4.11	4.02	60	33	7
MR160006785	13.9	5.46	13.61	62	35	3
MR160006861	11.7	4.44	9.15	69	22	6
MRA134525	13.6	5.18	8.09	64	26	6
MR160007010	12.9	4.42	10.74	70	23	6
MRA135918	14.9	5.74	11.48	51	42	6
MR160007051	13.5	5.29	6.99	64	29	5
MR1800908	11.3	4.13	7.92	61	26	10
MR160007217	11.1	4.92	7.49	79	13	7
MR160007236	14.3	4.86	8.06	52	36	10
MR1801028	8.8	4.14	5.67	70	15	15
MR160007263	14.8	4.84	9.93	62	26	9
MR1801079	12.8	4.28	14.03	52	29	7
MR160007313	12.1	4.46	7.8	40	52	8
MR160007370	9.9	4.18	8.55	53	35	8
MR1801138	12.3	4.41	7.21	60	33	5
MR160007429	12.8	4.19	13.67	67	23	10
MR1801312	11.4	4.22	8.07	71	18	10
MR1801333	11.2	3.93	8.89	72	23	5
MR160007534	12.7	4.33	9.44	71	20	6
MR1801379	11.4	4.27	11.15	69	23	5
MR1801449	13.3	5.71	9.82	44	42	10
MRA147864	10	3.45	10.3	60	31	8
MR160007918	13.6	5	8.13	56	35	6
MR160007963	13.3	4.88	7.81	53	38	5
MR1801649	14.5	4.94	15.85	55	36	5
MR1801679	11.8	4.15	6.71	50	27	15
MR160008056	11.7	4.47	11.84	75	15	10
MR1801765	9.8	4.31	5.57	52	35	10
MR160008257	9.2	4.59	11.23	71	21	6
MR160008291	12	4.24	5.87	44	46	5
MR160008355	12.3	5.28	11.39	70	24	4
MR1802168	11.4	4.17	9.54	57	30	10
MR1802214	12	4.49	8.01	55	38	5
MRA158337	11.7	4.2	5.9	63	18	7
MRA159223	10.5	4.05	7.01	18	10	3
MR160008797	14.9	5.11	8.42	57	38	5
MRA160355	13.5	4.86	7.51	26	10	5
MRA160547	12.4	4.24	5.68	30	48	10
MRA160968	12.7	4.74	9.08	53	30	13
MRA161011	13.1	4.93	11.95	74	18	7
MRA161279	11.4	3.82	4.88	32	10	2
MR160008968	13.6	4.49	10.89	68	23	6
MRA161577	10.5	4.01	10.52	12	9	4
MRA161700	11.4	3.92	9.9	29	7	3
MRA162022	10.5	4.44	5.83	62	24	6
MRA162458	12.3	4.33	9.57	47	36	14
MR1802915	10.1	4.84	11.75	63	26	7
MR160009101	12.2	4.35	7.78	59	32	5
MRA163323	10.9	4.36	8.54	70	17	13
MR160009114	12.2	4.73	12.02	81	14	4
MRA163328	11.2	4.2	10.66	23	10	4
MRA163500	9	5.08	13.59	54	23	3
MR160009198	15.4	5.8	11.77	64	28	6
MRA163891	9.3	3.35	4.23	66	20	13
MRA164148	11	5.17	6.33	28	16	2
MRA164362	10.6	4.76	11.08	22	8	10
MRA164537	9.8	3.75	10.38	73	10	6
MRA164552	12.5	4.46	12.15	63	30	6
MRA164733	10.3	3.75	7.26	65	22	12
MR160009337	11.6	4.55	10.44	60	30	8
MR160009359	13	4.95	8.43	54	36	6
MR160009380	11.4	4.94	7.74	58	30	10
MRA165132	9.4	3.29	5.7	72	15	10
MRA165166	11.6	5.15	16.16	65	21	9
MRA165299	11.4	3.98	6.52	66	16	16
MR160009417	12.5	4.5	7.82	70	20	6
MRA165364	9.7	3.63	8.36	65	23	11
MRA165447	11.4	3.88	5.53	52	22	25
MRA165539	10.1	5.15	8.4	62	28	8
MR160009544	13.4	4.37	3.5	48	23	27
MRA165754	10.4	3.56	6.71	51	34	9
MR160009652	12.6	4.36	9.61	49	38	9
MRA165977	10.8	3.61	2.31	7	34	6
MR160009687	11	4.71	7.35	70	23	5
MRA166195	11.2	4.11	5.54	62	22	16
MRA166699	12.3	4.12	9.6	55	24	15
MRA166773	12	4.01	9.11	70	21	6
MRA166800	10.5	3.68	4.8	26	14	2
MRA119878	12.9	4.33	7.84	55	37	6
MR1809364	12.9	5.33	10.62	60	31	5
MR1702703	11.2	4.14	6.45	61	32	5
MR160007543	12.6	4.54	11.4	46	30	6
MR1807072	12.7	4.38	7.63	50	40	8
MR1713267	13.3	6.53	10.27	60	32	6
MR1713876	6.2	4.11	5.08	59	32	8
MR1714101	14	6.17	7.8	68	26	6
MR1714203	11.6	5.08	8.6	64	27	9
MR1714794	9.3	4.01	12.18	70	20	10
MR160001594	11.2	3.99	5.41	50	20	25
MR1715472	15	5.11	9.09	56	40	4
MR1715691	10.5	4.23	6.91	71	19	8
MR1715834	8.6	3.57	5.5	76	17	6
MR160002765	13.7	4.29	6.46	56	37	5
MR1716271	13.6	4.67	6.82	64	28	5
MR1716860	14.2	5.06	8.57	68	26	6
MR1716987	13.4	5.11	10.93	69	22	5
MR1717722	13.2	4.87	10.35	59	34	5
MR1717941	12.5	4.55	4.52	58	32	6
MR1718581	11	4.75	11.86	75	18	5
MR1718620	12.2	4.83	6.89	57	34	5
MR1719278	12.9	4.36	8.63	68	16	14
MR160006014	9.2	3.86	4.58	66	24	10
MR1800002	11.7	4.29	8.44	62	27	9
MR1800016	12.5	4.27	8.79	67	27	5
MR1800031	11.9	4.68	4.91	47	22	28
MR160006796	12.1	3.92	8.91	69	20	10
MR1801290	13.8	5.02	10.62	80	14	5
MR1801399	13	4.43	7.02	48	40	8
MR1801453	11.1	3.99	10.45	64	26	7
MR160008037	14	5.91	13.97	56	36	6
MR1801809	12.1	3.66	4.95	64	25	11
MR1801975	12	3.87	4.7	60	34	3
MR1802253	12.7	4.43	7.62	54	37	6
MR1802601	11.5	3.85	9.02	70	18	10
MR1802799	13.5	5.28	10.08	74	15	8
MR1802924	11.6	4.69	7.01	46	46	6
MR1803135	10.9	3.82	6	63	27	8
MR1803375	12.8	4.91	10.05	60	30	9
MR1803561	11.3	3.91	10.03	68	16	15
MRA165611	12	5.23	10.82	63	22	10
MR1803617	12	4.36	8.58	50	44	6
MR1803645	12.5	4.57	6.26	60	28	8
MR160009739	8.3	2.56	5.21	85	7	3
MR1803689	12.5	4.34	7.31	74	15	8
MR1803737	13.5	4.76	6.31	56	31	7
MR1803754	14	4.94	11.9	77	16	7
MR1803837	11.3	3.87	3.88	57	31	10
MR1803909	13.2	4.98	8.53	73	21	4
MR1803920	12.3	4.12	9.25	70	22	7
MR1803950	11.7	4.03	10.08	49	45	5
MR160010021	11	3.92	7.91	66	26	6
MR1804246	12.8	4.88	9.25	59	31	7
MR1804400	12.7	4.31	10	73	20	6
MRA168072	11.6	5.3	7.87	64	24	7
MR1804415	10.2	5.21	9.09	56	35	7
MR1804503	10.5	3.7	11.1	82	11	7
MR1804543	13.7	4.91	6.13	50	35	13
MR160010870	10.4	3.77	9.17	67	16	14
MR1804988	11.8	3.84	7.44	56	35	8
MRA169372	14	4.89	8.21	45	40	10
MR1805066	9	4.87	11.56	75	15	9
MR1805102	11.3	4.03	5.87	66	23	8
MR1805143	12.5	4.19	9.86	69	23	6
MRA26775	13.5	4.59	13.24	66	29	4
MR160011043	14.3	5.15	8.6	45	35	18
MR1805193	10.2	4.07	6.68	60	31	9
MR1805209	11.6	4.11	7.09	64	15	9
MRA43197	13.5	4.81	8.65	62	30	6
MRA43561	10.8	5.11	10.84	66	24	9
MR1805282	13.2	4.26	4.96	43	32	18
MR1805429	11.7	4.41	9.82	70	19	8
MR160011436	10.5	3.42	7.98	65	21	14
MR160011440	10.5	3.82	22.47	81	13	3
MRA65434	9.9	4.15	8.28	55	34	8
MR160011531	11.7	4.63	10.1	52	39	3
MR1805553	14.6	5.1	7.12	73	21	5
MRA75167	13.7	4.89	11.3	63	28	6
MR1805748	14	5.2	6.06	63	32	4
MR1805750	11.6	4.19	7.31	89	7	4
MR1805832	10.6	4.4	5.96	64	24	8
MR1805855	11.6	4.77	7.77	47	42	8
MR1806088	13.1	4.69	10.83	63	30	6
MR1806286	10.5	4.29	12.27	68	26	4
MR1806625	11.4	4.83	9.23	71	18	5
MR1806652	11.8	4.3	9.28	60	26	9
MR1806756	13.5	4.57	10.31	68	26	5
MR1806893	11.8	4.65	9.1	75	19	6
MR1806953	13.9	4.71	12.19	65	25	6
MR1807041	12.3	4.83	5.59	56	29	9
MR1807099	13.4	4.44	6.45	67	27	5
MR160013004	12.7	4.18	12.96	79	10	6
MR160013166	12	4.72	6.31	68	26	5
MR1807587	10.4	4.23	6.71	60	27	9
MR160013285	11.3	4.22	10.44	60	22	17
MR160013376	13.3	4.31	6.92	59	30	4
MR1807838	11.2	4.78	11.55	62	27	7
MR160013562	12.9	4.43	8.95	46	42	10
MR1808105	9.9	4.24	5.31	60	30	7
MR160013758	13.2	4.52	12.62	86	9	4
MR1808194	13.7	5.05	9.12	52	37	10
MR160013816	14	5.28	8.36	72	24	4
MR160013851	13.1	5.06	8.7	62	32	4
MR1808252	12.5	4.39	8.01	55	38	5
MR1808262	10.6	3.59	13.65	85	10	5
MR160013937	12.5	4.6	6.72	53	32	15
MR1808308	14	5.01	7.9	63	30	6
MR1808323	12.6	4.87	7.27	57	33	5
MR1808404	12.2	4.4	8.28	57	30	10
MR160014073	14.1	4.72	7.95	69	23	7
MR1808603	9.3	4.34	4.04	62	30	7
MR1700057	10.2	4.86	3.03	31	45	24
MR1808730	13	4.83	6.14	73	21	5
MR1808799	12.1	4.66	4.54	53	35	10
MR1808809	13.4	5.46	8.39	59	34	5
MR1808949	12.4	4.44	7.7	60	31	7
MR1809028	12.7	4.56	7.85	65	23	8
MR1809036	12.8	4.64	8.67	66	22	8
MR1700350	11	4.93	5.23	42	35	20
MR1809152	11.8	4.25	6.68	60	30	8
MR1809179	11.3	4.38	7.99	66	25	6
MR1700417	13.1	4.78	5.76	73	18	6
TM16000017	141	5.13	7.7	54	34	6
TM16000962	162	5.61	7.76	66	28	6
TM16001048	130	4.83	13.26	87	8	4
TM16001129	119	4.14	6.86	60	34	6
TM16001258	130	4.68	7.41	56	34	5
TM16001263	133	4.55	8.43	66	27	6
TM16001396	131	5.34	5.11	45	45	6
TM16001587	150	5.29	5.01	62	32	5
TM16001959	94	4.93	6.51	60	29	6
TM16002247	155	5.11	7.73	50	39	10
TM16002371	126	5.55	6.3	48	38	10
TM16002625	134	4.61	4.95	62	30	7
TM16002624	102	5.19	6.02	65	25	6
TM16002674	142	4.86	7.31	62	31	5
TM16002736	118	4.29	7.01	59	30	9
TM16002734	135	4.41	9.38	67	25	6
TM16002737	121	3.85	6.62	55	34	5
TM16002786	125	6.71	11.2	60	31	5
TM16003280	130	4.39	5.34	60	31	7
TM16003378	113	4.3	7.95	56	36	6
TM16003413	122	4.75	11.22	71	19	7
TM16003544	145	5.03	6.32	68	22	8
TM16003584	140	4.57	6.89	53	34	5
TM16003654	132	4.43	9.91	62	30	7
TM16003681	113	4.44	8.15	58	33	7
TM16003725	119	3.91	9.84	62	32	4
TM16004104	138	4.52	12.3	65	26	7
TM16004130	135	4.86	7.31	52	42	6
TM16004438	122	4.77	9.66	56	32	6
TM16004685	122	4.89	6.75	48	42	6
TM16004866	114	4.61	8.79	73	23	4
TM16004998	121	4	5.02	60	29	8
MRA136120	117	3.76	4.29	62	26	9
TM16005298	118	5.6	9.78	60	32	6
TM16005434	133	4.66	5.89	51	36	8
TM16005497	136	4.54	4.99	54	38	8
MRA153361	125	4.31	6.28	54	36	7
TM16005728	106	4.18	9.86	77	14	8
TM16005732	126	4.54	7.61	62	30	6
TM1700007	130	4.8	8.32	52	38	8
TM1700115	138	5.17	8.01	62	32	4
TM1700138	119	4.51	8.55	74	20	6
TM1700454	136	5.06	10.99	72	21	5
TM1700770	110	4.81	8.73	60	34	5
TM1700847	138	4.65	6.75	61	32	5
TM1700915	131	4.27	8.23	46	44	6
TM1700907	129	4.73	5.62	57	32	9
TM1700933	130	4.64	7.52	56	32	6
TM1700932	108	5.19	10.1	60	33	5
TM1700940	135	4.58	9.2	60	30	7
TM1700938	144	4.29	8.38	62	24	8
TM1700946	100	4.76	9.26	63	30	6
TM1700961	134	4.28	6.82	62	24	8
TM1700960	122	3.92	7.61	63	26	8
TM1700959	105	5.01	6.71	63	24	10
TM16004008	113	4.59	9.55	58	30	9
MRA161041	126	4.42	10.32	47	42	6
TM16004178	145	4.72	9	64	30	6
TM1701469	127	4.43	5.55	63	29	7
TM1701505	142	5.4	5.34	50	40	8
TM1701592	125	5.26	6.65	50	43	4
TM1701793	138	5.18	12.71	59	29	9
TM1701971	102	5.17	7.37	58	32	6
TM1701972	100	5.51	9.38	66	26	5
TM1702070	128	5.3	8.01	62	28	7
TM1702527	139	5.34	7.43	54	40	4
TM1702530	137	5.09	7.6	60	30	8
TM1702596	117	4.63	9.66	64	30	5
TM1702620	120	5.33	6.16	54	31	9
TM1702661	107	3.93	8.36	55	34	10
TM1702993	111	4.24	10.37	68	24	6
TM1703545	130	4.52	8.5	66	28	5
TM1703651	47	3.21	3.22	51	41	7
TM1703788	138	4.92	6.01	60	28	8
TM1704027	145	4.74	6.15	44	48	6
TM1704363	112	4.64	10.93	71	23	4
TM1704429	130	4.43	5.03	48	37	10
TM1704486	114	4.85	6.38	58	34	6
TM1704534	104	4.18	5.5	53	36	5
TM1704724	129	4.35	5.57	68	22	9
TM1705045	111	4.11	12.52	65	31	3
TM1705596	111	4.95	6.71	60	32	5
TM1705740	137	4.78	5.36	56	33	10
TM1705921	137	5	7.59	66	26	6
TM1705989	142	5.3	5.56	62	30	6
TM1706059	136	4.85	6.86	64	28	6
TM1706284	133	5.29	12.96	68	27	4
TM1706419	103	5.59	5.06	55	36	7
TM1707075	107	3.96	5.03	62	26	8
TM1707073	116	4.48	13.05	69	26	4
TM1707677	133	4.71	10.96	61	30	6
TM1707750	128	4.52	4.18	66	20	12
TM1707837	105	3.79	4.57	69	20	9
MR1715280	120	4.66	8.19	53	39	6
TM1707868	121	5.92	10.76	58	33	5
MR1716521	146	5.73	8.33	50	35	13
TM1707978	108	4.85	7.77	58	32	5
TM1708150	125	4.7	12.53	66	27	5
TM1708141	137	4.63	7.56	60	32	6
TM1708279	134	4.9	8.27	68	23	7
TM1708457	95	5.22	9.13	54	38	7
TM1708517	136	4.76	6.74	48	46	4
TM1708519	118	4.48	6.42	55	35	8
TM1708711	145	5.25	8.95	62	32	5
TM1708860	144	4.79	5.19	63	31	5
MR1718456	119	4.04	6.72	62	28	6
TM1708946	121	4.31	8.26	55	35	6
TM1709015	102	4.18	9.62	68	25	5
TM1709065	141	5.07	8.7	66	27	7
TM1709070	125	4.21	9.15	60	30	6
TM1708924	122	4.66	9.66	66	24	6
TM1800008	137	4.84	8.43	48	40	7
TM1800242	130	4.89	6.74	60	28	6
TM1800792	114	4.45	6.46	48	42	5
TM1800793	141	5.22	5.97	51	38	7
TM1800836	136	4.98	8.13	47	42	7
TM1800837	134	4.53	7.74	61	25	8
TM1800889	103	4.61	5.89	61	29	6
TM1800345	135	4.69	7.75	60	28	10
TM1800916	58	4.62	6.39	75	22	2
TM1800948	111	5	4.7	51	39	9
TM1800980	125	5.04	7.25	53	40	6
TM1800982	104	4.11	8.96	60	34	4
TM1801017	128	4.64	7.67	60	33	5
TM1801013	114	3.75	6.68	65	26	7
TM1801015	128	4.78	10.86	62	29	5
TM1801242	131	4.36	8.84	70	23	5
TM1801267	131	4.58	4.37	52	37	7
TM1801358	142	5.2	7.07	67	22	7
TM1801501	146	5.13	5.2	58	29	10
TM1801547	114	4.66	4.76	60	30	6
TM1801871	121	3.96	8.17	73	16	6
TM1802068	132	5.75	9.93	50	40	5
TM1802070	116	5.31	12.68	65	30	5
MRA135979	140	5.04	8.53	57	36	6
TM1802170	132	4.74	5.54	43	50	6
TM1802349	107	4.54	6.74	62	30	6
TM1802408	122	4.69	6.44	60	33	5
TM1802473	133	4.98	10.15	68	24	6
TM1802570	110	4.75	7.49	56	34	5
TM1802659	135	4.53	8.42	55	37	6
TM1803243	110	4.55	7.27	75	18	6
TM1803664	116	4.12	8.6	51	40	5
TM1803409	119	4.4	5.54	57	28	7
TM1803993	124	5.07	6.82	54	32	8
TM1803995	129	5.13	7.62	43	46	8
TM1803996	119	4.63	8.78	52	40	8
TM1803991	119	4.1	4.95	52	38	5
MR1808853	118	4.97	7.17	63	27	7
TM1804205	141	5.09	6.85	64	27	7
TM1804230	121	4.82	7.72	60	32	7
TM1804636	109	4.93	9.61	68	25	5
TM1804830	135	4.58	6.47	45	40	6
TM1804999	124	4.59	8.03	58	31	12
TM1805324	122	4.23	5.6	58	34	8
TM1805326	121	4.21	7.9	60	30	6
TM1805683	137	4.59	5.8	55	30	6
TM1805733	145	5.5	6.01	45	40	10
TM1805778	130	4.52	6.57	76	18	10
TM1806240	113	4.52	7.96	62	30	5
TM1806289	137	5.04	9.98	59	30	6
TM1806544	129	4.86	6.23	55	35	5
TM1806905	133	5.14	2.32	32	10	6
TM1807616	132	4.78	8.34	60	25	6
TM1807625	120	4.96	8.83	64	25	10
TM16001988	122	4.69	10.91	52	39	6
TM1807711	138	4.89	6.52	53	38	5
TM1807919	121	4.69	4.93	63	30	7
TM1807920	107	4.44	8.44	62	30	5
TM1807921	112	4.33	7.04	62	30	6
MRA149770	113	6.19	8.62	57	36	6
TM1808097	123	4.76	6.11	64	27	6
TM1808092	128	4.55	5.15	40	40	8
TM1808444	127	4.75	7.16	64	26	15
TM1809583	111	5.09	7.22	60	30	6
TM1809582	104	4.88	9	63	30	6
TM1900346	132	4.52	7.04	60	33	4
TM1900358	124	4.59	8.86	82	14	5
TM1900565	142	4.84	7.46	62	30	3
TM1900750	134	5.05	6.61	56	32	6
TM1900887	123	4.4	7.79	64	28	10
TM1901018	131	4.7	9.3	55	32	7
TM1901360	108	5.74	12.42	62	32	7
TM1803480	129	4.53	5.9	58	35	5
TM1901590	125	4.32	8.56	69	20	5
TM1901666	129	4.62	9.05	62	30	8
TM1901701	133	4.68	6.82	52	38	6
TM1901987	128	4.55	6.58	50	40	7
MR1802805	113	4.37	6.1	60	35	6
TM1801354	127	4.5	9.55	50	38	4
TM1902444	130	4.43	7.63	57	35	7
TM1902545	146	4.96	8.32	64	30	5
TM1902675	131	4.72	10.97	78	17	4
TM1902676	133	4.85	10.2	78	17	4
TM1902728	132	5.12	8.34	63	30	4
TM1902776	117	4.76	7.11	50	39	6
TM1903051	98	5.08	6.74	61	25	8
TM1903052	130	4.63	7.83	67	22	8
TM1903161	96	4.34	6.86	60	25	8
TM1903193	132	4.94	8.64	55	35	5
TM1903292	99	4.18	4.8	51	39	8
TM1903307	91	4.58	7.03	61	28	7
TM1903444	114	4.57	11.76	76	18	9
TM1903460	128	4.93	4.17	53	40	4
TM1903499	119	4.2	6.86	56	36	6
TM1903496	122	4.11	5.2	60	32	6
TM1903610	125	4.41	7.93	58	29	6
TM1903820	90	4.39	6.44	54	39	6
TM1904254	143	4.37	7.83	62	32	6
TM1904279	91	4.87	8.14	63	28	6
TM1904309	133	4.44	5.02	60	33	6
TM1904087	119	6.19	6.82	55	35	6
TM1904464	117	4.56	4.58	56	33	6
TM1707060	100	3.43	6.15	45	42	10
TM1904888	137	4.95	7.81	43	35	10
TM1904885	127	4.4	7.71	50	40	6
TM1905999	106	4.24	7.71	56	22	7
TM1906381	125	4.83	6	60	30	7
TM1906380	135	4.51	4.08	62	30	8
TM1906608	119	4.62	9.54	60	32	7
TM1900886	144	5.1	7.05	65	26	6
TM1907031	140	4.71	7.98	56	34	8
TM1907136	121	3.71	3.34	57	31	6
TM1907182	130	4.74	4.73	54	38	9
TM1907183	127	4.21	4.88	60	30	6
TM1907303	113	4.24	6.07	60	30	7
TM1907331	112	3.92	9.92	65	24	7
TM1907332	141	5.52	8.88	65	28	7
TM1907329	108	5.21	7.21	57	31	6
TM1907328	149	4.74	7.66	65	23	10
TM1907333	122	4.44	7.88	68	24	8
TM1804925	123	4.22	7.96	56	36	7
TM1907461	126	4.26	5.44	64	28	6
TM1907596	119	4.93	8.76	58	34	8
TM1907652	120	4.66	10.26	65	25	6
TM1907653	127	5.12	5.72	43	51	6
TM1907665	144	4.84	5.76	41	51	6
TM1907788	136	5.04	10.72	65	29	6
TM1907789	117	4.36	7.88	73	18	5
TM1907787	124	4.55	8.21	52	38	6
TM1907803	117	4.23	6.61	51	40	8
TM1907808	127	4.51	8.46	53	37	7
TM1907812	128	4.35	9.01	58	33	8
TM1907800	132	4.92	20.14	50	44	8
TM1907848	113	4.02	6.88	56	35	5
TM1907863	124	4.78	9.4	60	32	8
TM1907871	141	5.31	5.82	53	40	6
TM1907916	129	4.4	6.44	65	27	6
TM1804484	139	5.03	6.52	69	21	5
TM1907989	118	4.28	11.89	67	29	5
TM1908063	121	4.5	4.31	56	34	4
TM1908122	136	4.94	9.13	56	40	8
TM1908151	126	5.14	6.48	62	32	4
TM1908152	123	5.18	6.74	59	33	5
TM1908161	123	4.65	8.78	67	25	5
TM1908163	133	5.27	9.84	63	26	7
TM1908135	139	4.85	6.77	56	36	8
TM1908169	138	4.43	6.83	59	32	5
TM1908179	120	4.5	8.79	60	34	5
TM1908182	133	5.01	5.01	61	30	5
TM1908225	124	4.38	9.26	59	31	7
TM1908694	124	4.41	6.61	48	34	6
TM1908697	132	5.03	8.18	58	29	10
TM1909189	136	5.4	5.12	54	37	8
TM1909332	150	5.26	9.7	60	35	6
TM1909362	146	5.2	7.44	58	31	4
TM1909554	131	4.82	9.32	68	24	8
TM2000024	113	3.9	7.66	65	27	6
TM2000055	126	4.57	7.67	56	34	7
TM2000669	126	4.59	7.55	57	32	8
TM2000751	121	4.78	7.5	55	35	8
TM2000803	124	4.96	8.46	70	25	5
TM2000793	129	4.59	7.17	60	30	5
MR1705905	121	5.01	10.16	53	39	8
TM2001078	114	3.66	5.96	62	29	6
TM2001079	120	3.92	9.44	64	25	8
TM2001296	119	4.14	8.44	60	28	9
TM2001414	101	4.73	6.4	52	40	6
TM2001643	133	4.63	6.63	63	29	8
PUP0192356	141	4.88	3.04	54	34.7	9.3
PUP0192953	90	4.39	6.43	68.1	21	8
PUPO192954	108	4.22	13.7	79.9	13.3	5.2
PUP0193271	94	5.01	7.87	74.9	19.6	4
PUP0193275	122	4.74	5.57	61.9	28.8	5.5
PUP0193844	124	4.73	9.95	55.7	33.8	5.7
PUP0193706	93	4.63	8.4	74	18.3	6.3
PUP0193970	106	4.67	15.33	66.3	22.9	7
PUP0193968	86	3.25	13.3	77.5	14.1	7
PUP0194270	102	5.07	9.23	75.7	17.5	4.4
PUP0194272	116	4.37	7.12	70.1	20.5	6.7
PUP0194665	132	4.68	8.55	52.2	39.2	5
PUP0195147	96	4.02	8.32	58.6	29.2	7.1
PUP0195557	111	3.93	6.96	61.2	30.6	5.1
PUP0195626	116	4.82	8.45	78.4	14	6.9
PUP0195622	101	4.24	10.16	58.2	32.4	5.3
PUP0195820	118	4.56	17.76	86.8	9	3.5
PUP0196944	120	4.49	5.53	50.6	39.9	7.7
PUP0196728	115	4.5	15.7	76.6	14.6	8.1
PUP0197380	72	4.14	7.74	64.3	28.4	5.1
PUP0197382	99	4.95	7.63	53.5	37.4	5.5
PUP0197516	127	4.57	11.51	70.2	22.9	5.5
PUP0197690	96	3.59	8.06	62.4	29.9	5.3
PUP0197965	119	4.41	4.17	52.8	35.7	8.6
PUP0198229	129	4.55	9.6	67.6	24.6	5
PUP0198225	109	4.43	8.7	63.4	27.1	5
PUP0198484	134	4.66	8.2	53.4	39.1	5
PUP0198554	122	4.76	5.4	45	47	5
PUP0199010	96	4.76	5.9	62.1	26.9	7
PUP0199159	133	4.81	10.91	75.3	15.4	5.1
PUP0199160	124	4.71	10.93	63.7	27.9	4
PUP0199880	126	4.58	10.03	70	23.2	5
PUP0199886	88	4.26	10.94	51.4	40.7	5.1
PUP0200344	125	4.49	6.75	70.4	19.6	5.6
PUP0200199	102	4.27	7.62	47.8	42	6
PUP0185871	135	4.47	4.59	38.5	50.4	6.1
PUP0185873	135	4.57	15.89	72.6	20.8	5.9
PUP0186287	122	4.33	7.83	69.9	22	4.2
PUP0186283	106	4.32	9.59	57.8	28.6	7
PUP0186485	118	4.3	8.7	70	22	5
PUP0187106	123	4.21	8.63	69.4	25.5	4.2
PUP0187107	125	4.81	4.67	58.8	28.8	10
PUP0188606	41	2.54	4.1	62.4	27.5	6.8
PUP0188588	108	3.44	1.65	59.7	24.8	6.6
PUP0188444	132	4.7	8.24	38.9	40	3.9
PUP0188600	122	4.46	9.8	60.1	29	7.8
PUP0188711	126	4.75	9.55	63.2	29.1	4.1
PUP0188713	100	3.87	5.8	68.4	22.8	6
PUP0188714	118	5.75	11.43	61.9	24.5	6.5
PUP0188726	115	4.27	13.78	70.8	22.3	4
PUP0188728	113	4.78	11.27	83.5	7.4	7.8
PUP0188732	122	4.72	8.91	64.1	28.1	6.1
PUP0188736	101	4.16	10.47	80	13.9	3.5
PUP0189374	124	4.47	7.9	57	34.3	3.5
PUP0189514	130	4.71	9.72	64.1	26.7	3.6
PUP0189434	109	3.56	1.67	43.9	38.8	10
PUP0189512	86	5.26	6.46	59.9	31.9	5.3
PUP0189707	68	4.34	10.25	75.6	18.8	4
PUP0190347	123	4.42	4.24	65.9	22	9.8
PUP0190142	126	4.64	10.25	57.5	22.8	7.5
PUP0190526	79	4.27	9.66	62.1	28.7	6.1
PUP0190936	80	4.52	8.94	61.2	32.3	5
PUP0190941	115	4.06	5.79	77	18.8	3.1
PUP0191086	121	4.37	9.04	54.5	34.9	6.8
PUP0191365	115	4.18	2.26	37.8	54.8	5.7
UMR0080835	152	4.4	3	65	30	2
UMR0080920	112	3.8	1.7	60	33	2
PUP0171816	137	4.99	8.68	64.4	28.4	4.8
PUP0172783	108	4.52	6.78	53.5	32.5	9.4
PUP0173169	136	4.58	4.58	75.1	18.7	3.7
PUP0176156	118	4.37	4.57	81.9	10.8	5.6
PUP0176482	104	3.69	3.58	85	11.2	3.4
PUP0177621	117	4.36	6.9	55	33	7
PUP0178857	141	4.73	8.29	69.5	25.5	4
PUP0180103	103	4.47	11.26	70.6	19.3	4.1
PUP0180281	109	4.75	6.43	50	42.8	5.5
PUP0180286	82	4.36	6.89	50.9	38.2	7.1
PUP0180837	112	5.72	9.03	52.6	38.4	5.4
PUP0180641	134	4.43	6	70	23	5
PUP0180831	92	4.95	9.65	59.4	32.1	5.8
PUP0181202	126	4.81	8.73	54.7	35.7	4.6
PUP0181915	116	4.64	6.01	71.6	17.5	7.4
PUP0182068	142	4.89	4.39	60.7	32.9	4.5
PUP0182313	124	4.07	3.45	33.9	52.3	9
PUP0183341	132	4.29	3.71	67.8	21.1	9.3
PUP0183422	114	4.7	3.54	42.4	48	7.9
PUP0183581	127	4.66	4.56	53.6	34	9.3
PUP0183808	103	4.57	8	62.3	30.1	4.7
PUP0183986	116	4.75	3.62	32.9	57	5.7
PUP0184240	132	4.26	3.18	74.7	15.5	6.7
PUP0183985	113	4.28	14.62	64.9	25.1	3.3
PUP0184827	113	5.07	11.4	77.1	18	3.9
PUP0184829	114	4.18	10.38	80.5	13.5	4.9
PUP0184994	108	3.57	7.28	65.3	21.8	10
PIP0184996	140	4.23	2.43	55	32.9	6.6
PUP0185674	149	5.46	5.75	49.1	43.5	3.3
PUP0185869	139	4.48	11.74	63.7	25.4	9
