# Supplementary material for: Classification and diagnostic prediction of breast cancer metastasis on clinical data using machine learning algorithms
Source: Sci Rep. 2023 Jan 10;13:485. doi: 10.1038/s41598-023-27548-w (PMC9831019; doi:10.1038/s41598-023-27548-w)
Supplement: Supplementary file 5 — Supplementary Table S5. [file 41598_2023_27548_MOESM5_ESM.csv]

S.NO	NO OF CHEMO CYCLE	HEAMATOLOGICAL PARAMETERS
		HB % gms	Red Cell Count 10(12)/L	WBC Count 10(9)/L	Neutrophils (%)	Lymphocyts (%)	Monocyte (%)
1	Base line	12.8	4.75	7.53	62	32	5
	AED_C1	13	4.84	4.66	52	35	11
	AED_C2	13.2	4.89	6.74	64	24	10
	AED_C3	11.4	4.18	5.82	64	20	16
	AED_C4	12	4.26	6.57	64	25	10
	Taxel_C1	12.9	4.57	7.48	66	24	9
	Taxel_C2	12.5	4.5	5.92	67	25	7
	Taxel_C3	12.8	4.68	8.36	75	18	7
	Taxel_C4	13.3	5.03	7.81	77	15	8
2	Base line	13	4.86	8.6	71	22	6
	AED_C1	12	4.47	9.72	79	14	7
	AED_C2	11.7	4.31	8.35	78	14	8
	AED_C3	11.5	4.18	7.68	76	14	10
	AED_C4	11.4	4.1	6.78	72	18	10
	Taxel_C1	11.3	4.04	4.11	63	25	10
	Taxel_C2	12.1	4.22	5.58	72	20	8
	Taxel_C3	11	3.84	4.66	71	18	10
	Taxel_C4	13.6	5.05	9.26	60	35	4
3	Base line	12.6	4.61	8.84	58	32	9
	AED_C1	12.6	4.58	5.24	50	39	10
	AED_C2	11.8	4.29	7.8	63	23	12
	AED_C3	12	4.33	7.33	70	21	9
	AED_C4	12.5	4.5	10.61	75	18	7
	Taxel_C1	12.1	4.32	8.83	66	22	10
	Taxel_C2	12.4	4.48	7.16	54	34	8
	Taxel_C3	12.2	4.63	7.64	52	38	7
	Taxel_C4	12.5	4.74	7.99	59	30	8
4	Base line	13.2	4.26	7.82	74	20	6
	AED_C1	12.6	4.09	3.85	55	25	20
	AED_C2	12	3.82	3.66	54	28	15
	AED_C3	11.3	3.67	5.22	68	18	13
	AED_C4	11.4	3.68	4.93	60	19	19
	Taxel_C1	11.2	3.63	7.71	69	17	6
	Taxel_C2	12	4.03	7.6	73	20	6
	Taxel_C3	11.6	3.94	6.56	65	23	10
	Taxel_C4	11	3.89	9.51	75	16	8
5	Base line	13.5	4.59	8.16	53	37	5
	AED_C1	13	4.46	4.99	43	12	2
	AED_C2	13.1	4.46	5.54	36	10	2
	AED_C3	12.8	4.24	4.94	46	36	14
	AED_C4	12	4.04	5.24	43	41	15
	Taxel_C1	12.5	4.37	7.01	56	32	8
	Taxel_C2	13.3	4.68	7.44	54	33	7
	Taxel_C3	13.4	4.77	8.68	54	34	5
	Taxel_C4	13	4.67	6.75	58	28	8
6	Base line	14.3	4.71	14.51	67	22	10
	AED_C1	14.1	4.66	10.6	54	29	15
	AED_C2	14.1	4.62	10.74	59	23	17
	AED_C3	13.2	4.31	9.68	65	18	15
	AED_C4	12.7	4.21	11.65	70	12	14
	Taxel_C1	12.9	4.26	13.32	75	14	9
	Taxel_C2	13.2	4.44	9.48	65	18	16
	Taxel_C3	13	4.37	11.94	72	17	11
	Taxel_C4	13.6	4.68	12	72	16	10
7	Base line	12.1	4.53	11.44	66	20	10
	AED_C1	12.5	4.72	16.11	76	14	9
	AED_C2	11.4	4.36	13.67	70	18	12
	AED_C3	12.6	4.66	9.39	60	19	16
	AED_C4	11.4	4.23	11.24	72	15	12
	Taxel_C1	11.2	4.25	12.16	72	12	13
	Taxel_C2	10.7	4.14	11.13	74	15	10
	Taxel_C3	11.1	4.4	12.74	72	18	10
	Taxel_C4	10.9	4.29	11.25	76	16	8
8	Base line	13.2	4.68	2.72	18	30	2
	AED_C1	13.9	4.96	7.14	58	28	14
	AED_C2	13.6	4.89	8.61	54	26	19
	AED_C3	12.4	4.61	5.97	49	24	25
	AED_C4	11.3	4.31	10.19	76	14	8
	Taxel_C1	11.9	4.57	10.22	71	15	12
	Taxel_C2	12.4	4.83	8.31	64	23	10
	Taxel_C3	12.1	4.7	9.15	70	21	8
	Taxel_C4	12.7	4.99	9.83	73	18	7
9	Base line	12.5	4.37	7.48	63	27	5
	AED_C1	12.4	4.32	5.89	47	40	12
	AED_C2	12.9	4.46	4.51	50	34	13
	AED_C3	12	4.15	4.6	57	30	12
	AED_C4	12.3	4.28	5.51	60	27	10
	Taxel_C1	12.4	4.31	7.36	63	22	9
	Taxel_C2	12.5	4.48	7.04	69	23	6
	Taxel_C3	13	4.66	8.37	74	18	6
	Taxel_C4	12.8	4.58	7.55	73	20	6
10	Base line	13.2	5.41	8.69	56	37	6
	AED_C1	12.3	5.03	8.79	58	29	10
	AED_C2	12.3	5.02	7.82	52	34	13
	AED_C3	11.9	4.77	9.48	65	24	10
	AED_C4	10.6	4.19	7.83	61	24	14
	Taxel_C1	11.6	4.76	8.75	60	28	8
	Taxel_C2	11.7	4.79	7.05	28	7	7
	Taxel_C3	11.6	4.78	5.97	54	36	8
	Taxel_C4	11.7	4.87	6.66	59	30	8
11	Base line	11.7	4.55	9.8	66	26	6
	AED_C1	10.8	4.26	10.79	73	14	10
	AED_C2	10.5	4.11	14.9	79	12	8
	AED_C3	10.7	4.11	21.7	76	18	6
	AED_C4	10	3.89	9	78	12	10
	Taxel_C1	9.9	3.7	8.58	71	21	7
	Taxel_C2	10	3.63	7.9	57	35	8
	Taxel_C3	10.5	3.89	10.33	72	20	8
	Taxel_C4	10.5	3.89	10.33	72	20	8
12	Base line	12.6	4.4	6.89	73	22	4
	AED_C1	11.4	3.92	3.27	62	36	2
	AED_C2	12	4.2	3.27	50	37	11
	AED_C3	12.9	4.54	3.64	53	30	15
	AED_C4	11.2	3.88	2.74	73	23	4
	Taxel_C1	11.3	4	4.54	68	20	10
	Taxel_C2	10.7	3.74	4.87	67	25	8
	Taxel_C3	10.9	3.92	6.86	79	16	5
	Taxel_C4	11.1	4.01	5.34	75	19	6
13	Base line	13.7	4.63	6.68	64	26	8
	AED_C1	12.5	4.47	4.25	45	33	14
	AED_C2	13	4.54	4.06	48	24	21
	AED_C3	12.3	4.32	1.5	40	30	30
	AED_C4	12.8	4.5	4.52	65	14	19
	Taxel_C1	12.2	4.22	3.35	60	22	18
	Taxel_C2	13.4	4.56	6.16	67	19	12
	Taxel_C3	13	4.45	7.29	66	23	10
	Taxel_C4	13	4.38	5.96	62	25	10
14	Base line	12.7	4.96	11.62	68	24	5
	AED_C1	13.4	5.18	8.12	52	30	15
	AED_C2	13.3	5.07	8.13	46	30	21
	AED_C3	12.2	4.68	7.66	42	26	26
	AED_C4	13.1	4.89	12.58	74	13	13
	Taxel_C1	12.8	4.76	11.4	72	15	8
	Taxel_C2	13.2	4.9	9.77	68	18	10
	Taxel_C3	13.1	4.94	9.26	70	16	11
	Taxel_C4	13.5	5.11	8.35	66	20	10
15	Base line	12.3	4.16	6.93	62	30	6
	AED_C1	12.1	4.09	6.94	63	29	6
	AED_C2	10.8	3.72	7.64	70	20	10
	AED_C3	10.9	3.82	7.57	72	20	7
	AED_C4	9.4	3.39	5.07	62	24	13
	Taxel_C1	10.2	3.97	5.7	62	30	6
	Taxel_C2	8.9	3.76	5.1	55	35	5
	Taxel_C3	10.5	4.37	5.01	62	30	7
	Taxel_C4	10.9	4.42	0.57	58	35	5
16	Base line	12	4.32	5.91	58	32	8
	AED_C1	11.5	4.28	3.06	52	28	16
	AED_C2	11.7	4.23	2.51	25	40	25
	AED_C3	12.1	4.42	3.19	45	30	25
	AED_C4	12	4.27	3.91	59	24	17
	Taxel_C1	12.6	4.56	5.76	48	37	11
	Taxel_C2	12.3	4.42	6.28	58	34	8
	Taxel_C3	12.7	4.61	6.29	60	30	9
	Taxel_C4	12.4	4.41	6.62	54	35	9
17	Base line	12	4.67	10.92	59	32	5
	AED_C1	11.9	4.68	6.72	60	26	12
	AED_C2	11.1	4.37	4.14	51	31	14
	AED_C3	11.4	4.54	3.6	31	49	19
	AED_C4	11.6	4.57	4.26	40	37	16
	Taxel_C1	13	5.12	6.42	58	26	10
	Taxel_C2	12.6	5.12	8.94	73	18	6
	Taxel_C3	12.6	5.1	6.98	65	25	8
	Taxel_C4	13.3	5.39	10.55	66	24	7
18	Base line	12.8	4.81	8.33	71	18	7
	AED_C1	12	4.49	3.76	48	27	22
	AED_C2	11.7	4.31	7.42	69	14	12
	AED_C3	12	4.48	5.87	60	16	20
	AED_C4	10.8	4.09	7.17	72	13	13
	Taxel_C1	11.7	4.25	5.73	63	14	14
	Taxel_C2	11.9	4.36	5.18	60	21	13
	Taxel_C3	12.1	4.37	5.01	60	20	14
	Taxel_C4	12.3	4.49	5.4	59	22	15
19	Base line	12.2	4.11	11.86	65	26	7
	AED_C1	11.8	4.27	13.86	76	18	6
	AED_C2	11.6	4.32	5.14	67	24	7
	AED_C3	11.2	4.2	12.7	72	22	6
	AED_C4	11	3.87	12.81	76	14	10
	Taxel_C1	10.8	4.15	12.1	70	24	4
	Taxel_C2	10.7	4.12	14.71	70	22	7
	Taxel_C3	10.5	4.06	12.3	72	18	7
	Taxel_C4	10.7	3.99	13.04	73	20	5
20	Base line	13.8	4.87	10.38	78	17	4
	AED_C1	12.2	4.27	3.68	36	48	15
	AED_C2	11.9	4.17	6.18	58	32	10
	AED_C3	11.3	3.95	6.33	57	25	17
	AED_C4	11.3	3.91	10.31	76	16	8
	Taxel_C1	13.1	4.48	9.56	61	30	7
	Taxel_C2	12.8	4.42	11.22	64	28	6
	Taxel_C3	12.1	4.33	11.3	63	28	6
	Taxel_C4	12.3	4.5	9.41	56	34	7
21	Base line	14.1	5.3	5.6	68	24	6
	AED_C1	12.8	4.79	7.61	68	18	10
	AED_C2	11.5	4.28	5.1	63	23	12
	AED_C3	11.5	4.2	6.35	66	20	10
	AED_C4	12.8	4.6	6.25	65	21	10
	Taxel_C1	11.2	3.93	5.74	72	20	2
	Taxel_C2	12	4.23	4.56	68	18	8
	Taxel_C3	11.9	4.18	4.19	64	20	9
	Taxel_C4	11	3.82	3.9	62	25	10
22	Base line	13.7	5.31	7.68	58	29	11
	AED_C1	13.7	5.31	7.68	58	29	11
	AED_C2	13.5	5.17	6.58	53	34	10
	AED_C3	13.1	4.99	9.52	58	26	13
	AED_C4	12.6	4.76	10.98	80	15	5
	Taxel_C1	12.3	4.72	11.4	68	20	8
	Taxel_C2	12.5	4.82	11.56	63	23	6
	Taxel_C3	12.9	5.08	12.54	61	24	6
	Taxel_C4	13.5	5.08	9.1	70	18	4
23	Base line	10.3	3.77	7.19	68	22	10
	AED_C1	10.3	3.67	5.17	63	23	14
	AED_C2	10.2	3.62	4	51	33	16
	AED_C3	9.4	3.23	4.38	61	24	15
	AED_C4	9.6	3.26	4	58	26	15
	Taxel_C1	10.6	3.77	6.21	57	35	6
	Taxel_C2	10.9	3.82	7.07	58	33	6
	Taxel_C3	11	3.74	6.18	59	32	6
	Taxel_C4	11.3	3.82	6.56	60	30	8
24	Base line	11.7	4.94	6.16	58	32	6
	AED_C1	10	4.29	3.62	60	22	13
	AED_C2	9.1	3.89	3.73	60	22	17
	AED_C3	8.7	3.7	3.5	65	20	14
	AED_C4	8.2	3.49	3.26	66	21	12
	Taxel_C1	9	3.68	5.15	75	16	7
	Taxel_C2	9.2	3.7	4	58	32	8
	Taxel_C3	9.7	3.88	4.7	63	30	5
	Taxel_C4	9.8	4.01	4.89	65	25	8
25	Base line	11.1	4.67	8.78	68	24	4
	AED_C1	10.6	4.58	15.97	79	14	7
	AED_C2	11	4.65	5.94	56	27	15
	AED_C3	10.8	4.56	9.39	76	15	5
	AED_C4	10.1	4.22	5.5	60	28	6
	Taxel_C1	10.5	4.63	9.31	69	20	8
	Taxel_C2	10.1	4.4	7.28	64	26	8
	Taxel_C3	10.4	4.6	7.1	60	33	2
	Taxel_C4	9.9	4.49	6.92	66	23	8
26	Base line	11.9	4.03	8.87	58	31	7
	AED_C1	12.7	4.53	6.22	48	38	12
	AED_C2	12.4	4.37	4.62	41	37	20
	AED_C3	11.9	4.13	4.23	42	37	18
	AED_C4	12.4	4.37	4.62	41	37	2
	Taxel_C1	11.7	3.95	7.07	60	27	5
	Taxel_C2	12.3	4.28	10.7	67	23	9
	Taxel_C3	11.9	4.17	7.8	53	35	8
	Taxel_C4	11.8	4.24	12.01	70	22	6
27	Base line	12.6	4.38	14.31	70	24	5
	AED_C1	12.6	4.42	9.66	55	32	12
	AED_C2	11.7	4.04	11.23	72	18	10
	AED_C3	10.3	3.47	8.18	66	22	10
	AED_C4	12.2	4.11	8.48	67	23	6
	Taxel_C1	12.8	4.35	13.72	70	20	7
	Taxel_C2	11.8	4.14	9.09	66	24	8
	Taxel_C3	12.2	4.29	10.46	68	23	7
	Taxel_C4	12.2	4.29	10.46	68	23	7
28	Base line	14.8	5.21	6.36	56	26	16
	AED_C1	14.1	4.88	6.5	61	22	13
	AED_C2	14.4	5.02	6.75	65	21	12
	AED_C3	13.2	4.61	5.71	50	25	21
	AED_C4	12.2	4.38	11.84	77	13	8
	Taxel_C1	14.8	5.41	6.9	52	33	8
	Taxel_C2	14	5.2	5.77	50	34	10
	Taxel_C3	13.6	7.43	60	27	10	3
	Taxel_C4	12.9	4.69	7.04	59	26	9
29	Base line	13.4	4.65	12.85	60	30	7
	AED_C1	12.3	4.32	10.06	50	34	15
	AED_C2	13.2	4.61	9.6	52	34	12
	AED_C3	13.2	4.59	11.19	68	24	6
	AED_C4	11.7	4.12	5.48	39	37	21
	Taxel_C1	12.1	4.3	8.05	57	29	11
	Taxel_C2	12	4.36	10.47	54	34	9
	Taxel_C3	11.7	4.22	8.59	56	32	10
	Taxel_C4	12.5	4.61	9.28	55	27	5
30	Base line	14.3	4.95	15.43	57	38	4
	AED_C1	12.6	4.37	13.56	64	27	8
	AED_C2	12.4	4.22	12.59	65	25	8
	AED_C3	12.3	4.26	7.23	50	30	18
	AED_C4	11.8	3.97	7.34	50	35	15
	Taxel_C1	11.5	3.8	11.36	62	27	8
	Taxel_C2	11.8	3.95	10.54	58	32	8
	Taxel_C3	12	4.03	11.17	63	21	13
	Taxel_C4	11.4	3.84	8.96	58	33	6
31	Base line	11.3	3.78	7.05	50	40	6
	AED_C1	11.5	3.93	5.42	32	48	19
	AED_C2	11.3	3.92	6.17	45	34	15
	AED_C3	10.9	3.83	6.02	39	42	18
	AED_C4	10.4	3.72	4.18	32	40	23
	Taxel_C1	11.1	3.9	7.11	50	33	13
	Taxel_C2	11	3.82	5.36	45	39	14
	Taxel_C3	11.1	3.96	5.59	45	40	12
	Taxel_C4	10.6	3.86	7.07	46	39	13
32	Base line	14.1	5.02	8.55	69	26	5
	AED_C1	13.9	4.96	7.14	58	28	14
	AED_C2	13.6	4.89	8.61	54	26	19
	AED_C3	12.1	4.38	6.13	58	19	22
	AED_C4	12.4	4.61	5.97	49	24	25
	Taxel_C1	11.3	4.31	10.19	76	14	8
	Taxel_C2	11.9	4.57	10.22	71	15	12
	Taxel_C3	12.4	4.83	8.31	64	23	10
	Taxel_C4	12.1	4.7	9.15	70	21	8
33	Base line	11.6	3.9	7.64	63	27	7
	AED_C1	11.2	3.87	6.83	67	19	14
	AED_C2	10	3.43	8.53	79	14	7
	AED_C3	10.7	3.68	6.57	51	38	10
	AED_C4	11	3.71	8.24	70	17	13
	Taxel_C1	11.6	3.98	11.13	75	15	8
	Taxel_C2	11.6	3.98	11.13	75	15	8
	Taxel_C3	10.9	3.88	5.16	47	36	15
	Taxel_C4	11	4.03	7.2	64	29	6
34	Base line	9.8	4.56	8.19	70	24	5
	AED_C1	8.9	4.15	2.69	37	48	12
	AED_C2	8.8	4.06	3.97	50	32	18
	AED_C3	8.4	3.81	3.32	58	22	20
	AED_C4	9	4.08	5.94	72	17	10
	Taxel_C1	10.3	4.24	3.58	56	36	8
	Taxel_C2	10.8	4.44	3.25	45	44	10
	Taxel_C3	9.4	4.1	5.46	69	22	8
	Taxel_C4	11.5	4.59	4.74	64	30	5
35	Base line	14.1	4.75	5.65	55	34	8
	AED_C1	12.9	4.33	8.2	64	23	13
	AED_C2	13	4.4	8	66	21	12
	AED_C3	11.8	4.07	4.57	50	35	12
	AED_C4	11.9	4.12	4.27	46	33	16
	Taxel_C1	12.3	4.26	4.69	55	30	10
	Taxel_C2	12.7	4.48	4.38	42	40	12
	Taxel_C3	12.9	4.56	4.17	46	39	10
	Taxel_C4	11.8	4.2	4.44	53	34	10
36	Base line	12.3	4.38	9.54	60	30	8
	AED_C1	12	4.24	4.61	40	40	19
	AED_C2	11	3.81	3.96	41	30	27
	AED_C3	9.4	3.25	4.6	46	34	20
	AED_C4	10.2	3.53	4.5	54	33	13
	Taxel_C1	10.5	3.62	5.73	53	36	10
	Taxel_C2	9.9	3.61	5.37	56	30	13
	Taxel_C3	11.2	4.01	7.17	56	35	9
	Taxel_C4	11.5	4.16	5.95	56	32	10
37	Base line	12.6	4.46	7.3	60	32	6
	AED_C1	12.3	4.27	5.19	48	39	10
	AED_C2	12.3	4.24	6.78	55	25	15
	AED_C3	11.5	4	7.26	62	25	12
	AED_C4	10.9	3.74	5.38	52	30	17
	Taxel_C1	11.6	4.09	9.32	66	20	10
	Taxel_C2	12.4	4.28	5.52	57	29	14
	Taxel_C3	12.7	4.46	6.29	62	29	7
	Taxel_C4	12.9	4.43	5.52	61	28	10
38	Base line	11.4	3.93	11.05	71	25	4
	AED_C1	11	3.73	8.45	62	21	12
	AED_C2	10.8	3.83	6.44	56	26	16
	AED_C3	10.7	3.75	4.68	59	25	15
	AED_C4	10.8	3.87	5.66	66	22	12
	Taxel_C1	10.7	3.8	9.65	67	25	7
	Taxel_C2	10.6	3.86	7.56	63	30	6
	Taxel_C3	10.5	3.81	8.53	63	28	6
	Taxel_C4	10.5	3.78	11.62	72	22	5
39	Base line	13.2	4.7	8.67	53	40	6
	AED_C1	13.2	4.72	7.22	60	27	12
	AED_C2	12.3	4.27	4.41	41	38	20
	AED_C3	11.4	4.03	3.39	35	40	24
	AED_C4	11.1	3.98	6.61	55	25	10
	Taxel_C1	11.7	4.23	5.6	50	38	9
	Taxel_C2	12.9	4.71	4.24	40	46	10
	Taxel_C3	12.4	4.62	5.7	53	35	9
	Taxel_C4	13.1	4.76	6.74	68	22	8
40	Base line	11	4.23	9.24	64	30	6
	AED_C1	10.4	4.25	7.41	50	25	14
	AED_C2	9.8	4.04	3.8	37	41	20
	AED_C3	10.5	4.44	2.84	28	48	19
	AED_C4	10.5	4.31	5.93	59	25	15
	Taxel_C1	11.2	4.37	6.69	66	23	10
	Taxel_C2	11.1	4.4	6.16	64	25	10
	Taxel_C3	10.5	4.17	7.11	68	22	8
	Taxel_C4	11.5	4.57	7.66	71	21	6
